# Supplementary material for: Altered Immune Landscape and Disrupted Coral-Symbiodinium Symbiosis in the Scleractinian Coral Pocillopora damicornis by Vibrio coralliilyticus Challenge
Source: Front Physiol. 2019 Apr 2;10:366. doi: 10.3389/fphys.2019.00366 (PMC6454040; doi:10.3389/fphys.2019.00366)
Supplement: Supplementary file 2 [file Table_2.XLSX]

## Sheet: Table.S-symb_gene_count_matrix
Table S2. The mapped reads number of zooxanthella genes in the six samples.
	Control_1	Control_2	Control_3	Vibrio_1	Vibrio_2	Vibrio_3
TRINITY_DN39452_c2_g3	202	366	278	316	482	296
TRINITY_DN52025_c5_g1	6432	4820	4649	7146	2070	5008
TRINITY_DN33584_c4_g1	0	26	8	0	12	4
TRINITY_DN49544_c1_g10	695	739	979	1110	1334	482
TRINITY_DN35396_c13_g1	0	4	4	0	0	0
TRINITY_DN40722_c2_g1	1447	1980	2054	1477	2319	952
TRINITY_DN39710_c4_g2	12	28	18	10	36	0
TRINITY_DN83379_c0_g1	0	0	0	0	0	0
TRINITY_DN32042_c0_g1	28	72	51	5	70	46
TRINITY_DN7282_c0_g1	54	48	50	96	156	36
TRINITY_DN51192_c5_g2	1166	1284	1440	1473	2093	847
TRINITY_DN35450_c1_g1	2210	1628	1139	1032	1415	1519
TRINITY_DN43779_c3_g4	798	1024	1082	798	1364	528
TRINITY_DN45318_c0_g2	1755	2225	2605	1969	2652	1226
TRINITY_DN45070_c0_g1	6157	7792	9175	8281	10755	4263
TRINITY_DN39012_c0_g1	603	618	714	545	816	237
TRINITY_DN45070_c0_g3	703	762	1028	801	1026	540
TRINITY_DN45070_c0_g2	329	381	375	520	484	254
TRINITY_DN45070_c0_g7	1107	1272	1509	1445	1769	903
TRINITY_DN45070_c0_g6	443	448	506	438	622	246
TRINITY_DN45070_c0_g8	138	187	264	204	346	176
TRINITY_DN53083_c2_g1	4	0	0	0	0	0
TRINITY_DN52809_c0_g5	14	14	28	12	0	4
TRINITY_DN52809_c0_g4	0	6	6	2	12	4
TRINITY_DN52809_c0_g7	467	829	1013	940	938	505
TRINITY_DN52809_c0_g6	3941	4665	6045	5129	6623	2381
TRINITY_DN52809_c0_g1	21377	27545	37438	22562	32409	18256
TRINITY_DN52809_c0_g3	2071	2883	3749	2102	3150	1853
TRINITY_DN43841_c0_g6	0	4	2	2	4	2
TRINITY_DN42476_c0_g1	2	0	0	2	0	4
TRINITY_DN52809_c0_g8	63	134	142	128	156	72
TRINITY_DN43841_c0_g4	429	339	536	433	574	172
TRINITY_DN39338_c2_g1	504	711	602	612	943	459
TRINITY_DN42765_c3_g1	78	43	36	35	33	51
TRINITY_DN41959_c1_g1	477	540	545	435	777	325
TRINITY_DN41959_c1_g2	1702	2302	2439	2271	2628	1101
TRINITY_DN44154_c7_g3	22	29	26	12	22	0
TRINITY_DN29645_c0_g1	196	296	206	233	309	66
TRINITY_DN29883_c0_g1	42	32	42	46	52	46
TRINITY_DN40651_c6_g1	4	24	2	1	10	10
TRINITY_DN98224_c0_g1	0	0	0	0	0	0
TRINITY_DN39225_c3_g1	304	292	447	334	412	294
TRINITY_DN35342_c1_g2	3520	3869	4279	3427	5684	2104
TRINITY_DN23416_c0_g1	0	0	0	0	0	0
TRINITY_DN31624_c0_g1	295	482	670	526	700	264
TRINITY_DN38084_c2_g1	119	208	155	154	166	58
TRINITY_DN48765_c1_g1	457	493	618	476	709	298
TRINITY_DN57361_c0_g1	0	0	0	0	0	0
TRINITY_DN39012_c0_g4	1788	2112	2723	1850	3207	1539
TRINITY_DN35760_c0_g1	166	274	304	151	340	126
TRINITY_DN103925_c0_g1	0	12	14	0	0	20
TRINITY_DN54019_c0_g2	16	60	34	24	8	26
TRINITY_DN54019_c0_g3	270	202	356	220	290	162
TRINITY_DN54019_c0_g4	47	52	51	53	52	46
TRINITY_DN54019_c0_g5	1310	1446	1522	1120	1993	715
TRINITY_DN74082_c0_g1	0	0	0	2	0	0
TRINITY_DN39047_c0_g1	368	440	386	203	634	282
TRINITY_DN39047_c0_g3	333	458	428	243	479	317
TRINITY_DN41556_c1_g1	3165	3925	3907	2914	5128	2452
TRINITY_DN38166_c3_g1	94	127	75	88	87	114
TRINITY_DN37474_c3_g1	546	790	776	714	828	330
TRINITY_DN34253_c2_g1	0	0	2	0	0	0
TRINITY_DN37474_c3_g3	406	412	612	478	729	318
TRINITY_DN37474_c3_g2	459	430	415	376	676	225
TRINITY_DN50219_c6_g1	2	9	10	0	0	2
TRINITY_DN50219_c6_g2	8	10	8	14	16	4
TRINITY_DN47231_c0_g1	310	352	268	272	532	136
TRINITY_DN47231_c0_g2	1028	643	744	822	264	727
TRINITY_DN99976_c0_g1	0	0	0	0	0	0
TRINITY_DN39323_c3_g1	351	397	446	346	575	236
TRINITY_DN39323_c3_g2	2693	3639	3610	2489	5742	2332
TRINITY_DN39323_c3_g5	3900	4751	6208	5502	6291	2597
TRINITY_DN38917_c3_g1	2	16	18	4	12	16
TRINITY_DN40571_c3_g4	400	304	368	194	588	184
TRINITY_DN37655_c3_g1	20	10	24	6	28	10
TRINITY_DN12306_c0_g1	102	92	84	134	108	52
TRINITY_DN38938_c0_g1	687	727	973	869	1185	384
TRINITY_DN54169_c6_g2	14	16	6	10	15	4
TRINITY_DN54169_c6_g3	0	28	10	4	22	4
TRINITY_DN35526_c0_g1	1749	1748	2200	1900	2637	935
TRINITY_DN54169_c6_g1	12	51	36	34	47	8
TRINITY_DN54169_c6_g6	2	14	6	2	12	2
TRINITY_DN54169_c6_g4	4	0	7	9	15	4
TRINITY_DN54169_c6_g5	112	109	112	105	189	87
TRINITY_DN37819_c1_g1	637	665	770	58	987	324
TRINITY_DN37819_c1_g2	669	768	729	613	949	429
TRINITY_DN39106_c0_g3	134	198	256	199	199	102
TRINITY_DN37819_c1_g4	531	609	1014	717	1258	456
TRINITY_DN39106_c0_g5	2196	2370	2750	1689	3232	1576
TRINITY_DN38973_c0_g9	58	62	94	32	72	34
TRINITY_DN38973_c0_g8	104	110	135	149	264	105
TRINITY_DN38973_c0_g7	724	959	1256	936	1187	470
TRINITY_DN38973_c0_g6	1471	1894	2126	1871	2368	992
TRINITY_DN38973_c0_g5	218	274	362	347	305	170
TRINITY_DN38973_c0_g4	303	273	354	367	465	155
TRINITY_DN38973_c0_g3	815	1114	1117	961	1218	592
TRINITY_DN52864_c0_g3	1146	926	976	1153	616	954
TRINITY_DN38973_c0_g1	12099	14229	19278	21128	20250	8776
TRINITY_DN81490_c0_g1	0	0	0	0	0	0
TRINITY_DN36443_c7_g1	88	111	121	54	134	74
TRINITY_DN54180_c2_g1	2795	3653	3984	2552	5011	2229
TRINITY_DN48477_c0_g4	22	21	29	25	62	2
TRINITY_DN28572_c0_g1	989	1157	1430	1313	1661	564
TRINITY_DN48477_c0_g1	56	74	113	129	79	20
TRINITY_DN44055_c1_g8	691	776	929	837	937	448
TRINITY_DN48477_c0_g3	10	10	30	32	22	0
TRINITY_DN48477_c0_g2	12	2	30	30	28	8
TRINITY_DN36160_c0_g1	2001	2470	2946	1862	2875	1562
TRINITY_DN45107_c1_g1	0	0	0	0	8	0
TRINITY_DN52105_c7_g6	977	1274	1510	2090	2093	867
TRINITY_DN35895_c0_g1	4958	6433	7084	5169	8864	3621
TRINITY_DN35895_c0_g2	3282	3366	4068	2758	5785	2144
TRINITY_DN47111_c1_g2	0	0	0	0	0	0
TRINITY_DN40810_c0_g1	2738	3190	3811	3015	4312	2390
TRINITY_DN40810_c0_g2	220	152	188	210	294	159
TRINITY_DN40810_c0_g3	696	938	791	754	1141	519
TRINITY_DN40810_c0_g4	881	1063	1284	1300	1407	521
TRINITY_DN40810_c0_g5	3081	3464	3408	2438	4507	1941
TRINITY_DN40810_c0_g6	1147	1413	1760	1443	2003	988
TRINITY_DN47602_c2_g4	212	275	326	238	355	163
TRINITY_DN36079_c2_g7	402	317	477	248	526	265
TRINITY_DN47602_c2_g1	2088	2431	2523	2053	3493	1624
TRINITY_DN47602_c2_g2	844	1027	1087	794	1486	592
TRINITY_DN51488_c0_g1	90	104	198	78	178	62
TRINITY_DN51488_c0_g2	70	66	95	70	76	42
TRINITY_DN76504_c0_g1	0	0	0	0	0	0
TRINITY_DN35673_c0_g3	1686	2057	2561	2237	2993	1310
TRINITY_DN35155_c0_g1	1427	1797	2153	1483	2336	987
TRINITY_DN35673_c0_g1	4768	5392	5964	4519	7212	3228
TRINITY_DN40299_c1_g2	62	142	138	128	216	100
TRINITY_DN71990_c0_g1	0	0	0	0	0	0
TRINITY_DN37221_c0_g1	3407	4130	4368	2704	6033	2515
TRINITY_DN37221_c0_g2	3590	4002	5125	4016	5958	2543
TRINITY_DN35551_c1_g3	4	8	48	0	16	0
TRINITY_DN35551_c1_g2	12	6	8	0	10	6
TRINITY_DN35551_c1_g1	415	512	672	470	625	475
TRINITY_DN35039_c4_g3	421	455	513	370	567	185
TRINITY_DN35039_c4_g2	345	325	376	219	420	136
TRINITY_DN43872_c2_g1	782	721	827	631	1152	366
TRINITY_DN42100_c5_g6	315	196	272	236	38	283
TRINITY_DN37643_c1_g1	2010	2289	2941	2328	3541	1655
TRINITY_DN43019_c10_g1	84	62	36	18	14	72
TRINITY_DN43240_c0_g2	3127	3641	4458	2658	5483	2343
TRINITY_DN30092_c0_g1	490	68	28	1020	1013	32
TRINITY_DN36757_c2_g1	477	460	439	401	630	277
TRINITY_DN35490_c4_g1	440	496	509	358	616	266
TRINITY_DN38465_c1_g2	1192	1244	913	844	510	1111
TRINITY_DN38465_c1_g3	3467	4297	4945	3747	6261	2730
TRINITY_DN38465_c1_g5	208	342	343	372	470	202
TRINITY_DN38465_c1_g6	675	894	1039	678	1100	552
TRINITY_DN61886_c0_g1	0	0	0	0	0	2
TRINITY_DN44420_c3_g4	7599	9423	13845	10600	14500	6392
TRINITY_DN41774_c2_g1	273	263	433	326	427	180
TRINITY_DN41774_c2_g2	6	6	2	16	4	2
TRINITY_DN35311_c0_g1	1910	2378	2692	2221	3341	1371
TRINITY_DN46940_c0_g1	310	214	196	180	308	140
TRINITY_DN46940_c0_g2	1509	1951	1746	1769	2941	1228
TRINITY_DN46940_c0_g3	198	318	286	427	485	206
TRINITY_DN46940_c0_g4	200	382	351	365	444	254
TRINITY_DN29154_c0_g1	52	28	54	34	72	12
TRINITY_DN32456_c0_g1	12	32	31	24	28	37
TRINITY_DN50688_c0_g1	113	74	78	173	258	50
TRINITY_DN35658_c1_g13	931	837	1259	1067	1376	534
TRINITY_DN50688_c0_g2	514	852	831	670	1030	452
TRINITY_DN51324_c2_g2	1071	1379	1296	973	1792	737
TRINITY_DN51324_c2_g1	272	266	358	195	358	199
TRINITY_DN37104_c4_g4	1802	1883	2235	1653	2885	1297
TRINITY_DN45633_c0_g3	440	450	666	704	698	324
TRINITY_DN37104_c4_g1	673	730	860	646	1138	453
TRINITY_DN55081_c9_g1	5046	4568	5432	3967	3068	5445
TRINITY_DN37104_c4_g3	176	198	228	254	262	142
TRINITY_DN32721_c0_g1	292	281	294	211	344	158
TRINITY_DN39908_c1_g4	1845	2402	2342	1908	3206	1481
TRINITY_DN39196_c0_g3	700	708	924	653	1169	434
TRINITY_DN39196_c0_g2	472	572	788	648	802	378
TRINITY_DN46644_c0_g1	54	116	55	118	112	102
TRINITY_DN50831_c0_g1	240	284	422	260	512	156
TRINITY_DN39196_c0_g7	656	856	740	507	1189	462
TRINITY_DN50831_c0_g7	2157	2444	2798	2062	3644	1310
TRINITY_DN39196_c0_g5	20	20	45	27	44	23
TRINITY_DN39196_c0_g4	1565	1826	1794	1343	2396	1388
TRINITY_DN84994_c0_g1	0	0	0	0	0	0
TRINITY_DN52970_c1_g1	3332	4259	5445	4771	5442	2199
TRINITY_DN43303_c2_g5	2105	2819	2727	1058	4028	1607
TRINITY_DN39927_c3_g3	5843	6916	8712	6203	11486	4948
TRINITY_DN44119_c3_g4	522	512	656	582	871	282
TRINITY_DN40924_c1_g5	230	370	452	628	436	208
TRINITY_DN40924_c1_g4	4189	4850	5823	5556	6812	3146
TRINITY_DN40924_c1_g3	320	246	384	402	512	92
TRINITY_DN56141_c0_g1	0	4	0	0	8	0
TRINITY_DN40924_c1_g1	2090	2522	2449	1616	3643	1439
TRINITY_DN39042_c1_g3	948	976	912	772	1224	528
TRINITY_DN50785_c4_g2	26	35	53	6853	18	69
TRINITY_DN50785_c4_g3	111	137	187	115	107	54
TRINITY_DN35885_c6_g1	12	26	48	24	28	54
TRINITY_DN35885_c6_g2	26	18	10	16	26	18
TRINITY_DN39042_c1_g5	1988	2134	2632	2631	2985	1214
TRINITY_DN26493_c0_g1	38	98	66	62	74	44
TRINITY_DN51441_c2_g2	72	84	76	136	52	46
TRINITY_DN6447_c0_g1	120	190	130	164	230	130
TRINITY_DN47227_c1_g1	0	0	0	0	0	0
TRINITY_DN47766_c1_g2	643	718	890	537	971	520
TRINITY_DN36500_c0_g1	1400	1553	1515	1019	2241	890
TRINITY_DN45586_c1_g1	139	143	133	88	205	78
TRINITY_DN45586_c1_g2	40	28	36	14	46	26
TRINITY_DN45586_c1_g3	38	34	32	22	53	24
TRINITY_DN45586_c1_g4	18	14	12	12	8	0
TRINITY_DN45586_c1_g5	16	4	22	10	20	4
TRINITY_DN49007_c1_g6	306	444	566	625	622	352
TRINITY_DN53972_c0_g1	4	16	18	8	22	4
TRINITY_DN49007_c1_g9	175	172	182	210	300	92
TRINITY_DN99353_c0_g1	0	0	0	0	0	0
TRINITY_DN37409_c1_g2	576	874	1237	963	1204	588
TRINITY_DN35836_c0_g2	870	1025	841	614	1550	569
TRINITY_DN35836_c0_g3	1724	2214	2902	2168	3168	1406
TRINITY_DN35836_c0_g4	4343	5177	6142	3979	7354	3172
TRINITY_DN35836_c0_g5	390	452	606	427	658	312
TRINITY_DN35836_c0_g6	262	392	302	188	494	220
TRINITY_DN35836_c0_g7	701	856	991	810	1076	566
TRINITY_DN35836_c0_g8	772	954	1038	830	1182	768
TRINITY_DN35836_c0_g9	872	1023	1326	1177	1240	373
TRINITY_DN35183_c2_g3	57	73	67	42	96	38
TRINITY_DN35183_c2_g2	655	605	492	1757	1050	367
TRINITY_DN35183_c2_g1	30	30	20	8	46	38
TRINITY_DN80889_c0_g1	0	0	0	0	0	0
TRINITY_DN48048_c1_g1	311	290	303	258	374	175
TRINITY_DN35183_c2_g5	1011	1180	1466	1037	1975	700
TRINITY_DN35166_c2_g3	984	1156	1310	652	1530	672
TRINITY_DN11017_c0_g1	6	0	0	0	18	0
TRINITY_DN32355_c0_g1	42	64	54	68	66	19
TRINITY_DN27806_c0_g1	82	76	108	44	56	40
TRINITY_DN36498_c1_g2	470	646	644	485	745	338
TRINITY_DN36498_c1_g3	344	434	644	502	756	184
TRINITY_DN36498_c1_g1	2650	3679	4820	2829	5615	2475
TRINITY_DN36498_c1_g6	5718	6578	9632	6191	10251	4333
TRINITY_DN44533_c10_g1	0	12	4	6	10	4
TRINITY_DN36498_c1_g4	2846	3084	3682	2948	4290	1792
TRINITY_DN36498_c1_g5	263	342	507	424	583	247
TRINITY_DN37917_c5_g5	756	727	1146	976	1138	456
TRINITY_DN37917_c5_g3	108	182	192	228	186	114
TRINITY_DN37917_c5_g2	1021	1146	1349	909	1538	660
TRINITY_DN37917_c5_g1	672	837	910	651	1314	419
TRINITY_DN42194_c0_g1	2487	2961	3158	2396	4039	1596
TRINITY_DN5938_c0_g1	184	192	310	182	331	152
TRINITY_DN42237_c0_g1	1248	1547	2097	1401	2258	946
TRINITY_DN34376_c0_g10	1043	1261	1566	1642	1675	473
TRINITY_DN37540_c2_g1	603	585	790	393	983	409
TRINITY_DN51807_c3_g2	288	519	591	458	686	300
TRINITY_DN47365_c3_g1	1670	2003	2185	1908	2685	1150
TRINITY_DN106766_c0_g1	0	0	0	0	0	0
TRINITY_DN36705_c3_g3	841	882	1128	944	1582	598
TRINITY_DN36705_c3_g2	4938	6132	6860	5784	8797	3723
TRINITY_DN36705_c3_g4	636	695	798	450	1122	387
TRINITY_DN52873_c0_g3	492	639	603	447	832	413
TRINITY_DN51609_c3_g1	2	8	6	6	4	8
TRINITY_DN52873_c0_g1	399	525	668	433	738	313
TRINITY_DN48676_c7_g2	307	275	287	164	54	342
TRINITY_DN48086_c3_g3	413	310	217	221	301	331
TRINITY_DN31204_c0_g1	40	64	68	68	108	42
TRINITY_DN2437_c0_g1	86	116	108	66	110	40
TRINITY_DN43977_c2_g1	46	48	70	108	60	22
TRINITY_DN41077_c1_g1	2718	3026	3592	3697	4273	1885
TRINITY_DN52230_c0_g1	4810	6593	8662	7045	9106	4000
TRINITY_DN37317_c1_g2	2076	2747	3249	2990	3643	1606
TRINITY_DN34128_c6_g9	380	388	388	331	574	182
TRINITY_DN42599_c2_g1	262	320	386	367	318	216
TRINITY_DN37317_c1_g7	1267	1864	2225	1974	2479	1128
TRINITY_DN37317_c1_g9	89	166	179	152	133	115
TRINITY_DN34945_c4_g1	10186	9479	10656	12696	3856	10282
TRINITY_DN42308_c3_g1	2	2	0	0	4	0
TRINITY_DN34945_c4_g3	595	644	561	34	1241	479
TRINITY_DN34945_c4_g7	840	948	859	64	1483	621
TRINITY_DN43578_c2_g1	1716	2081	2615	2196	3212	1264
TRINITY_DN42735_c1_g5	2483	2833	2974	1933	3954	1725
TRINITY_DN42735_c1_g4	248	270	334	356	440	182
TRINITY_DN42735_c1_g7	512	729	802	594	1000	301
TRINITY_DN45579_c0_g6	579	624	877	591	1013	361
TRINITY_DN45579_c0_g1	2998	3568	3712	2900	5529	2373
TRINITY_DN45669_c2_g2	796	782	797	964	1022	404
TRINITY_DN42735_c1_g3	922	776	1189	763	1572	441
TRINITY_DN39270_c2_g1	959	1179	1509	1020	1379	828
TRINITY_DN40115_c0_g1	1070	1462	1555	1312	1951	818
TRINITY_DN1968_c0_g1	0	24	98	2	0	0
TRINITY_DN42735_c1_g9	52	74	76	82	82	42
TRINITY_DN42735_c1_g8	726	1154	1139	937	1494	476
TRINITY_DN43023_c0_g3	890	1126	1108	1143	1428	623
TRINITY_DN43023_c0_g6	1320	1651	1533	1365	2373	957
TRINITY_DN43023_c0_g5	398	590	582	348	759	366
TRINITY_DN41491_c3_g2	2856	2021	2630	1876	1952	2206
TRINITY_DN39684_c2_g4	1267	1339	1882	2080	2020	582
TRINITY_DN39684_c2_g2	865	1237	1495	1304	1823	900
TRINITY_DN39684_c2_g1	2761	3267	2802	2454	1507	3269
TRINITY_DN44154_c7_g1	30	32	27	32	85	6
TRINITY_DN45177_c1_g1	1972	1927	1979	1458	2965	1134
TRINITY_DN36134_c1_g1	1781	2120	2081	2007	2951	1538
TRINITY_DN49494_c1_g5	482	629	608	428	915	348
TRINITY_DN45294_c1_g1	70	102	39	54	94	62
TRINITY_DN44929_c0_g1	23	33	61	12	27	15
TRINITY_DN85448_c0_g1	0	0	0	0	0	0
TRINITY_DN44929_c0_g3	23	34	30	18	32	10
TRINITY_DN44929_c0_g2	93	128	143	88	202	76
TRINITY_DN113627_c0_g1	0	0	0	0	0	0
TRINITY_DN40122_c3_g1	260	276	217	218	378	144
TRINITY_DN50476_c1_g3	971	1067	1187	996	1669	630
TRINITY_DN41220_c0_g1	2893	2989	3664	3493	1075	3536
TRINITY_DN41220_c0_g2	2629	3093	3428	3437	4272	2025
TRINITY_DN41220_c0_g3	0	4	0	6	14	2
TRINITY_DN51580_c1_g4	1715	1942	2554	1631	3050	1208
TRINITY_DN51580_c1_g1	233	397	304	228	537	182
TRINITY_DN24237_c0_g1	172	170	244	280	184	82
TRINITY_DN47822_c0_g2	38	60	42	58	42	22
TRINITY_DN47822_c0_g1	252	298	260	147	420	162
TRINITY_DN43677_c11_g1	0	0	0	0	0	0
TRINITY_DN44680_c3_g1	1978	2726	3512	2558	4235	1577
TRINITY_DN44680_c3_g4	178	285	372	267	316	184
TRINITY_DN39748_c3_g3	176	170	224	200	268	132
TRINITY_DN39748_c3_g2	1065	982	1419	1001	1691	672
TRINITY_DN39748_c3_g4	721	918	1029	750	1328	574
TRINITY_DN35569_c1_g2	1837	1802	2173	1637	2757	1342
TRINITY_DN35569_c1_g3	834	938	1053	922	1113	488
TRINITY_DN34066_c4_g2	1440	1566	2536	1532	3245	1279
TRINITY_DN35569_c1_g1	488	551	573	407	745	267
TRINITY_DN76193_c0_g1	0	0	0	0	0	0
TRINITY_DN19110_c0_g1	8	0	4	0	4	0
TRINITY_DN35224_c2_g1	1518	1854	1948	1889	3149	935
TRINITY_DN35224_c2_g2	911	1249	1284	1144	1673	927
TRINITY_DN42128_c2_g4	439	152	190	604	665	84
TRINITY_DN42128_c2_g5	1678	2144	2405	1544	2726	1314
TRINITY_DN38830_c10_g4	86	102	100	92	118	46
TRINITY_DN42128_c2_g1	776	853	712	523	1294	495
TRINITY_DN38830_c10_g1	1260	1583	2220	1729	967	1491
TRINITY_DN42128_c2_g3	1018	1226	1107	784	1773	674
TRINITY_DN54446_c3_g1	330	363	448	406	410	234
TRINITY_DN48346_c2_g1	361	440	542	873	612	366
TRINITY_DN54446_c3_g5	1804	2281	2484	2251	2907	1076
TRINITY_DN45660_c1_g6	3211	3699	4221	2692	5546	2177
TRINITY_DN38572_c1_g1	254	224	155	132	502	275
TRINITY_DN36392_c1_g1	1094	1249	1362	1095	1829	721
TRINITY_DN38572_c1_g2	25	32	27	12	103	28
TRINITY_DN54406_c4_g1	900	275	285	219	222	152
TRINITY_DN35775_c0_g1	1596	1694	1971	1320	2616	855
TRINITY_DN41171_c1_g1	12	30	16	24	32	16
TRINITY_DN104275_c0_g1	4	0	4	4	2	8
TRINITY_DN37260_c2_g6	424	502	805	540	929	396
TRINITY_DN37260_c2_g4	43	79	81	53	84	31
TRINITY_DN37260_c2_g3	198	240	354	275	415	134
TRINITY_DN37260_c2_g1	854	1462	1595	1489	1559	822
TRINITY_DN36009_c3_g1	142	138	232	181	268	86
TRINITY_DN94495_c0_g1	0	0	0	4	0	0
TRINITY_DN45093_c0_g1	34	42	58	24	112	30
TRINITY_DN45093_c0_g2	128	79	90	28	132	56
TRINITY_DN35502_c0_g8	1725	2029	1711	1472	2281	1112
TRINITY_DN43549_c1_g1	222	366	317	311	432	254
TRINITY_DN60210_c0_g1	0	0	0	4	8	0
TRINITY_DN35502_c0_g6	1543	1694	2018	1537	2235	974
TRINITY_DN99982_c0_g1	12	0	0	0	0	0
TRINITY_DN42457_c1_g2	1452	1807	1929	1583	2267	1112
TRINITY_DN42457_c1_g3	3464	4130	4610	3974	6143	2458
TRINITY_DN35502_c0_g2	993	1020	1278	977	1440	626
TRINITY_DN42457_c1_g1	1807	2325	2527	2072	3374	1417
TRINITY_DN5951_c0_g1	86	76	46	26	52	20
TRINITY_DN34365_c1_g3	857	914	1147	858	1160	581
TRINITY_DN34238_c1_g4	626	755	547	1013	855	348
TRINITY_DN34238_c1_g5	1256	1465	1538	1595	2192	768
TRINITY_DN34238_c1_g6	1188	1597	1323	1455	2040	976
TRINITY_DN34238_c1_g1	1664	2151	2399	2091	3080	1448
TRINITY_DN34233_c1_g1	809	684	819	938	1239	418
TRINITY_DN34238_c1_g3	664	844	884	963	1272	508
TRINITY_DN95017_c0_g1	0	0	0	0	0	0
TRINITY_DN45507_c2_g2	665	777	868	960	1100	400
TRINITY_DN45507_c2_g6	534	673	712	618	832	448
TRINITY_DN39077_c2_g2	1020	1040	1237	774	1820	790
TRINITY_DN45507_c2_g9	92	87	129	88	121	100
TRINITY_DN39077_c2_g1	418	414	541	320	823	264
TRINITY_DN46727_c1_g1	432	358	470	410	583	190
TRINITY_DN44644_c0_g1	0	10	16	9	6	28
TRINITY_DN72943_c0_g1	0	0	0	0	0	0
TRINITY_DN36547_c3_g1	665	637	548	506	943	479
TRINITY_DN51486_c0_g1	855	1114	1195	1011	1220	507
TRINITY_DN22361_c0_g1	625	707	850	753	919	527
TRINITY_DN36635_c5_g2	1133	1367	1576	1275	1844	581
TRINITY_DN36635_c5_g1	866	906	1094	902	1350	532
TRINITY_DN38570_c1_g7	0	0	0	0	0	0
TRINITY_DN34982_c1_g1	1770	2296	2306	1503	2786	1163
TRINITY_DN51662_c1_g6	12	4	4	0	16	0
TRINITY_DN51662_c1_g1	1145	1278	1511	926	1782	723
TRINITY_DN51662_c1_g2	1499	1884	1472	1152	2967	1138
TRINITY_DN36922_c1_g1	1250	1370	1553	1078	630	1628
TRINITY_DN98657_c0_g1	4	4	2	0	2	4
TRINITY_DN73690_c0_g1	0	0	0	0	0	0
TRINITY_DN37445_c2_g1	1055	1225	1506	1153	1861	658
TRINITY_DN41708_c5_g6	1427	1130	1440	984	1993	896
TRINITY_DN28263_c0_g1	320	380	388	182	417	182
TRINITY_DN37438_c2_g3	388	204	104	108	22	138
TRINITY_DN37438_c2_g1	137	103	195	197	229	112
TRINITY_DN100993_c0_g1	0	0	0	0	0	0
TRINITY_DN39934_c1_g1	40	102	74	104	110	34
TRINITY_DN39934_c1_g2	110	180	144	114	201	86
TRINITY_DN39934_c1_g3	132	176	252	136	252	108
TRINITY_DN38938_c1_g1	33	46	87	79	75	12
TRINITY_DN39066_c1_g1	406	386	524	380	630	248
TRINITY_DN52071_c0_g1	1500	1875	2282	1962	2388	1064
TRINITY_DN54641_c0_g1	1865	1996	1107	878	1506	2026
TRINITY_DN45761_c5_g1	1146	1782	1836	1842	1590	932
TRINITY_DN46723_c4_g4	841	872	925	557	1264	440
TRINITY_DN40891_c3_g1	134	270	161	73	130	234
TRINITY_DN40891_c3_g2	44	62	56	74	106	40
TRINITY_DN40891_c3_g3	392	692	536	456	730	278
TRINITY_DN73678_c0_g1	4	0	2	0	0	0
TRINITY_DN30947_c0_g1	246	353	322	267	378	129
TRINITY_DN10676_c0_g1	0	0	0	0	0	0
TRINITY_DN48551_c5_g4	596	752	800	777	947	326
TRINITY_DN36968_c0_g1	514	518	507	484	611	272
TRINITY_DN39018_c3_g2	468	466	564	648	687	288
TRINITY_DN53029_c1_g3	106	87	115	228	125	57
TRINITY_DN53029_c1_g1	15556	14452	16104	17886	10726	11468
TRINITY_DN43817_c1_g1	590	698	543	694	342	613
TRINITY_DN55004_c2_g6	26	47	55	125	104	24
TRINITY_DN55004_c2_g5	345	377	483	433	651	248
TRINITY_DN55004_c2_g4	61	50	49	53	54	36
TRINITY_DN55004_c2_g3	181	215	314	281	364	221
TRINITY_DN55004_c2_g2	204	258	236	249	313	218
TRINITY_DN34674_c0_g3	1226	1278	2002	1292	2114	846
TRINITY_DN34674_c0_g1	2121	2406	2383	1542	3441	1694
TRINITY_DN47597_c2_g1	272	324	356	271	418	242
TRINITY_DN45378_c0_g7	24	32	38	24	116	18
TRINITY_DN41007_c1_g2	2047	2533	2623	2433	3109	1346
TRINITY_DN45378_c0_g5	1473	1826	2226	1689	2313	1112
TRINITY_DN41007_c1_g4	353	321	314	314	449	207
TRINITY_DN41007_c1_g5	1486	1941	2154	1773	2536	943
TRINITY_DN41007_c1_g6	464	540	720	816	950	300
TRINITY_DN52385_c1_g6	200	234	210	204	262	132
TRINITY_DN38697_c1_g1	2570	2855	3522	4898	3854	1646
TRINITY_DN39199_c1_g3	28	60	34	26	38	94
TRINITY_DN38697_c1_g3	256	423	503	522	587	262
TRINITY_DN30075_c0_g1	198	332	356	22	380	210
TRINITY_DN88659_c0_g1	0	0	0	0	0	0
TRINITY_DN48419_c0_g2	1511	1648	2306	1875	2526	816
TRINITY_DN40173_c2_g3	1505	1783	2393	1709	2454	929
TRINITY_DN40173_c2_g1	716	884	931	702	1241	490
TRINITY_DN41802_c2_g4	530	532	602	566	814	302
TRINITY_DN42866_c2_g4	998	1176	1238	1256	1675	718
TRINITY_DN41802_c2_g1	744	1060	942	745	1464	486
TRINITY_DN51059_c4_g3	1799	2022	2512	3440	2934	1461
TRINITY_DN39199_c1_g4	308	170	204	88	80	214
TRINITY_DN42866_c2_g2	37	25	46	42	54	8
TRINITY_DN36934_c2_g3	210	292	370	226	542	235
TRINITY_DN36934_c2_g4	1331	1542	2140	1938	2277	1140
TRINITY_DN46840_c1_g4	1486	1957	2390	2398	2653	1073
TRINITY_DN36934_c2_g6	2762	3478	4542	2965	4961	1996
TRINITY_DN36934_c2_g7	1603	1933	2478	2019	2902	1076
TRINITY_DN36596_c0_g2	856	1031	1039	651	1386	662
TRINITY_DN36934_c2_g9	420	453	668	388	771	360
TRINITY_DN29915_c0_g1	1060	1142	1347	1171	1226	470
TRINITY_DN54714_c1_g2	707	706	484	497	728	424
TRINITY_DN41247_c1_g3	514	598	671	424	643	344
TRINITY_DN51387_c2_g1	194	290	230	374	274	166
TRINITY_DN41247_c1_g1	18	46	12	33	68	21
TRINITY_DN34036_c0_g1	325	453	474	446	581	240
TRINITY_DN27997_c0_g1	22	61	88	46	76	44
TRINITY_DN39399_c5_g1	8	12	4	4	10	0
TRINITY_DN27997_c0_g2	57	72	108	64	142	45
TRINITY_DN49930_c0_g5	74	55	83	48	113	29
TRINITY_DN41567_c3_g4	93	157	195	171	94	62
TRINITY_DN41567_c3_g7	1949	2615	3090	3394	3354	1375
TRINITY_DN41567_c3_g6	128	75	131	92	181	44
TRINITY_DN41567_c3_g1	506	688	691	554	912	330
TRINITY_DN41567_c3_g3	2155	2834	2838	2275	4034	1477
TRINITY_DN41567_c3_g2	588	614	773	618	935	398
TRINITY_DN72814_c0_g1	0	0	0	0	0	0
TRINITY_DN39726_c1_g8	56	72	78	48	150	56
TRINITY_DN50717_c2_g2	10	0	0	12	4	4
TRINITY_DN43566_c1_g2	384	488	568	305	530	188
TRINITY_DN52514_c0_g1	1685	1842	2572	1744	2693	1219
TRINITY_DN12599_c0_g1	34	76	46	72	90	40
TRINITY_DN40386_c0_g2	806	933	1104	651	1400	546
TRINITY_DN50825_c0_g2	1122	819	833	715	518	822
TRINITY_DN50825_c0_g4	0	0	0	0	0	0
TRINITY_DN40386_c0_g4	478	612	722	554	955	516
TRINITY_DN54839_c6_g1	2252	1771	1422	1553	398	1660
TRINITY_DN36792_c0_g1	810	564	633	401	941	394
TRINITY_DN34434_c3_g1	7380	8057	10302	8925	10858	4349
TRINITY_DN61782_c0_g1	0	0	0	0	0	0
TRINITY_DN49241_c3_g1	4050	3393	3462	3770	1987	3943
TRINITY_DN34434_c3_g4	1519	1699	2293	2061	2832	1071
TRINITY_DN47388_c2_g2	1318	1579	1619	2009	2392	926
TRINITY_DN49583_c2_g2	2075	855	735	389	1590	579
TRINITY_DN66759_c0_g1	0	0	0	0	0	0
TRINITY_DN35227_c1_g1	498	566	550	511	624	226
TRINITY_DN39376_c2_g3	697	1182	1106	802	1424	640
TRINITY_DN64320_c0_g1	0	0	0	8	0	0
TRINITY_DN36378_c5_g10	4	4	16	6	10	0
TRINITY_DN46964_c0_g1	332	286	559	252	526	222
TRINITY_DN47740_c0_g4	10	10	16	0	0	0
TRINITY_DN48936_c0_g1	74	93	142	17	171	42
TRINITY_DN47840_c1_g10	52	50	62	71	97	25
TRINITY_DN47740_c0_g3	3084	3618	4355	4157	4747	2055
TRINITY_DN49654_c7_g2	1950	2644	2827	2230	3365	1375
TRINITY_DN104241_c0_g1	4	0	4	0	2	0
TRINITY_DN30177_c0_g1	124	139	236	166	168	72
TRINITY_DN45647_c0_g2	5158	5333	5082	4926	1959	5763
TRINITY_DN45647_c0_g5	828	881	1054	813	975	401
TRINITY_DN49548_c0_g4	550	644	837	608	1140	404
TRINITY_DN44921_c2_g9	126	234	170	1544	208	126
TRINITY_DN39999_c2_g3	720	706	866	806	1038	412
TRINITY_DN45540_c0_g1	30	59	20	41	49	41
TRINITY_DN38886_c2_g2	2187	2236	2579	1466	3393	1431
TRINITY_DN38886_c2_g3	1486	1358	1884	1815	2204	870
TRINITY_DN44921_c2_g7	1462	1810	1567	1092	2508	940
TRINITY_DN44921_c2_g6	4746	5370	7204	3244	8553	3587
TRINITY_DN44921_c2_g5	432	464	598	432	709	219
TRINITY_DN44921_c2_g4	763	1046	1135	1007	1373	732
TRINITY_DN47090_c1_g2	536	655	508	623	678	279
TRINITY_DN50008_c0_g1	470	444	530	586	850	392
TRINITY_DN49902_c0_g3	1425	1421	1607	1250	2353	913
TRINITY_DN49902_c0_g1	1002	1020	1104	872	1575	636
TRINITY_DN43396_c0_g1	3496	3514	4712	3713	4137	2983
TRINITY_DN43396_c0_g3	2989	3847	4545	3395	5536	2875
TRINITY_DN40429_c0_g2	184	278	258	252	320	136
TRINITY_DN30624_c0_g1	2	24	26	32	28	12
TRINITY_DN30624_c0_g2	279	255	327	292	489	214
TRINITY_DN39726_c1_g3	1002	1055	1453	1171	1663	682
TRINITY_DN34430_c1_g3	440	382	464	514	638	216
TRINITY_DN34430_c1_g1	120	130	89	162	118	44
TRINITY_DN35395_c2_g2	1350	1829	2297	1897	2702	1018
TRINITY_DN87286_c0_g1	0	18	18	2	0	0
TRINITY_DN41021_c0_g1	0	0	4	0	0	0
TRINITY_DN37773_c0_g2	36	36	56	34	84	12
TRINITY_DN50422_c0_g2	318	485	266	229	614	244
TRINITY_DN18994_c0_g1	504	544	817	662	816	355
TRINITY_DN49589_c0_g2	1377	1521	1708	1722	2010	954
TRINITY_DN32343_c0_g1	236	215	341	266	358	258
TRINITY_DN75666_c0_g1	0	0	0	0	0	0
TRINITY_DN36828_c1_g1	555	660	959	612	901	434
TRINITY_DN49197_c0_g1	1113	1249	1496	1197	1714	755
TRINITY_DN42099_c2_g1	87	131	82	112	146	62
TRINITY_DN42099_c2_g3	180	187	267	208	222	111
TRINITY_DN42099_c2_g2	1155	1053	1320	3329	2066	641
TRINITY_DN42099_c2_g4	517	677	688	601	790	336
TRINITY_DN42099_c2_g7	496	745	725	556	941	344
TRINITY_DN36180_c0_g1	0	0	0	0	0	0
TRINITY_DN47154_c5_g1	2359	2431	2319	1666	3437	1519
TRINITY_DN47380_c1_g2	468	279	221	120	297	298
TRINITY_DN41714_c0_g1	1269	1859	1717	1025	693	1841
TRINITY_DN47380_c1_g1	374	332	301	228	525	303
TRINITY_DN48715_c1_g1	278	297	407	380	498	216
TRINITY_DN36348_c0_g5	508	496	556	389	778	354
TRINITY_DN48715_c1_g3	1024	1358	1736	1308	1840	685
TRINITY_DN48715_c1_g2	166	260	304	213	314	100
TRINITY_DN48715_c1_g5	250	260	256	174	261	124
TRINITY_DN48715_c1_g4	20	8	8	4	14	0
TRINITY_DN49600_c0_g3	96	138	138	187	183	82
TRINITY_DN40768_c1_g14	40	40	93	68	38	48
TRINITY_DN40768_c1_g11	6	0	4	0	27	0
TRINITY_DN40768_c1_g10	138	169	188	205	205	84
TRINITY_DN40768_c1_g13	3	2	8	4	0	8
TRINITY_DN40768_c1_g12	0	18	34	4	12	18
TRINITY_DN40425_c3_g1	450	380	410	302	556	140
TRINITY_DN50103_c0_g1	553	813	858	587	905	421
TRINITY_DN31350_c0_g1	2	20	2	0	22	4
TRINITY_DN104983_c0_g1	28	20	10	34	8	24
TRINITY_DN46339_c0_g4	873	863	1234	1214	1415	574
TRINITY_DN32648_c0_g1	426	594	412	300	710	378
TRINITY_DN34390_c2_g6	1367	1778	2067	1967	2057	869
TRINITY_DN34390_c2_g5	316	467	590	398	660	198
TRINITY_DN34390_c2_g2	253	350	359	311	441	165
TRINITY_DN34390_c2_g3	6097	4771	5841	4624	2093	6053
TRINITY_DN32931_c0_g1	180	270	243	119	359	122
TRINITY_DN52794_c0_g10	18	4	0	0	0	0
TRINITY_DN71038_c0_g1	0	0	0	0	0	0
TRINITY_DN41474_c3_g1	609	583	819	630	818	395
TRINITY_DN41474_c3_g2	62	76	152	116	216	86
TRINITY_DN30164_c0_g1	277	351	410	302	513	172
TRINITY_DN41248_c0_g8	535	542	579	495	716	308
TRINITY_DN40775_c0_g1	188	193	156	161	316	139
TRINITY_DN42778_c1_g1	2723	1822	1613	1827	433	1971
TRINITY_DN41248_c0_g4	837	961	1357	1156	1424	443
TRINITY_DN34240_c0_g1	91	85	33	39	91	32
TRINITY_DN66433_c0_g1	4	4	0	0	8	0
TRINITY_DN41248_c0_g3	3027	3495	3872	3017	5000	2219
TRINITY_DN41248_c0_g1	552	788	1026	865	1073	634
TRINITY_DN34987_c1_g1	46	14	6	24	48	24
TRINITY_DN43642_c1_g1	1955	2282	2140	1785	3385	1275
TRINITY_DN34987_c1_g3	99	90	83	62	122	48
TRINITY_DN34987_c1_g2	264	390	382	403	479	236
TRINITY_DN34987_c1_g5	299	223	206	268	533	118
TRINITY_DN34987_c1_g4	368	215	363	378	472	199
TRINITY_DN34901_c2_g2	1149	1557	1670	1420	2085	837
TRINITY_DN44168_c4_g1	469	556	769	370	732	328
TRINITY_DN34901_c2_g1	677	635	456	293	887	449
TRINITY_DN35685_c1_g5	1133	1224	1407	1289	1855	693
TRINITY_DN34901_c2_g4	876	1135	1039	712	1415	563
TRINITY_DN6138_c0_g1	0	0	4	0	0	0
TRINITY_DN47503_c1_g6	10	4	0	0	8	0
TRINITY_DN47503_c1_g5	1373	1407	1541	1471	2197	1057
TRINITY_DN34578_c4_g3	1674	2195	2222	3227	2856	1273
TRINITY_DN47503_c1_g3	43	48	64	58	53	37
TRINITY_DN34578_c4_g5	232	210	324	237	316	86
TRINITY_DN47503_c1_g1	331	343	363	352	602	194
TRINITY_DN47503_c1_g9	1159	1610	1318	1214	1937	832
TRINITY_DN34232_c1_g1	24	24	44	62	38	34
TRINITY_DN33944_c0_g1	134	230	248	234	318	134
TRINITY_DN82787_c0_g1	0	0	0	2	4	0
TRINITY_DN42158_c1_g1	4449	5626	7094	5750	7643	3030
TRINITY_DN42103_c0_g5	1208	1349	1570	980	1897	797
TRINITY_DN32082_c0_g1	8	12	16	12	4	18
TRINITY_DN32082_c0_g2	556	529	733	680	1144	294
TRINITY_DN53742_c1_g2	1422	1369	1719	1171	1747	909
TRINITY_DN32082_c0_g4	8	16	38	20	55	8
TRINITY_DN53742_c1_g4	1037	1089	1489	1339	1543	742
TRINITY_DN37822_c5_g4	528	437	453	275	431	628
TRINITY_DN34110_c0_g2	62	60	42	0	80	14
TRINITY_DN34110_c0_g3	39	23	39	0	70	16
TRINITY_DN42346_c4_g2	285	750	567	265	186	575
TRINITY_DN49449_c1_g1	1139	1406	1339	1166	1783	766
TRINITY_DN38380_c0_g1	213	184	212	229	249	98
TRINITY_DN41235_c0_g2	106	134	98	70	96	46
TRINITY_DN44495_c3_g1	2182	2748	2807	2201	1001	2990
TRINITY_DN41235_c0_g1	227	281	259	248	374	136
TRINITY_DN49449_c1_g4	1269	1648	1751	1438	2091	1033
TRINITY_DN50672_c0_g1	1120	1142	1528	1586	1570	699
TRINITY_DN54151_c3_g5	294	230	386	328	438	204
TRINITY_DN34957_c0_g2	455	514	740	504	667	275
TRINITY_DN46469_c3_g5	224	298	237	184	340	96
TRINITY_DN35354_c2_g2	156	172	110	74	34	124
TRINITY_DN88631_c0_g1	0	0	0	0	0	0
TRINITY_DN47877_c4_g1	335	476	423	369	498	198
TRINITY_DN53818_c0_g4	192	224	422	378	314	172
TRINITY_DN35674_c3_g8	418	492	570	412	446	148
TRINITY_DN53818_c0_g1	540	419	573	476	950	263
TRINITY_DN53818_c0_g2	159	108	71	90	129	92
TRINITY_DN53818_c0_g3	301	226	274	174	428	129
TRINITY_DN35674_c3_g1	305	380	433	395	622	224
TRINITY_DN35674_c3_g3	33	41	43	27	49	31
TRINITY_DN35674_c3_g2	41	47	71	80	84	42
TRINITY_DN45082_c0_g2	550	614	555	350	922	400
TRINITY_DN35674_c3_g4	37	33	41	41	76	20
TRINITY_DN35674_c3_g6	3462	4208	4692	4029	5659	2408
TRINITY_DN38511_c1_g9	5313	6474	8290	7311	8916	3758
TRINITY_DN40606_c2_g6	125	124	144	137	126	42
TRINITY_DN41986_c2_g1	147	144	94	86	160	126
TRINITY_DN41986_c2_g3	0	0	0	0	0	0
TRINITY_DN40980_c0_g1	1776	2442	2771	2278	2895	1044
TRINITY_DN109190_c0_g1	0	0	0	0	0	0
TRINITY_DN31017_c0_g1	972	1094	1000	762	1571	600
TRINITY_DN42750_c1_g4	593	811	895	741	1018	371
TRINITY_DN42884_c0_g5	0	0	6	0	4	8
TRINITY_DN42884_c0_g4	10	4	0	0	8	0
TRINITY_DN42884_c0_g1	182	208	202	205	272	187
TRINITY_DN34072_c0_g1	337	406	408	284	576	190
TRINITY_DN42884_c0_g3	4	0	0	0	0	0
TRINITY_DN42884_c0_g2	114	143	221	130	220	84
TRINITY_DN39923_c2_g5	1375	1805	2370	1873	2355	923
TRINITY_DN39923_c2_g7	10	14	10	4	2	4
TRINITY_DN39923_c2_g1	6188	8020	8172	7050	10748	4461
TRINITY_DN39923_c2_g3	0	0	2	4	0	2
TRINITY_DN95090_c0_g1	0	0	0	4	0	0
TRINITY_DN42280_c4_g1	0	4	0	9	0	0
TRINITY_DN42762_c0_g2	6713	3904	2688	1674	1944	3089
TRINITY_DN41157_c0_g1	2485	2838	3701	2279	3843	1968
TRINITY_DN41157_c0_g2	2	2	6	4	0	0
TRINITY_DN44382_c2_g2	1378	1559	1756	1701	1986	947
TRINITY_DN42363_c1_g1	2049	2468	3313	3053	3250	1320
TRINITY_DN41015_c3_g7	28	12	55	57	24	55
TRINITY_DN42363_c1_g5	1710	2138	3009	2484	3020	1523
TRINITY_DN41015_c3_g5	1916	2076	2491	2259	2709	1389
TRINITY_DN42363_c1_g7	797	1001	1232	927	1487	551
TRINITY_DN36765_c1_g5	2	0	0	0	4	4
TRINITY_DN36765_c1_g4	1399	1581	1854	1151	2263	1016
TRINITY_DN41015_c3_g9	5312	5792	7357	4393	9179	4163
TRINITY_DN36765_c1_g6	0	0	0	2	4	0
TRINITY_DN36765_c1_g1	2188	2176	2410	1541	3966	1510
TRINITY_DN46183_c4_g4	308	368	439	449	586	186
TRINITY_DN35922_c2_g2	5304	6556	7414	4758	9296	3903
TRINITY_DN53778_c1_g4	154	121	145	91	239	75
TRINITY_DN44812_c0_g1	206	192	210	140	244	116
TRINITY_DN49949_c1_g8	2275	2986	3702	3352	4073	1619
TRINITY_DN49949_c1_g3	8081	9634	11959	11924	12707	4861
TRINITY_DN49949_c1_g2	22	48	45	350	54	20
TRINITY_DN49949_c1_g1	1481	1620	1388	1437	2470	815
TRINITY_DN49949_c1_g7	4	0	0	0	0	0
TRINITY_DN35443_c4_g1	868	1326	854	686	1525	742
TRINITY_DN35443_c4_g2	306	384	407	197	418	123
TRINITY_DN49949_c1_g4	673	1121	774	921	1193	501
TRINITY_DN45463_c0_g5	2014	2386	2268	2062	3307	1375
TRINITY_DN45463_c0_g7	12	16	5	10	49	0
TRINITY_DN45463_c0_g6	1328	1598	1826	1585	2386	917
TRINITY_DN45463_c0_g1	4435	4781	5823	5210	7569	3004
TRINITY_DN45463_c0_g3	881	1024	1166	1121	1445	695
TRINITY_DN45463_c0_g2	1001	1091	1169	718	1420	722
TRINITY_DN39613_c1_g2	1526	1852	2118	1791	2305	1001
TRINITY_DN39613_c1_g6	268	278	334	188	388	122
TRINITY_DN39613_c1_g5	919	1159	1399	876	1571	568
TRINITY_DN43945_c3_g3	452	500	556	346	930	311
TRINITY_DN43945_c3_g1	774	764	644	546	991	485
TRINITY_DN34914_c0_g1	281	377	403	326	456	158
TRINITY_DN39779_c1_g1	1427	1728	1370	1213	2393	764
TRINITY_DN35120_c0_g1	278	468	436	356	548	232
TRINITY_DN35120_c0_g3	1387	1913	1971	1835	2463	901
TRINITY_DN35120_c0_g4	295	319	288	47	266	86
TRINITY_DN31713_c0_g1	130	164	202	244	226	93
TRINITY_DN35120_c0_g6	1564	2004	2250	1357	2310	872
TRINITY_DN33861_c3_g2	1047	935	1294	988	1543	519
TRINITY_DN35120_c0_g8	330	444	657	482	707	234
TRINITY_DN50146_c0_g4	136	275	285	247	339	178
TRINITY_DN50146_c0_g6	841	760	1098	907	1082	514
TRINITY_DN50146_c0_g1	2324	2580	2962	2441	3903	1501
TRINITY_DN50146_c0_g2	3120	3041	4404	3210	5425	2396
TRINITY_DN46245_c1_g4	170	198	194	140	297	141
TRINITY_DN106918_c0_g1	4	8	2	4	8	8
TRINITY_DN46245_c1_g1	459	392	350	215	56	346
TRINITY_DN46245_c1_g3	1601	1740	1521	822	531	1292
TRINITY_DN46245_c1_g2	88	122	178	104	196	100
TRINITY_DN47302_c7_g4	895	846	1210	504	1470	592
TRINITY_DN52386_c3_g4	3984	4505	5828	5588	5807	2920
TRINITY_DN48199_c3_g2	0	9	6	10	8	8
TRINITY_DN45384_c1_g1	596	457	442	628	536	343
TRINITY_DN52386_c3_g2	1014	1096	1450	1255	1593	664
TRINITY_DN37452_c0_g4	0	0	0	0	0	0
TRINITY_DN37819_c1_g3	962	1010	1380	890	1810	812
TRINITY_DN37452_c0_g1	1656	1934	2176	1817	2748	1148
TRINITY_DN46057_c1_g1	7533	9874	12059	8166	12670	5407
TRINITY_DN39106_c0_g4	4859	5692	6721	4583	7655	3204
TRINITY_DN44059_c1_g8	162	176	205	143	179	103
TRINITY_DN45855_c2_g3	192	180	258	391	268	122
TRINITY_DN33243_c0_g1	224	356	398	322	410	168
TRINITY_DN16532_c0_g1	6	0	0	0	0	0
TRINITY_DN34193_c0_g2	2350	2742	2263	1715	1494	2352
TRINITY_DN35806_c1_g1	913	1097	1342	1270	1466	616
TRINITY_DN30550_c0_g1	1127	1245	1560	1198	2074	791
TRINITY_DN25073_c0_g1	1317	1473	1870	3302	2133	784
TRINITY_DN42179_c1_g3	324	398	322	358	635	209
TRINITY_DN42179_c1_g6	2	14	30	20	42	20
TRINITY_DN42179_c1_g5	1581	1838	1961	1581	2519	1222
TRINITY_DN42179_c1_g4	598	658	919	741	1150	486
TRINITY_DN52864_c0_g2	69	66	73	37	60	42
TRINITY_DN36794_c6_g1	1859	2100	2481	1846	3229	1335
TRINITY_DN36794_c6_g2	0	1	1	1	1	1
TRINITY_DN35413_c2_g2	455	516	609	146	780	319
TRINITY_DN37589_c0_g1	1950	2260	2876	2083	3393	1376
TRINITY_DN39006_c1_g3	5856	6982	8765	6839	9715	3968
TRINITY_DN37589_c0_g3	2629	3216	3555	2618	4505	1689
TRINITY_DN37589_c0_g2	716	872	1066	620	1069	372
TRINITY_DN37589_c0_g5	452	373	614	455	621	298
TRINITY_DN36564_c2_g2	1067	1187	1619	1151	1918	726
TRINITY_DN39006_c1_g4	2120	2203	3174	2706	2915	983
TRINITY_DN39006_c1_g5	466	600	800	525	1093	360
TRINITY_DN42876_c3_g1	1684	1844	2322	1668	2778	1151
TRINITY_DN42876_c3_g6	1054	1232	1218	950	1558	642
TRINITY_DN42876_c3_g4	74	147	155	205	58	151
TRINITY_DN50084_c1_g1	5309	5919	7497	7030	6703	3447
TRINITY_DN39940_c2_g5	1075	1191	1227	2059	1472	565
TRINITY_DN39940_c2_g6	688	841	1037	821	1164	517
TRINITY_DN50084_c1_g2	250	366	316	258	414	200
TRINITY_DN50084_c1_g5	22	12	6	0	8	12
TRINITY_DN50084_c1_g4	556	725	713	503	969	474
TRINITY_DN39940_c2_g2	273	361	296	300	474	109
TRINITY_DN39940_c2_g3	373	391	347	273	598	214
TRINITY_DN2774_c0_g2	0	0	0	0	0	0
TRINITY_DN2774_c0_g1	0	0	0	0	0	0
TRINITY_DN92936_c0_g1	0	0	0	0	4	0
TRINITY_DN33832_c2_g7	48	72	136	36	102	20
TRINITY_DN30060_c0_g2	4	0	4	0	22	17
TRINITY_DN33832_c2_g1	1551	1705	2004	1703	2398	1231
TRINITY_DN33832_c2_g2	10	24	16	18	16	6
TRINITY_DN33832_c2_g3	68	74	76	58	98	56
TRINITY_DN48386_c0_g1	530	742	730	474	764	342
TRINITY_DN26916_c0_g1	1935	2346	2610	2266	3098	1359
TRINITY_DN37578_c3_g2	197	222	241	187	326	100
TRINITY_DN37578_c3_g3	56	70	118	65	170	30
TRINITY_DN37578_c3_g4	58	68	60	58	72	33
TRINITY_DN37578_c3_g5	2263	2589	2501	1722	3422	1440
TRINITY_DN37578_c3_g7	3232	3669	4899	3216	5904	2629
TRINITY_DN45228_c2_g2	1070	1080	1363	1144	1633	664
TRINITY_DN48535_c3_g1	274	382	354	328	548	156
TRINITY_DN42083_c1_g5	0	0	0	758	4	0
TRINITY_DN42083_c1_g4	2073	2503	2962	1485	3251	1252
TRINITY_DN31219_c0_g1	24	71	44	36	50	36
TRINITY_DN44921_c2_g2	2403	3089	3600	2898	4611	1896
TRINITY_DN41873_c4_g1	12	3	8	0	6	0
TRINITY_DN46101_c1_g1	26	46	92	75	71	12
TRINITY_DN71225_c0_g1	0	0	0	0	0	0
TRINITY_DN45203_c2_g3	46	70	62	80	146	82
TRINITY_DN45203_c2_g2	137	230	347	484	320	130
TRINITY_DN45203_c2_g1	40	78	106	56	55	42
TRINITY_DN40853_c2_g1	296	295	200	201	499	178
TRINITY_DN40853_c2_g3	414	352	541	343	540	174
TRINITY_DN45319_c0_g1	261	376	221	10	395	166
TRINITY_DN45319_c0_g3	632	723	938	548	1106	449
TRINITY_DN45319_c0_g2	2452	2979	3202	2207	4172	1606
TRINITY_DN41392_c0_g2	5305	6703	8162	7615	8052	3982
TRINITY_DN49757_c1_g1	191	172	233	152	276	99
TRINITY_DN34996_c0_g2	52	80	70	83	98	59
TRINITY_DN7940_c0_g1	0	0	3	5	0	0
TRINITY_DN44138_c0_g1	1100	1493	1855	1143	1913	859
TRINITY_DN47260_c0_g2	277	252	280	196	504	188
TRINITY_DN45251_c5_g1	545	954	721	757	304	967
TRINITY_DN47260_c0_g1	157	136	115	107	290	109
TRINITY_DN55057_c9_g2	134	38	4	55	52	53
TRINITY_DN46614_c4_g5	0	0	2	0	18	0
TRINITY_DN42207_c1_g1	766	750	860	698	1130	393
TRINITY_DN45459_c0_g1	4	14	18	8	18	4
TRINITY_DN73497_c0_g1	0	0	0	0	0	0
TRINITY_DN82200_c0_g1	10	28	22	16	36	12
TRINITY_DN46614_c4_g3	972	617	828	480	1452	408
TRINITY_DN41002_c3_g1	1383	1211	1317	1425	420	1562
TRINITY_DN46614_c4_g8	192	302	349	192	302	162
TRINITY_DN38884_c4_g1	484	633	493	542	786	321
TRINITY_DN38884_c4_g2	848	1194	1567	1403	1291	704
TRINITY_DN52349_c0_g1	380	399	449	547	157	458
TRINITY_DN92701_c0_g1	0	2	0	0	0	0
TRINITY_DN38353_c0_g9	710	874	1024	1129	1308	609
TRINITY_DN38353_c0_g8	1470	2116	2200	1734	2697	998
TRINITY_DN36852_c1_g1	1423	1208	601	774	1217	768
TRINITY_DN38353_c0_g3	628	592	689	144	799	452
TRINITY_DN38353_c0_g2	590	452	556	584	591	382
TRINITY_DN36194_c1_g1	269	475	538	536	638	297
TRINITY_DN38353_c0_g7	0	2	6	5	0	0
TRINITY_DN38353_c0_g6	714	830	962	1126	1432	511
TRINITY_DN38353_c0_g4	3347	3856	4321	3694	5725	2599
TRINITY_DN48313_c0_g3	517	615	665	604	769	348
TRINITY_DN92870_c0_g1	0	0	0	0	0	0
TRINITY_DN50598_c2_g2	167	232	170	222	249	90
TRINITY_DN49475_c0_g1	1438	1672	2005	1904	2381	1007
TRINITY_DN39685_c2_g2	8	20	12	2	14	24
TRINITY_DN39685_c2_g3	0	0	0	0	0	0
TRINITY_DN39685_c2_g6	1692	2067	2371	1856	2962	1161
TRINITY_DN39685_c2_g7	1272	1252	1587	1388	1749	695
TRINITY_DN39685_c2_g5	188	197	160	142	273	238
TRINITY_DN48059_c0_g1	336	318	369	381	555	343
TRINITY_DN40034_c3_g1	72	94	107	120	120	60
TRINITY_DN40922_c0_g2	676	903	1036	637	1094	486
TRINITY_DN40922_c0_g3	0	0	0	4	0	0
TRINITY_DN40922_c0_g1	272	444	392	395	543	222
TRINITY_DN74100_c0_g1	0	0	4	0	4	0
TRINITY_DN42193_c1_g3	222	301	361	197	399	168
TRINITY_DN42193_c1_g2	408	360	438	372	612	202
TRINITY_DN52847_c0_g1	590	755	1047	693	1057	440
TRINITY_DN49141_c2_g1	0	2	0	4	0	0
TRINITY_DN34317_c2_g1	2	0	0	0	0	0
TRINITY_DN95328_c0_g1	4	2	0	0	0	0
TRINITY_DN39037_c1_g2	4	4	6	4	0	0
TRINITY_DN36150_c5_g4	1932	2172	2822	1892	3466	1510
TRINITY_DN36150_c5_g3	4140	5116	6604	4281	7129	2746
TRINITY_DN36150_c5_g2	429	679	848	672	770	415
TRINITY_DN36150_c5_g1	714	9	6	330	387	4
TRINITY_DN47521_c3_g6	2137	2575	3008	3159	3652	1445
TRINITY_DN45169_c2_g3	582	738	860	1186	1198	558
TRINITY_DN43803_c3_g1	102	159	219	160	197	148
TRINITY_DN47749_c1_g2	36	52	66	68	70	42
TRINITY_DN47749_c1_g1	965	1266	1440	994	1630	792
TRINITY_DN106281_c0_g1	0	0	0	0	2	0
TRINITY_DN37930_c0_g1	1695	2164	2294	1554	3141	1244
TRINITY_DN51674_c1_g3	448	505	454	335	670	229
TRINITY_DN5755_c0_g1	487	502	448	308	736	226
TRINITY_DN53099_c2_g5	735	1074	1347	1205	1529	508
TRINITY_DN33782_c0_g1	468	599	560	518	868	388
TRINITY_DN39782_c0_g2	1060	1087	1888	1607	2380	929
TRINITY_DN44466_c0_g8	745	861	978	908	1245	700
TRINITY_DN43857_c2_g1	3565	4271	4423	3736	1909	4759
TRINITY_DN49505_c0_g1	148	261	313	138	266	118
TRINITY_DN40856_c1_g1	372	399	588	453	409	211
TRINITY_DN44466_c0_g2	436	301	374	245	502	230
TRINITY_DN91194_c0_g1	0	0	0	0	0	0
TRINITY_DN40856_c1_g2	760	614	1073	614	1136	494
TRINITY_DN44466_c0_g7	924	1186	1294	1043	1684	572
TRINITY_DN44466_c0_g5	360	422	332	294	466	170
TRINITY_DN44466_c0_g4	912	1158	1330	1055	1644	714
TRINITY_DN49505_c0_g3	88	97	121	147	155	83
TRINITY_DN36447_c0_g8	564	796	1032	646	1021	436
TRINITY_DN40407_c0_g1	1030	1414	1431	872	1955	864
TRINITY_DN42247_c1_g4	280	338	489	348	482	238
TRINITY_DN33040_c0_g1	120	163	154	120	230	96
TRINITY_DN40407_c0_g2	2837	3116	4325	3552	4240	2462
TRINITY_DN49505_c0_g7	5392	6701	8146	7534	9223	3787
TRINITY_DN42247_c1_g2	168	392	371	341	450	134
TRINITY_DN47168_c0_g5	757	976	1186	1072	1343	538
TRINITY_DN47168_c0_g7	0	0	0	0	0	0
TRINITY_DN47168_c0_g6	1201	1551	1458	1074	2037	910
TRINITY_DN46917_c0_g8	1921	2156	2350	1568	2831	1220
TRINITY_DN34762_c2_g7	782	613	656	536	975	446
TRINITY_DN47168_c0_g3	635	758	900	243	1113	482
TRINITY_DN46917_c0_g4	308	431	484	428	583	165
TRINITY_DN46917_c0_g5	84	222	105	735	203	84
TRINITY_DN46917_c0_g7	2069	2132	2320	2066	2965	1320
TRINITY_DN46917_c0_g1	1048	1260	1128	1671	1938	715
TRINITY_DN46917_c0_g2	455	427	462	288	646	350
TRINITY_DN46917_c0_g3	2294	2928	3426	1980	4021	1688
TRINITY_DN36212_c2_g3	1698	4468	6037	4281	2529	2460
TRINITY_DN34503_c5_g1	703	1043	990	769	1308	526
TRINITY_DN24445_c0_g1	362	532	645	351	639	287
TRINITY_DN68231_c0_g1	0	0	0	0	0	0
TRINITY_DN33162_c0_g1	2428	3042	3995	4129	4367	1791
TRINITY_DN34065_c1_g12	5	5	4	12	8	0
TRINITY_DN34065_c1_g13	8	18	24	12	14	0
TRINITY_DN34065_c1_g10	128	186	288	206	232	117
TRINITY_DN41973_c1_g3	1081	1277	1406	883	1663	874
TRINITY_DN44391_c1_g1	26	18	2	0	24	12
TRINITY_DN83603_c0_g1	0	0	0	0	0	0
TRINITY_DN33713_c0_g1	1919	2160	2283	2269	2873	1062
TRINITY_DN43360_c5_g2	119	141	109	118	188	54
TRINITY_DN43360_c5_g3	392	605	594	317	706	394
TRINITY_DN43360_c5_g5	529	493	820	544	910	432
TRINITY_DN43360_c5_g6	584	744	874	548	957	433
TRINITY_DN36131_c1_g1	1592	1832	1904	1565	2600	1042
TRINITY_DN75046_c0_g1	4	4	0	2	0	2
TRINITY_DN40579_c2_g2	2095	3019	3817	4277	3947	2049
TRINITY_DN24438_c0_g1	83	105	82	82	120	59
TRINITY_DN45994_c0_g1	658	764	756	548	944	338
TRINITY_DN20141_c0_g1	0	0	0	0	0	0
TRINITY_DN51874_c0_g1	32	53	44	22	87	28
TRINITY_DN44254_c3_g3	1878	2423	3269	2718	3563	1247
TRINITY_DN51874_c0_g2	0	32	8	4	34	12
TRINITY_DN39812_c0_g3	10020	13508	18957	12979	20949	8953
TRINITY_DN41855_c0_g2	6242	7222	9152	7419	10638	4924
TRINITY_DN40855_c1_g7	621	589	730	537	924	447
TRINITY_DN27166_c0_g1	30	44	58	28	68	8
TRINITY_DN46828_c4_g3	1824	2206	1556	1183	2688	1072
TRINITY_DN46828_c4_g2	224	294	270	342	357	130
TRINITY_DN46828_c4_g1	1301	1595	2062	1525	2180	690
TRINITY_DN41776_c1_g7	1244	1811	2486	1805	2726	1170
TRINITY_DN41776_c1_g6	280	376	384	300	536	146
TRINITY_DN41776_c1_g5	2969	3918	4992	3991	5834	2474
TRINITY_DN41776_c1_g4	1526	1952	2325	1820	2940	1134
TRINITY_DN37909_c0_g1	1209	1245	1581	1194	1941	805
TRINITY_DN41776_c1_g2	1115	1337	1982	1406	2097	960
TRINITY_DN41776_c1_g1	7501	9942	11500	8851	13713	5648
TRINITY_DN44433_c0_g10	256	316	422	320	548	132
TRINITY_DN49205_c1_g4	448	681	905	625	764	416
TRINITY_DN54771_c5_g1	3281	3205	4326	3526	5964	2323
TRINITY_DN54614_c6_g1	170	122	140	111	46	99
TRINITY_DN40619_c0_g1	415	425	585	607	640	275
TRINITY_DN44417_c0_g2	2078	2464	2741	2043	3329	1252
TRINITY_DN44417_c0_g1	148	173	270	140	249	81
TRINITY_DN41658_c2_g1	1048	1364	1703	1415	1901	958
TRINITY_DN34812_c1_g1	84	91	76	110	73	53
TRINITY_DN27790_c0_g1	18	24	48	32	32	20
TRINITY_DN36720_c6_g3	8	2	0	16	0	16
TRINITY_DN42494_c1_g2	994	1348	1331	1225	1667	699
TRINITY_DN35673_c0_g2	194	207	382	277	318	158
TRINITY_DN43140_c1_g1	801	994	1016	280	1444	455
TRINITY_DN36030_c4_g4	852	1113	1165	1091	1514	652
TRINITY_DN36030_c4_g3	3232	3286	3590	3330	912	3693
TRINITY_DN36030_c4_g1	1710	1960	2507	1073	3019	1343
TRINITY_DN54184_c3_g1	61	78	86	68	92	53
TRINITY_DN93669_c0_g1	0	0	0	0	4	0
TRINITY_DN47132_c4_g1	11	3	18	8	8	14
TRINITY_DN52780_c0_g1	239	139	248	154	308	99
TRINITY_DN34201_c0_g1	182	204	259	266	307	122
TRINITY_DN46410_c3_g3	149	131	87	130	180	52
TRINITY_DN39190_c2_g3	112	88	168	126	296	76
TRINITY_DN39190_c2_g2	2485	3027	3670	1937	4267	1659
TRINITY_DN39190_c2_g1	822	982	1150	1099	1173	564
TRINITY_DN44041_c0_g1	62	90	154	78	163	80
TRINITY_DN35971_c1_g1	605	621	798	527	1011	468
TRINITY_DN35971_c1_g2	530	464	693	371	610	253
TRINITY_DN35971_c1_g5	1185	1405	1250	1046	2005	724
TRINITY_DN35971_c1_g4	1807	2042	2242	2292	3081	1250
TRINITY_DN46538_c0_g1	2637	767	701	2079	5279	578
TRINITY_DN48315_c1_g2	22	12	12	4	12	4
TRINITY_DN46538_c0_g3	30	12	6	28	38	16
TRINITY_DN46538_c0_g2	384	321	346	282	368	236
TRINITY_DN37758_c0_g8	1622	2077	2442	1875	2715	994
TRINITY_DN36264_c1_g4	493	823	841	785	1134	388
TRINITY_DN36264_c1_g6	584	682	684	574	846	424
TRINITY_DN36264_c1_g1	218	307	304	295	365	198
TRINITY_DN47101_c3_g1	863	923	1341	964	1432	470
TRINITY_DN34081_c1_g1	0	2	4	4	2	2
TRINITY_DN46410_c3_g4	2	0	4	12	0	30
TRINITY_DN36264_c1_g8	5136	6553	8915	7187	8702	3674
TRINITY_DN35546_c1_g1	358	519	446	430	853	232
TRINITY_DN53725_c0_g10	560	558	777	637	982	327
TRINITY_DN38158_c1_g11	699	826	1164	705	1292	664
TRINITY_DN38158_c1_g10	914	1105	1451	1297	1625	490
TRINITY_DN39113_c0_g8	0	6	10	23	39	0
TRINITY_DN39113_c0_g6	2801	3256	4252	3301	4734	2011
TRINITY_DN108256_c0_g1	8	0	2	0	14	8
TRINITY_DN39113_c0_g4	50	6	8	2	22	2
TRINITY_DN39113_c0_g2	12310	14247	17153	13485	20590	8419
TRINITY_DN47789_c3_g3	301	289	357	217	420	146
TRINITY_DN47789_c3_g2	154	136	156	244	217	27
TRINITY_DN93796_c0_g1	0	18	12	0	0	0
TRINITY_DN31918_c0_g1	80	66	78	51	72	26
TRINITY_DN47333_c7_g4	2664	2246	2687	2104	1015	2731
TRINITY_DN57635_c0_g1	0	4	4	0	0	4
TRINITY_DN36352_c1_g1	961	1117	1205	955	1496	713
TRINITY_DN39463_c1_g6	1276	1323	1885	1969	1981	936
TRINITY_DN39566_c2_g3	74	72	66	36	64	56
TRINITY_DN34511_c1_g1	442	481	636	393	847	356
TRINITY_DN34511_c1_g2	677	883	820	622	1136	388
TRINITY_DN38886_c1_g1	1055	1309	1600	1265	1629	697
TRINITY_DN29283_c0_g1	256	224	302	208	340	162
TRINITY_DN37745_c3_g1	750	334	563	340	152	507
TRINITY_DN54784_c4_g1	182	304	278	190	380	170
TRINITY_DN54798_c6_g1	14431	10280	10139	8586	7247	9534
TRINITY_DN54798_c6_g2	19413	16411	22551	21108	10369	22249
TRINITY_DN34956_c1_g7	256	376	424	234	605	208
TRINITY_DN48699_c2_g1	1874	1402	2012	1690	940	2455
TRINITY_DN48699_c2_g3	46	10	24	26	0	32
TRINITY_DN45073_c1_g1	4622	5623	6581	5050	7327	3337
TRINITY_DN45073_c1_g3	1217	1428	1597	1096	2393	809
TRINITY_DN45073_c1_g2	148	254	256	224	243	118
TRINITY_DN45073_c1_g5	1688	1979	2583	2042	2905	1423
TRINITY_DN45073_c1_g4	972	1298	1182	794	1860	696
TRINITY_DN45073_c1_g6	1304	1788	1977	1960	2288	827
TRINITY_DN43323_c5_g1	301	157	299	179	803	262
TRINITY_DN35016_c0_g2	112	173	132	154	206	176
TRINITY_DN32044_c0_g1	316	445	360	316	603	192
TRINITY_DN36710_c0_g1	247	240	154	249	393	142
TRINITY_DN34597_c0_g1	1260	1607	1675	1092	2129	911
TRINITY_DN41966_c1_g1	18	30	10	4	22	16
TRINITY_DN39618_c0_g2	1307	1512	1989	1490	2408	834
TRINITY_DN39618_c0_g6	1778	2322	2487	1332	3003	1474
TRINITY_DN39618_c0_g4	555	700	843	442	712	284
TRINITY_DN39865_c1_g10	426	484	546	433	808	296
TRINITY_DN41961_c1_g1	175	220	202	203	309	98
TRINITY_DN112039_c0_g1	0	0	0	0	0	0
TRINITY_DN71041_c0_g1	0	0	0	4	0	0
TRINITY_DN47650_c0_g2	2185	2884	2939	2062	3531	1613
TRINITY_DN47650_c0_g1	1546	1633	1780	1402	2507	939
TRINITY_DN33149_c1_g2	1176	1466	1840	1579	2035	776
TRINITY_DN33149_c1_g3	606	718	852	610	1000	436
TRINITY_DN47650_c0_g5	2208	2575	2986	1977	4297	1347
TRINITY_DN47650_c0_g4	136	162	240	136	242	108
TRINITY_DN66573_c0_g1	0	0	0	0	0	0
TRINITY_DN37400_c3_g4	118	155	182	362	106	132
TRINITY_DN37400_c3_g1	24	14	8	16	28	40
TRINITY_DN35561_c1_g1	279	270	336	222	327	149
TRINITY_DN52885_c0_g2	2929	3457	4721	3976	4780	2175
TRINITY_DN28783_c0_g1	760	780	880	586	1040	444
TRINITY_DN32244_c0_g1	166	153	311	543	290	129
TRINITY_DN35212_c0_g2	2436	2931	3458	1403	3807	1642
TRINITY_DN54169_c7_g1	241	290	399	319	380	140
TRINITY_DN54169_c7_g3	24	42	64	48	50	40
TRINITY_DN54169_c7_g2	31	16	23	16	29	10
TRINITY_DN36757_c3_g4	1789	1760	2490	1183	2865	1366
TRINITY_DN36757_c3_g1	2324	2651	2914	2024	4156	1836
TRINITY_DN36757_c3_g2	2588	2965	3748	3604	4513	1837
TRINITY_DN54351_c3_g2	5695	6639	8989	6979	10642	4593
TRINITY_DN54351_c3_g3	916	1129	1383	1151	1581	722
TRINITY_DN54351_c3_g1	39189	45442	63088	48907	73797	29759
TRINITY_DN28458_c0_g2	290	399	364	337	514	152
TRINITY_DN31455_c0_g1	32	68	64	74	88	58
TRINITY_DN45360_c2_g9	2661	3234	3879	3435	4423	2181
TRINITY_DN39508_c1_g1	4	19	2	2	10	4
TRINITY_DN33966_c3_g2	3964	4500	5587	3347	6914	2543
TRINITY_DN33359_c0_g1	142	196	240	78	222	124
TRINITY_DN45428_c2_g5	1074	1406	1334	1173	1638	615
TRINITY_DN45428_c2_g6	3975	5095	5925	5592	6559	2487
TRINITY_DN95779_c0_g1	0	2	0	0	0	0
TRINITY_DN45428_c2_g2	116	124	154	108	208	100
TRINITY_DN32732_c0_g1	444	518	678	516	918	290
TRINITY_DN46604_c0_g5	2059	2373	2725	2219	2959	1264
TRINITY_DN45428_c2_g8	755	1003	1171	859	1000	534
TRINITY_DN39156_c0_g2	28	8	18	24	36	0
TRINITY_DN46604_c0_g1	1380	1408	1377	971	1503	980
TRINITY_DN85382_c0_g1	0	2	0	0	0	0
TRINITY_DN36781_c0_g1	696	790	778	807	906	412
TRINITY_DN36781_c0_g2	890	1022	1124	804	1144	496
TRINITY_DN36781_c0_g3	745	1030	1015	764	1304	559
TRINITY_DN36781_c0_g4	84	54	94	78	58	16
TRINITY_DN38290_c3_g1	750	909	564	525	1047	513
TRINITY_DN38290_c3_g2	881	1079	991	770	1310	650
TRINITY_DN43315_c1_g1	2303	2889	3271	2343	4473	1985
TRINITY_DN44798_c0_g1	233	317	318	173	339	303
TRINITY_DN45873_c2_g1	664	779	1011	803	1228	491
TRINITY_DN45873_c2_g2	792	1094	1490	1100	1352	638
TRINITY_DN45433_c2_g1	1170	1506	2070	1255	2191	880
TRINITY_DN49975_c0_g1	65	41	92	46	75	52
TRINITY_DN49975_c0_g3	615	637	827	370	941	398
TRINITY_DN49975_c0_g5	2	6	8	16	2	14
TRINITY_DN45360_c2_g1	1926	2079	2312	1642	3098	1187
TRINITY_DN39128_c4_g1	352	364	470	322	554	257
TRINITY_DN44167_c0_g1	76	58	98	102	88	54
TRINITY_DN28815_c0_g1	134	242	330	146	331	182
TRINITY_DN62219_c0_g1	0	4	0	0	0	0
TRINITY_DN54049_c0_g1	988	1118	1404	1094	1945	578
TRINITY_DN47255_c0_g2	255	304	295	142	446	261
TRINITY_DN49672_c0_g4	434	570	556	352	862	256
TRINITY_DN40183_c0_g7	0	6	12	10	6	0
TRINITY_DN36355_c1_g7	148	180	216	156	312	84
TRINITY_DN40183_c0_g1	2721	3505	4052	2845	4570	1897
TRINITY_DN35375_c0_g2	222	354	357	299	127	369
TRINITY_DN44069_c2_g1	2977	3645	3813	2466	5775	2340
TRINITY_DN40183_c0_g2	190	195	148	199	316	155
TRINITY_DN40776_c2_g1	697	709	1002	363	1032	472
TRINITY_DN45194_c0_g3	250	291	297	137	319	202
TRINITY_DN47255_c0_g1	239	230	259	409	349	95
TRINITY_DN14836_c0_g1	794	835	990	786	1097	464
TRINITY_DN17995_c0_g1	0	4	0	0	0	0
TRINITY_DN43624_c0_g3	774	970	1414	1118	1090	539
TRINITY_DN49651_c1_g2	170	272	306	230	366	232
TRINITY_DN36301_c1_g3	959	1081	1347	798	1474	822
TRINITY_DN109854_c0_g1	0	0	0	0	0	0
TRINITY_DN41085_c2_g2	829	893	1015	757	1355	537
TRINITY_DN48720_c0_g2	2405	2876	2872	2128	3860	1696
TRINITY_DN48720_c0_g3	1026	1328	1451	1393	1836	888
TRINITY_DN48372_c1_g6	1	0	0	4	0	0
TRINITY_DN48720_c0_g1	6700	7770	10669	7288	12279	5139
TRINITY_DN48720_c0_g6	1269	1558	2124	1865	1883	934
TRINITY_DN48720_c0_g4	3276	4057	4769	4633	5557	2634
TRINITY_DN48720_c0_g5	2	4	0	0	0	0
TRINITY_DN47086_c0_g1	383	472	466	424	512	278
TRINITY_DN38745_c0_g1	855	984	742	632	1287	796
TRINITY_DN48372_c1_g8	13	12	10	0	46	12
TRINITY_DN51064_c9_g2	1162	1001	734	1248	543	971
TRINITY_DN40171_c0_g1	448	604	631	370	855	200
TRINITY_DN99109_c0_g1	0	0	0	0	2	0
TRINITY_DN32762_c0_g1	138	201	240	251	243	116
TRINITY_DN70212_c0_g1	0	0	2	0	0	0
TRINITY_DN37911_c4_g4	1048	1300	1736	1374	1829	735
TRINITY_DN35544_c3_g7	3916	5721	8263	5707	6999	3819
TRINITY_DN45047_c2_g3	2141	2392	2281	838	3514	1499
TRINITY_DN45047_c2_g2	3570	3823	4922	3744	5282	2228
TRINITY_DN33987_c2_g6	56	60	52	62	72	30
TRINITY_DN49946_c4_g1	0	690	693	36	2	806
TRINITY_DN54194_c1_g4	801	997	1020	779	1121	316
TRINITY_DN53483_c0_g5	1725	2063	2679	2600	2763	1094
TRINITY_DN53483_c0_g6	1403	1939	2005	2355	1963	979
TRINITY_DN53483_c0_g2	1260	1684	1738	2283	1935	894
TRINITY_DN47163_c0_g8	2136	2770	3419	2539	4305	1681
TRINITY_DN47163_c0_g6	0	8	0	0	0	0
TRINITY_DN47163_c0_g7	730	850	856	539	1000	641
TRINITY_DN50495_c1_g1	753	853	939	643	1067	356
TRINITY_DN43262_c5_g1	731	278	222	216	361	249
TRINITY_DN47163_c0_g1	426	464	493	396	696	283
TRINITY_DN46754_c0_g1	367	528	504	68	780	311
TRINITY_DN46754_c0_g2	949	912	891	730	594	662
TRINITY_DN86600_c0_g1	0	0	0	0	0	0
TRINITY_DN46971_c1_g1	10	0	12	0	2	6
TRINITY_DN39567_c0_g6	4	0	0	0	2	0
TRINITY_DN33579_c0_g1	183	180	148	117	278	130
TRINITY_DN33579_c0_g2	82	80	76	64	144	26
TRINITY_DN51444_c7_g3	21703	22325	25945	24916	9856	16529
TRINITY_DN26030_c0_g1	20	20	46	34	46	8
TRINITY_DN55118_c0_g1	0	0	0	0	0	0
TRINITY_DN67819_c0_g1	0	0	0	2	0	0
TRINITY_DN42438_c0_g4	768	866	606	520	1108	562
TRINITY_DN42438_c0_g5	1330	1505	1840	1541	2011	651
TRINITY_DN47610_c1_g4	915	1176	1062	1017	1618	632
TRINITY_DN42438_c0_g1	401	518	570	586	520	297
TRINITY_DN47610_c1_g6	593	625	767	529	732	326
TRINITY_DN42438_c0_g3	72	96	86	74	112	44
TRINITY_DN29783_c0_g1	18	14	39	48	38	20
TRINITY_DN45288_c1_g1	3107	3634	4032	2976	5436	2279
TRINITY_DN39352_c3_g5	20	24	2	8	17	6
TRINITY_DN31126_c0_g2	3	5	4	0	0	0
TRINITY_DN40685_c1_g2	320	500	476	330	180	458
TRINITY_DN31126_c0_g1	81	44	56	73	153	22
TRINITY_DN40978_c2_g1	491	420	623	752	557	262
TRINITY_DN42390_c1_g3	34	58	84	44	62	88
TRINITY_DN37972_c5_g2	1630	1635	2040	1628	2714	856
TRINITY_DN42390_c1_g1	3121	2482	3334	3236	1421	2910
TRINITY_DN36253_c0_g1	2515	2981	3142	2500	4082	1760
TRINITY_DN42390_c1_g4	458	438	456	278	522	304
TRINITY_DN36253_c0_g3	1	0	0	0	7	0
TRINITY_DN42056_c0_g1	333	538	411	452	488	313
TRINITY_DN86551_c0_g1	0	0	0	0	0	0
TRINITY_DN38608_c2_g1	3246	4003	5057	4404	5587	2145
TRINITY_DN41178_c0_g4	629	800	898	704	861	444
TRINITY_DN41178_c0_g1	422	498	576	264	658	187
TRINITY_DN41178_c0_g2	568	726	665	708	982	639
TRINITY_DN41178_c0_g3	952	929	1134	1420	1273	553
TRINITY_DN43105_c4_g3	1181	981	1461	938	1759	798
TRINITY_DN43105_c4_g1	1794	2341	2366	1389	3278	1058
TRINITY_DN43105_c4_g4	906	1159	1544	1314	1602	556
TRINITY_DN82968_c0_g1	0	0	0	0	0	0
TRINITY_DN46644_c0_g2	609	537	665	681	1001	326
TRINITY_DN53892_c3_g2	4	0	0	2	4	0
TRINITY_DN42558_c4_g2	1413	1385	1922	1689	1993	1036
TRINITY_DN42558_c4_g1	588	702	806	604	900	422
TRINITY_DN42558_c4_g7	1935	2056	2010	1089	3105	1270
TRINITY_DN42558_c4_g6	203	189	261	321	255	116
TRINITY_DN31041_c0_g1	72	146	196	54	152	88
TRINITY_DN33966_c2_g4	8	10	14	8	26	16
TRINITY_DN49172_c4_g1	729	715	897	841	818	373
TRINITY_DN48287_c5_g4	461	420	606	393	840	202
TRINITY_DN33966_c2_g3	4	46	12	14	12	18
TRINITY_DN33966_c2_g1	250	293	114	125	322	173
TRINITY_DN39438_c0_g6	603	585	494	714	948	520
TRINITY_DN39438_c0_g7	336	470	460	366	552	226
TRINITY_DN39438_c0_g4	910	1122	1357	1022	1726	699
TRINITY_DN39438_c0_g5	1165	1270	1657	1372	1791	768
TRINITY_DN39438_c0_g2	688	754	934	463	1150	528
TRINITY_DN36407_c2_g11	16	6	0	0	4	12
TRINITY_DN39438_c0_g1	237	245	397	249	323	187
TRINITY_DN47137_c6_g4	114	102	142	72	76	74
TRINITY_DN111900_c0_g1	0	0	0	0	0	0
TRINITY_DN34453_c0_g1	1822	2294	2664	1579	3191	1414
TRINITY_DN38645_c1_g1	134	137	143	64	276	69
TRINITY_DN38645_c1_g2	1254	1535	1502	1118	2151	908
TRINITY_DN38645_c1_g3	3726	5008	4635	3166	7534	3220
TRINITY_DN37058_c2_g4	72	161	110	76	138	117
TRINITY_DN37058_c2_g5	165	197	165	169	214	119
TRINITY_DN34219_c2_g1	252	256	318	345	352	128
TRINITY_DN34443_c0_g1	41	24	26	19	14	50
TRINITY_DN37058_c2_g3	793	1037	1302	1041	1310	701
TRINITY_DN43533_c3_g6	184	250	212	204	340	118
TRINITY_DN41233_c0_g1	537	913	916	804	1144	443
TRINITY_DN33202_c0_g1	98	76	119	58	98	28
TRINITY_DN51346_c1_g1	4	2	11	2	6	2
TRINITY_DN33202_c0_g2	244	253	422	202	442	134
TRINITY_DN83427_c0_g1	0	0	0	0	0	0
TRINITY_DN20613_c0_g1	1317	1423	1395	1405	1922	894
TRINITY_DN41731_c5_g2	632	710	823	1534	961	562
TRINITY_DN41731_c5_g3	538	538	560	522	612	332
TRINITY_DN41731_c5_g4	440	587	631	516	809	300
TRINITY_DN47558_c3_g5	892	893	1009	667	1170	523
TRINITY_DN48627_c0_g1	218	314	236	146	294	134
TRINITY_DN48627_c0_g2	2070	2136	2697	2064	3580	1557
TRINITY_DN47558_c3_g6	1180	1642	1843	1138	1884	917
TRINITY_DN47558_c3_g1	3694	4755	6054	4836	6321	3028
TRINITY_DN41376_c0_g1	667	943	1049	961	1233	470
TRINITY_DN52673_c3_g3	1209	1281	1556	1382	1971	833
TRINITY_DN47558_c3_g2	1150	1339	1578	1586	1868	756
TRINITY_DN37384_c0_g1	1480	1990	2094	1615	2639	1211
TRINITY_DN37384_c0_g6	887	909	1171	1114	1434	445
TRINITY_DN37384_c0_g4	2348	2521	3484	2953	3742	1806
TRINITY_DN37384_c0_g5	1371	1776	2007	2216	2171	1159
TRINITY_DN37384_c0_g8	1375	1702	1683	1362	2165	724
TRINITY_DN37384_c0_g9	1661	1979	2561	2120	3163	994
TRINITY_DN54008_c1_g1	322	4	90	56	101	50
TRINITY_DN23417_c0_g1	0	10	0	14	46	24
TRINITY_DN50965_c0_g1	1504	1787	2170	2440	2611	1163
TRINITY_DN50965_c0_g2	346	430	528	563	649	229
TRINITY_DN31625_c0_g1	174	286	339	212	289	160
TRINITY_DN41248_c0_g10	74	92	157	102	140	64
TRINITY_DN42254_c0_g1	114	136	120	101	271	97
TRINITY_DN40924_c1_g2	222	234	206	293	251	84
TRINITY_DN37771_c1_g1	620	842	1015	371	1091	368
TRINITY_DN37771_c1_g3	1126	1097	1128	1018	228	1027
TRINITY_DN37771_c1_g2	106	122	161	156	215	98
TRINITY_DN37771_c1_g5	1137	1051	1230	1049	1493	712
TRINITY_DN44119_c3_g3	402	555	631	427	648	253
TRINITY_DN40873_c1_g4	3735	4616	5100	3861	6538	2711
TRINITY_DN37771_c1_g9	444	531	680	602	854	419
TRINITY_DN39415_c0_g1	405	443	519	971	665	286
TRINITY_DN94741_c0_g1	0	4	0	0	0	0
TRINITY_DN60711_c0_g1	445	609	699	484	773	294
TRINITY_DN26798_c0_g1	296	256	310	212	477	193
TRINITY_DN54756_c6_g1	120	124	52	22	54	88
TRINITY_DN46227_c2_g2	76	126	138	62	96	28
TRINITY_DN28385_c0_g1	58	38	42	90	66	35
TRINITY_DN39042_c1_g1	3080	3800	5028	3809	5459	1988
TRINITY_DN41817_c1_g9	448	554	562	470	650	278
TRINITY_DN48712_c1_g8	1705	2115	2765	2460	3153	1341
TRINITY_DN48712_c1_g9	6	2	0	0	3	0
TRINITY_DN85162_c0_g1	14	4	0	4	8	9
TRINITY_DN48712_c1_g7	11152	13674	16397	13571	19592	8739
TRINITY_DN48712_c1_g4	114	254	242	257	260	104
TRINITY_DN48712_c1_g5	40	58	51	0	128	63
TRINITY_DN48712_c1_g2	2652	3090	3931	2990	4772	1778
TRINITY_DN48712_c1_g3	1544	1726	2246	1560	2535	1432
TRINITY_DN48712_c1_g1	1551	2146	2600	2168	2933	1206
TRINITY_DN37637_c3_g4	0	0	0	0	0	0
TRINITY_DN37637_c3_g5	644	855	767	473	1126	428
TRINITY_DN45114_c0_g8	684	843	1023	553	1228	487
TRINITY_DN37637_c3_g1	314	421	412	269	435	271
TRINITY_DN53825_c1_g5	70	60	86	70	84	38
TRINITY_DN50785_c4_g7	135	479	207	138	50	280
TRINITY_DN53825_c1_g3	587	693	803	558	809	443
TRINITY_DN45114_c0_g7	684	858	902	838	1314	410
TRINITY_DN53825_c1_g1	152	201	261	193	274	107
TRINITY_DN45114_c0_g5	1441	1705	1967	1281	2222	1000
TRINITY_DN46700_c1_g2	163	206	192	102	316	84
TRINITY_DN36022_c3_g1	959	1192	1424	956	1666	828
TRINITY_DN34852_c4_g1	741	851	932	873	1225	588
TRINITY_DN38809_c2_g2	3148	2456	2365	3242	1810	1947
TRINITY_DN43568_c10_g1	736	863	1100	1100	1116	612
TRINITY_DN34852_c4_g2	352	420	519	463	719	166
TRINITY_DN36299_c2_g3	2	0	0	0	0	0
TRINITY_DN47984_c1_g9	3348	4110	5357	4329	5557	2236
TRINITY_DN53576_c0_g1	4628	4592	4870	4219	4135	3483
TRINITY_DN47984_c1_g5	212	258	372	268	380	118
TRINITY_DN37814_c0_g7	869	1089	1150	839	1333	633
TRINITY_DN53576_c0_g5	2	10	4	2	9	0
TRINITY_DN39609_c2_g2	1129	1531	1746	1824	1981	1043
TRINITY_DN39609_c2_g3	3210	3096	4060	2646	5044	1872
TRINITY_DN39609_c2_g1	6	4	6	0	8	0
TRINITY_DN41688_c1_g1	2200	2594	3184	2923	3510	1539
TRINITY_DN49660_c1_g2	1187	1380	1454	1504	1850	754
TRINITY_DN41688_c1_g2	972	1277	1405	728	1410	823
TRINITY_DN49887_c1_g1	432	291	403	259	411	231
TRINITY_DN42616_c3_g2	2012	2528	2588	1740	3383	1429
TRINITY_DN42616_c3_g1	1025	1405	1394	528	1962	726
TRINITY_DN24977_c0_g1	30	28	56	16	57	21
TRINITY_DN66186_c0_g1	0	0	0	0	0	0
TRINITY_DN37750_c1_g2	1282	1393	1503	1333	1914	696
TRINITY_DN37750_c1_g3	5719	7265	8261	6220	9636	4431
TRINITY_DN37750_c1_g1	447	494	565	462	534	311
TRINITY_DN44988_c0_g2	2	28	34	22	32	8
TRINITY_DN49929_c1_g1	822	971	1322	992	1277	543
TRINITY_DN39388_c5_g1	0	0	0	6	5	0
TRINITY_DN47285_c1_g3	298	376	536	366	642	114
TRINITY_DN31903_c0_g1	2074	2426	3147	2561	3661	1673
TRINITY_DN39902_c0_g6	711	1067	1223	1094	1409	514
TRINITY_DN48660_c2_g1	701	392	532	539	352	379
TRINITY_DN37133_c2_g9	1126	1378	1988	1776	1663	512
TRINITY_DN54204_c4_g2	40199	49782	67927	63121	62833	28490
TRINITY_DN54204_c4_g3	40223	50808	67025	63612	61651	28069
TRINITY_DN43840_c0_g2	771	699	893	804	1087	493
TRINITY_DN43943_c1_g3	11096	13440	16952	17072	18316	7092
TRINITY_DN43943_c1_g2	3454	3376	3793	4607	2789	4315
TRINITY_DN37133_c2_g2	421	484	546	288	715	333
TRINITY_DN40322_c0_g3	410	498	466	383	732	362
TRINITY_DN31406_c0_g1	110	180	206	180	248	60
TRINITY_DN43943_c1_g6	5652	6683	6839	4998	9352	3907
TRINITY_DN37133_c2_g7	8	0	28	8	14	2
TRINITY_DN31482_c0_g1	242	224	400	410	440	192
TRINITY_DN93355_c0_g1	42	18	46	44	44	40
TRINITY_DN49722_c1_g5	34	28	28	38	54	38
TRINITY_DN40532_c0_g1	318	450	452	290	434	316
TRINITY_DN42759_c0_g2	762	812	1156	987	1165	591
TRINITY_DN42759_c0_g5	1070	1102	1081	1291	2172	594
TRINITY_DN49261_c1_g1	42	72	33	26	52	14
TRINITY_DN53103_c0_g1	894	1107	1398	1062	1509	921
TRINITY_DN45292_c0_g4	569	383	403	326	312	376
TRINITY_DN35961_c1_g2	14	6	18	24	18	12
TRINITY_DN35961_c1_g1	6	24	10	18	6	6
TRINITY_DN30012_c0_g2	372	306	578	499	546	206
TRINITY_DN52761_c1_g2	202	256	380	196	336	178
TRINITY_DN35608_c2_g1	765	996	1068	908	1464	591
TRINITY_DN41082_c1_g4	1925	1769	1912	1795	2397	1095
TRINITY_DN18312_c0_g1	0	0	0	0	0	0
TRINITY_DN47633_c0_g10	332	482	466	600	522	262
TRINITY_DN47633_c0_g11	387	457	510	405	584	173
TRINITY_DN36500_c0_g2	1724	2411	2693	2169	3029	1258
TRINITY_DN21169_c0_g1	398	502	653	529	543	268
TRINITY_DN35668_c2_g1	118	156	114	40	112	208
TRINITY_DN27751_c0_g1	100	102	132	162	120	48
TRINITY_DN49324_c0_g1	450	570	652	494	791	264
TRINITY_DN36502_c1_g1	241	382	290	301	424	240
TRINITY_DN52708_c3_g1	0	0	0	0	0	0
TRINITY_DN51400_c1_g4	46	50	36	24	32	30
TRINITY_DN42727_c5_g1	0	0	2	2	0	8
TRINITY_DN36407_c2_g10	1041	1395	1811	1022	2318	1176
TRINITY_DN39823_c3_g4	879	618	777	957	236	855
TRINITY_DN42698_c0_g2	337	203	304	297	403	140
TRINITY_DN52388_c1_g11	0	0	0	0	0	0
TRINITY_DN40416_c2_g1	592	614	659	637	900	366
TRINITY_DN40416_c2_g2	293	380	395	382	444	207
TRINITY_DN36095_c3_g2	472	568	506	534	922	272
TRINITY_DN53362_c2_g2	907	1071	1029	863	1199	470
TRINITY_DN49007_c1_g4	510	632	784	554	794	372
TRINITY_DN53362_c2_g1	450	382	436	451	154	400
TRINITY_DN41342_c1_g2	1396	1701	2150	1833	2856	1355
TRINITY_DN49007_c1_g5	2581	3138	3602	2704	3945	1647
TRINITY_DN34985_c0_g1	776	940	1065	718	1397	444
TRINITY_DN34570_c0_g1	6914	6300	7761	6918	2722	6829
TRINITY_DN30207_c1_g1	8	0	4	0	0	4
TRINITY_DN49007_c1_g8	1382	1531	1868	1364	2036	934
TRINITY_DN36787_c0_g8	48	66	72	78	92	4
TRINITY_DN36787_c0_g9	1700	2214	2305	1769	2658	970
TRINITY_DN36071_c2_g1	2214	2367	2879	2161	3465	1554
TRINITY_DN36787_c0_g4	434	610	658	572	879	322
TRINITY_DN36787_c0_g2	6253	7473	7847	4621	11657	4728
TRINITY_DN36787_c0_g3	929	919	1089	1208	1464	680
TRINITY_DN36787_c0_g1	468	540	728	604	826	382
TRINITY_DN45651_c2_g2	910	1275	1559	974	1381	981
TRINITY_DN44160_c4_g1	5925	7579	9668	5984	12390	5603
TRINITY_DN40161_c3_g4	1165	1346	1797	1420	2149	859
TRINITY_DN40161_c3_g5	1338	1740	2045	1700	2422	897
TRINITY_DN40573_c3_g6	859	1159	992	889	1163	632
TRINITY_DN40573_c3_g1	212	354	375	226	328	130
TRINITY_DN40161_c3_g1	1443	1838	2144	1823	2560	855
TRINITY_DN40573_c3_g3	1476	1580	1515	874	2578	1078
TRINITY_DN40573_c3_g2	307	410	350	268	616	269
TRINITY_DN49300_c0_g5	72	162	150	104	217	116
TRINITY_DN49300_c0_g4	267	314	350	174	523	250
TRINITY_DN44160_c4_g5	694	754	1143	953	1073	528
TRINITY_DN23288_c0_g1	4	22	22	32	22	14
TRINITY_DN42059_c0_g5	582	740	974	838	842	458
TRINITY_DN36733_c1_g4	4	8	4	4	8	4
TRINITY_DN37190_c3_g8	374	347	553	460	657	234
TRINITY_DN36733_c1_g1	12	14	50	6	26	16
TRINITY_DN36733_c1_g2	38	48	24	48	66	16
TRINITY_DN36733_c1_g3	22	24	42	36	50	14
TRINITY_DN37828_c1_g1	70	85	94	150	112	44
TRINITY_DN25190_c0_g1	8	0	8	0	8	20
TRINITY_DN51233_c1_g1	5300	6819	9629	6240	9351	3906
TRINITY_DN37190_c3_g6	1140	1523	1687	1227	1839	734
TRINITY_DN43135_c1_g1	1687	2249	2466	1865	3052	1239
TRINITY_DN37190_c3_g4	5374	6581	7587	6620	9491	4053
TRINITY_DN52786_c3_g1	82	63	112	79	159	55
TRINITY_DN85932_c0_g1	2	0	12	0	2	0
TRINITY_DN32913_c0_g1	578	453	541	411	684	338
TRINITY_DN37162_c0_g1	105	314	329	339	23	200
TRINITY_DN72402_c0_g1	10	0	16	0	8	0
TRINITY_DN41761_c3_g1	0	0	0	0	0	0
TRINITY_DN35179_c2_g1	0	0	6	0	0	0
TRINITY_DN63167_c0_g1	0	0	0	0	0	0
TRINITY_DN47645_c0_g7	909	1056	883	690	1613	544
TRINITY_DN37656_c3_g7	10	16	29	26	12	16
TRINITY_DN47645_c0_g8	316	354	332	264	461	231
TRINITY_DN46834_c0_g2	1003	1114	1169	875	1470	644
TRINITY_DN39603_c0_g7	128	242	284	186	230	84
TRINITY_DN4353_c0_g1	666	741	826	597	992	350
TRINITY_DN60627_c0_g1	0	0	0	0	2	0
TRINITY_DN40012_c0_g3	628	774	850	646	1076	420
TRINITY_DN40016_c1_g5	641	599	845	718	1089	342
TRINITY_DN40016_c1_g4	561	680	852	724	1026	445
TRINITY_DN40016_c1_g7	5826	6659	8621	7617	9687	3775
TRINITY_DN40016_c1_g6	926	1017	1432	1040	1697	519
TRINITY_DN40016_c1_g1	5237	6148	9096	8532	8985	3580
TRINITY_DN40016_c1_g3	926	1173	1334	1324	1520	700
TRINITY_DN40016_c1_g2	7773	10623	13765	12231	14982	5781
TRINITY_DN35763_c0_g1	10	6	28	8	24	16
TRINITY_DN34055_c1_g8	2184	3170	4112	3022	3638	1685
TRINITY_DN30572_c0_g1	518	548	508	588	678	248
TRINITY_DN29038_c0_g1	852	840	1087	835	940	434
TRINITY_DN34055_c1_g1	352	419	409	425	566	238
TRINITY_DN41064_c0_g3	1688	2188	1984	1753	2853	1511
TRINITY_DN34055_c1_g3	150	168	148	163	198	107
TRINITY_DN47915_c1_g1	1111	1191	961	1023	1540	661
TRINITY_DN34055_c1_g5	3443	4087	4868	3897	5256	2206
TRINITY_DN34055_c1_g7	1005	1368	1454	1285	1941	777
TRINITY_DN78998_c0_g1	0	0	0	0	0	0
TRINITY_DN45552_c0_g1	514	616	825	636	770	464
TRINITY_DN36768_c1_g6	3106	2256	2650	2962	5080	1142
TRINITY_DN33486_c1_g4	3058	3264	3687	3063	1086	3610
TRINITY_DN33486_c1_g5	565	526	562	444	845	302
TRINITY_DN33486_c1_g6	3079	3355	4717	3887	4454	2233
TRINITY_DN48097_c3_g2	1113	981	1018	839	1645	585
TRINITY_DN33486_c1_g1	787	845	901	742	1531	491
TRINITY_DN36133_c1_g3	332	593	436	368	596	330
TRINITY_DN33486_c1_g3	2494	2941	2946	2627	4033	1628
TRINITY_DN32519_c0_g1	256	367	364	85	348	216
TRINITY_DN75865_c0_g1	0	0	0	0	4	0
TRINITY_DN82213_c0_g1	0	0	0	0	0	0
TRINITY_DN47272_c0_g1	182	218	196	168	250	122
TRINITY_DN37936_c2_g1	66	67	55	51	153	37
TRINITY_DN35193_c4_g7	352	491	374	402	585	326
TRINITY_DN48670_c1_g1	136	114	198	146	268	110
TRINITY_DN35193_c4_g5	1563	1716	2194	1571	2792	1152
TRINITY_DN29825_c0_g1	36	56	79	83	107	78
TRINITY_DN35193_c4_g3	127	235	159	181	192	133
TRINITY_DN31189_c0_g1	1107	1148	1304	864	1192	664
TRINITY_DN35193_c4_g1	3882	4523	5895	4521	5803	2444
TRINITY_DN50740_c4_g8	779	816	924	954	1235	458
TRINITY_DN72706_c0_g1	0	0	0	0	0	0
TRINITY_DN50740_c4_g1	517	648	715	498	885	270
TRINITY_DN50740_c4_g3	720	743	791	725	1330	476
TRINITY_DN50740_c4_g2	346	400	502	409	393	153
TRINITY_DN50740_c4_g5	1421	1522	1904	1886	2202	857
TRINITY_DN50740_c4_g4	12346	11365	11608	10579	5461	8027
TRINITY_DN50740_c4_g7	466	756	806	1058	727	388
TRINITY_DN50740_c4_g6	545	542	800	646	600	294
TRINITY_DN35780_c0_g1	22	22	14	10	18	40
TRINITY_DN29005_c0_g1	930	1043	811	552	1627	760
TRINITY_DN106323_c0_g1	0	0	0	0	0	0
TRINITY_DN40680_c0_g1	209	307	393	281	459	222
TRINITY_DN46397_c0_g1	0	2	12	7	20	0
TRINITY_DN40680_c0_g5	708	882	1024	800	934	540
TRINITY_DN37103_c3_g3	1442	2017	2311	1826	2850	1150
TRINITY_DN37103_c3_g1	608	729	697	607	965	403
TRINITY_DN44739_c1_g2	50	26	26	29	61	42
TRINITY_DN44739_c1_g1	20	44	10	22	68	20
TRINITY_DN42362_c1_g1	2223	2878	3000	1028	4042	1464
TRINITY_DN35183_c2_g6	2723	3184	3864	3119	4619	1778
TRINITY_DN46051_c0_g1	619	664	576	446	850	388
TRINITY_DN42793_c1_g1	94	66	86	25	136	39
TRINITY_DN41582_c0_g1	938	857	989	724	1325	596
TRINITY_DN42793_c1_g2	885	960	1148	1099	1266	504
TRINITY_DN36980_c3_g6	14	6	22	16	14	0
TRINITY_DN43599_c2_g7	48	52	100	52	84	34
TRINITY_DN48141_c0_g1	2936	3748	4156	3573	4885	2165
TRINITY_DN36980_c3_g5	2	0	6	21	2	0
TRINITY_DN36980_c3_g2	2	4	0	2	12	2
TRINITY_DN36980_c3_g3	30	22	34	36	72	10
TRINITY_DN36980_c3_g1	114	174	187	141	311	127
TRINITY_DN36856_c7_g1	430	470	417	393	203	381
TRINITY_DN53508_c7_g1	191	22	12	68	26	42
TRINITY_DN37237_c1_g2	296	264	446	358	433	206
TRINITY_DN52718_c0_g1	14072	13607	14670	12262	5952	16702
TRINITY_DN37237_c1_g1	2737	3431	3481	2478	4509	2054
TRINITY_DN39101_c0_g6	881	1199	1089	940	1415	472
TRINITY_DN94270_c0_g1	2	6	0	0	0	4
TRINITY_DN29799_c0_g1	937	1144	1203	705	1381	632
TRINITY_DN42437_c0_g6	244	254	356	456	369	186
TRINITY_DN50928_c0_g1	4	81	65	21	0	63
TRINITY_DN50928_c0_g2	819	829	877	789	1383	561
TRINITY_DN47042_c0_g1	340	390	516	478	530	264
TRINITY_DN53389_c2_g3	818	699	706	668	1150	503
TRINITY_DN53389_c2_g1	649	736	929	639	1070	309
TRINITY_DN53389_c2_g5	1695	1812	2096	1222	2499	913
TRINITY_DN53389_c2_g4	236	308	394	334	550	150
TRINITY_DN38266_c0_g2	3637	4120	4061	3117	1260	5227
TRINITY_DN38630_c1_g6	1199	1508	1564	1333	1936	810
TRINITY_DN41460_c1_g2	520	632	562	534	1008	404
TRINITY_DN38630_c1_g1	390	414	546	462	600	284
TRINITY_DN38630_c1_g2	812	897	771	819	1043	387
TRINITY_DN38630_c1_g3	794	982	1303	993	1481	538
TRINITY_DN61546_c0_g1	0	0	0	0	2	8
TRINITY_DN47319_c1_g1	173	272	355	220	290	146
TRINITY_DN39498_c0_g1	820	1200	1193	2359	1327	551
TRINITY_DN21474_c0_g2	1194	1125	1638	1126	1722	708
TRINITY_DN47687_c1_g2	175	254	266	141	416	162
TRINITY_DN44481_c3_g4	1413	1125	1732	1104	1913	817
TRINITY_DN44481_c3_g2	116	146	190	224	238	72
TRINITY_DN15543_c0_g1	0	4	0	0	0	4
TRINITY_DN36780_c1_g3	1128	1302	1662	1440	1121	1063
TRINITY_DN36934_c2_g10	482	398	424	395	542	208
TRINITY_DN33939_c0_g1	156	316	242	172	384	162
TRINITY_DN86495_c0_g1	0	0	0	0	0	0
TRINITY_DN36082_c4_g3	40	56	117	24	4	86
TRINITY_DN36082_c4_g4	325	202	356	208	132	294
TRINITY_DN46201_c1_g3	2950	3349	4191	3200	4909	2047
TRINITY_DN74203_c0_g1	0	0	0	0	0	0
TRINITY_DN61041_c0_g1	0	0	0	0	0	0
TRINITY_DN50949_c1_g1	98	48	58	32	42	62
TRINITY_DN36981_c1_g14	893	1157	1254	1006	1471	823
TRINITY_DN36981_c1_g11	3209	3476	4110	3331	5298	2365
TRINITY_DN36981_c1_g10	364	352	506	462	625	216
TRINITY_DN36981_c1_g12	50	56	76	90	156	62
TRINITY_DN80364_c0_g1	0	0	0	0	0	0
TRINITY_DN52886_c2_g1	142	129	115	86	64	82
TRINITY_DN40711_c1_g14	0	12	0	0	0	0
TRINITY_DN40711_c1_g11	1959	2438	2904	3165	3358	1547
TRINITY_DN40711_c1_g10	22	14	32	20	28	20
TRINITY_DN35989_c1_g5	1363	1848	1913	1733	2431	913
TRINITY_DN41828_c1_g1	388	477	727	619	723	261
TRINITY_DN34332_c3_g5	2231	2472	2663	2187	3947	1564
TRINITY_DN46736_c3_g5	280	266	332	414	486	150
TRINITY_DN46736_c3_g6	501	563	564	611	784	331
TRINITY_DN34332_c3_g6	408	364	310	364	584	266
TRINITY_DN50670_c2_g2	1147	1328	1686	1530	1764	781
TRINITY_DN50670_c2_g1	3139	2582	3086	2703	1263	3026
TRINITY_DN34332_c3_g2	99	113	159	146	145	50
TRINITY_DN39358_c0_g5	1638	1756	2310	1612	3047	1032
TRINITY_DN34332_c3_g9	1244	1725	1660	1206	2114	872
TRINITY_DN36498_c1_g7	270	288	390	398	466	120
TRINITY_DN36738_c0_g8	849	905	1076	1143	1185	508
TRINITY_DN45486_c2_g4	1881	2195	2862	2191	3299	1237
TRINITY_DN36738_c0_g1	2044	2600	3270	2605	3451	1634
TRINITY_DN36738_c0_g2	2	0	15	109	13	4
TRINITY_DN36738_c0_g3	2728	3286	3856	5204	4305	1369
TRINITY_DN36738_c0_g4	30	59	45	306	31	35
TRINITY_DN36738_c0_g5	1874	2356	2598	2116	3099	1406
TRINITY_DN104642_c0_g1	0	0	0	0	10	0
TRINITY_DN36738_c0_g7	478	550	501	252	772	192
TRINITY_DN38760_c2_g7	0	2	2	4	6	0
TRINITY_DN42713_c0_g1	97	96	100	38	155	50
TRINITY_DN42406_c2_g1	193	203	227	106	261	178
TRINITY_DN42406_c2_g3	9842	12252	17789	13816	18314	8562
TRINITY_DN42406_c2_g5	979	969	1191	1055	1284	568
TRINITY_DN42406_c2_g4	252	260	402	408	394	226
TRINITY_DN38333_c3_g1	81	101	110	164	169	55
TRINITY_DN38333_c3_g2	6	6	8	8	18	2
TRINITY_DN38333_c3_g3	0	0	0	0	0	6
TRINITY_DN36095_c6_g3	544	620	532	562	955	338
TRINITY_DN48781_c2_g3	2338	2746	3390	2782	3590	1504
TRINITY_DN48781_c2_g2	2542	3293	4192	3707	4438	1803
TRINITY_DN48781_c2_g1	1348	1447	1784	1836	2091	951
TRINITY_DN48781_c2_g6	0	6	8	6	2	0
TRINITY_DN48781_c2_g5	236	220	236	162	274	124
TRINITY_DN48781_c2_g4	2592	2696	3766	2760	3902	1608
TRINITY_DN83025_c0_g1	0	0	6	6	0	0
TRINITY_DN38033_c2_g2	2031	2436	2684	1997	3742	1445
TRINITY_DN53546_c0_g3	300	500	489	563	713	138
TRINITY_DN40265_c1_g2	202	278	316	274	496	210
TRINITY_DN43725_c2_g2	1829	2221	2455	1462	3332	1391
TRINITY_DN49332_c1_g1	4799	5590	6836	4959	8405	3004
TRINITY_DN37002_c0_g4	0	2	14	16	6	6
TRINITY_DN51596_c0_g3	1728	2092	2321	1794	2833	1148
TRINITY_DN66244_c0_g1	0	0	0	0	0	0
TRINITY_DN42879_c2_g12	2758	3855	4963	2356	5864	2847
TRINITY_DN42879_c2_g11	18	12	16	8	2	12
TRINITY_DN32745_c0_g1	29	32	29	47	46	6
TRINITY_DN45893_c1_g7	1441	1805	2065	1555	2436	1110
TRINITY_DN45893_c1_g6	696	974	847	412	1407	533
TRINITY_DN60583_c0_g1	0	0	10	0	9	0
TRINITY_DN83211_c0_g1	32	88	84	96	140	68
TRINITY_DN45893_c1_g3	874	838	922	397	1483	660
TRINITY_DN45893_c1_g2	1716	2695	3237	1579	3470	1344
TRINITY_DN50961_c1_g3	402	490	496	440	636	236
TRINITY_DN50961_c1_g2	1750	1938	1883	1253	2989	1243
TRINITY_DN42908_c0_g3	25	42	32	14	20	24
TRINITY_DN45893_c1_g9	1128	1433	1756	1684	2009	806
TRINITY_DN41664_c0_g1	1321	2031	1940	1960	2718	1288
TRINITY_DN51421_c0_g5	40	60	46	58	56	34
TRINITY_DN51421_c0_g3	508	589	622	440	744	264
TRINITY_DN51421_c0_g1	709	886	653	545	1193	548
TRINITY_DN20365_c0_g1	22	4	0	0	22	32
TRINITY_DN37404_c3_g10	498	635	823	601	1117	478
TRINITY_DN37404_c3_g11	946	1181	1369	1006	1398	692
TRINITY_DN45541_c1_g1	1615	1683	1913	1626	2499	1088
TRINITY_DN43746_c1_g11	1510	1561	1861	1474	1971	800
TRINITY_DN35972_c4_g11	73	94	95	126	83	50
TRINITY_DN35972_c4_g10	10	14	8	4	28	16
TRINITY_DN35972_c4_g13	0	0	2	2	4	0
TRINITY_DN35972_c4_g12	4	2	12	12	12	12
TRINITY_DN66745_c0_g1	0	0	0	4	0	0
TRINITY_DN54258_c3_g1	8682	13280	13663	11917	4150	15261
TRINITY_DN43016_c2_g5	700	948	1034	748	1266	474
TRINITY_DN32253_c0_g1	52	62	98	70	102	72
TRINITY_DN36240_c2_g1	663	758	840	675	969	496
TRINITY_DN40606_c2_g3	2702	2815	4167	3495	4333	1707
TRINITY_DN48010_c3_g2	1652	2373	2289	1634	674	2506
TRINITY_DN41776_c1_g3	2910	3414	4513	4390	4909	1939
TRINITY_DN45075_c3_g1	18	4	8	168	8	14
TRINITY_DN43875_c1_g4	1195	1525	1979	2308	2264	1171
TRINITY_DN45075_c3_g3	62	112	38	34	92	72
TRINITY_DN45075_c3_g2	156	130	157	123	210	137
TRINITY_DN43875_c1_g1	2514	3203	4519	2345	4255	1730
TRINITY_DN54382_c5_g9	1015	1003	1271	1053	1319	600
TRINITY_DN59032_c0_g1	0	0	0	0	0	0
TRINITY_DN34319_c0_g1	479	779	816	676	874	428
TRINITY_DN34302_c0_g1	22	63	48	36	47	28
TRINITY_DN94131_c0_g1	0	0	0	0	0	0
TRINITY_DN39202_c0_g1	167	173	163	169	191	91
TRINITY_DN36467_c1_g2	471	593	765	668	726	322
TRINITY_DN54302_c1_g2	18	14	18	18	18	8
TRINITY_DN38228_c3_g1	905	1026	1122	914	1494	755
TRINITY_DN55648_c0_g1	0	0	0	0	0	0
TRINITY_DN38228_c3_g3	879	1097	1434	1986	1436	702
TRINITY_DN45143_c2_g4	6	16	8	8	16	4
TRINITY_DN45143_c2_g5	23	22	30	12	26	12
TRINITY_DN33217_c0_g1	153	181	185	205	237	106
TRINITY_DN34059_c1_g1	199	239	208	171	287	104
TRINITY_DN45143_c2_g1	1451	1638	1840	1422	2166	953
TRINITY_DN45143_c2_g2	56	90	70	80	144	36
TRINITY_DN45143_c2_g3	202	256	346	270	504	208
TRINITY_DN20452_c0_g1	2	2	2	4	6	0
TRINITY_DN34834_c1_g1	1657	2038	2445	2145	2675	1336
TRINITY_DN111638_c0_g1	0	0	0	0	0	0
TRINITY_DN30462_c0_g1	2	4	6	14	16	2
TRINITY_DN41701_c4_g1	844	972	968	842	1186	483
TRINITY_DN41701_c4_g6	262	308	320	294	390	118
TRINITY_DN41701_c4_g5	719	757	910	949	1252	364
TRINITY_DN43746_c1_g15	1405	1826	2327	1500	2570	1019
TRINITY_DN33339_c0_g2	1458	1928	2312	1535	2557	970
TRINITY_DN44440_c1_g4	22	34	20	12	42	40
TRINITY_DN44440_c1_g5	112	132	135	134	133	78
TRINITY_DN36294_c2_g1	12	30	26	12	32	0
TRINITY_DN48529_c3_g1	684	893	872	699	1128	610
TRINITY_DN44440_c1_g2	125	191	243	139	323	123
TRINITY_DN44440_c1_g3	582	931	1136	983	1195	623
TRINITY_DN42393_c0_g1	556	614	812	841	755	356
TRINITY_DN34900_c2_g1	0	0	0	30	0	0
TRINITY_DN37094_c1_g1	8	10	24	6	20	0
TRINITY_DN77295_c0_g1	0	0	0	0	0	0
TRINITY_DN39916_c0_g1	2402	3358	3606	1463	4902	1657
TRINITY_DN40819_c0_g1	55	50	83	14	35	43
TRINITY_DN40819_c0_g2	707	555	616	495	344	770
TRINITY_DN40819_c0_g5	1763	2437	3048	2806	2933	1561
TRINITY_DN47949_c2_g1	1760	1428	1684	1559	1146	1572
TRINITY_DN43066_c0_g2	4	0	0	0	7	2
TRINITY_DN26422_c0_g1	1211	1434	1835	1353	2173	861
TRINITY_DN34928_c1_g10	14	0	10	0	0	0
TRINITY_DN34367_c1_g1	283	238	402	210	465	253
TRINITY_DN44247_c1_g3	1162	1288	1374	1712	1533	846
TRINITY_DN44247_c1_g4	1274	1662	1810	1385	2060	765
TRINITY_DN47415_c2_g2	331	662	665	427	635	331
TRINITY_DN48497_c1_g5	0	8	0	4	0	4
TRINITY_DN38508_c3_g2	482	536	558	547	636	364
TRINITY_DN47415_c2_g1	485	717	932	532	939	448
TRINITY_DN38508_c3_g4	18459	21858	28096	30833	28844	12644
TRINITY_DN48497_c1_g1	12143	11115	12470	11490	9340	10562
TRINITY_DN6716_c0_g1	0	8	8	0	0	0
TRINITY_DN38508_c3_g8	76	120	162	160	134	76
TRINITY_DN41599_c3_g2	225	274	304	128	474	271
TRINITY_DN105313_c0_g1	4	0	0	0	0	0
TRINITY_DN36476_c2_g6	0	4	4	14	0	4
TRINITY_DN36476_c2_g2	216	254	216	192	442	156
TRINITY_DN36476_c2_g1	679	814	824	764	1023	539
TRINITY_DN37198_c2_g1	378	539	578	97	461	277
TRINITY_DN39155_c0_g5	2477	2748	3075	2365	4041	1845
TRINITY_DN37198_c2_g3	68	127	70	4	110	84
TRINITY_DN37198_c2_g2	132	116	222	8	190	122
TRINITY_DN39155_c0_g1	927	1095	1379	1297	1405	522
TRINITY_DN49401_c2_g1	152	152	256	156	294	128
TRINITY_DN39155_c0_g3	1246	1349	1650	2640	1752	939
TRINITY_DN37385_c2_g1	272	476	378	305	546	256
TRINITY_DN44043_c1_g2	330	466	530	652	626	230
TRINITY_DN37385_c2_g3	101	87	68	50	128	66
TRINITY_DN31046_c0_g1	260	248	286	292	354	196
TRINITY_DN108907_c0_g1	0	5	0	0	0	0
TRINITY_DN35446_c1_g4	318	516	414	246	466	220
TRINITY_DN38504_c2_g1	0	0	0	0	0	0
TRINITY_DN55317_c0_g1	0	0	0	0	0	0
TRINITY_DN47295_c2_g1	320	217	159	321	172	207
TRINITY_DN33584_c0_g1	0	6	2	4	0	0
TRINITY_DN64161_c0_g1	0	22	4	0	0	4
TRINITY_DN35446_c1_g1	620	654	934	572	956	330
TRINITY_DN40566_c4_g2	753	816	928	956	1312	522
TRINITY_DN49713_c0_g3	2201	3033	2634	1841	3988	1678
TRINITY_DN52064_c2_g1	1285	1490	1737	1470	1870	820
TRINITY_DN49713_c0_g6	3306	4924	4831	3736	5862	2779
TRINITY_DN49713_c0_g5	248	216	326	258	368	186
TRINITY_DN37317_c1_g1	71	52	60	31	119	17
TRINITY_DN40606_c0_g1	530	569	629	740	914	274
TRINITY_DN54121_c1_g1	1026	1132	1455	1425	1651	690
TRINITY_DN99861_c0_g1	0	0	0	0	0	0
TRINITY_DN37317_c1_g3	488	396	336	402	741	223
TRINITY_DN51614_c0_g1	4868	4484	4997	3446	1776	4940
TRINITY_DN35683_c2_g5	100	104	144	82	184	142
TRINITY_DN37525_c1_g1	191	228	164	191	247	93
TRINITY_DN50303_c0_g2	1209	1475	1403	790	1925	700
TRINITY_DN42018_c2_g10	515	676	915	624	733	393
TRINITY_DN50303_c0_g1	263	194	191	337	379	179
TRINITY_DN36211_c1_g3	2	8	4	0	6	6
TRINITY_DN40755_c1_g2	1163	1370	1507	1453	1753	672
TRINITY_DN47563_c0_g3	807	891	894	637	1097	423
TRINITY_DN47563_c0_g1	965	1237	1464	1094	751	820
TRINITY_DN34945_c4_g2	86	116	66	68	152	46
TRINITY_DN38344_c1_g3	890	1234	1342	1148	1725	570
TRINITY_DN50053_c0_g1	27598	36050	47133	40669	46506	22117
TRINITY_DN41263_c1_g4	138	216	296	186	358	150
TRINITY_DN40207_c1_g1	584	717	676	246	1053	456
TRINITY_DN49162_c2_g2	891	1121	1432	1197	1642	592
TRINITY_DN49162_c2_g1	1471	2470	3276	2419	2511	1414
TRINITY_DN49162_c2_g6	3251	3934	4541	3673	5120	1855
TRINITY_DN49162_c2_g4	110	164	266	154	280	152
TRINITY_DN34403_c0_g1	3208	4072	4676	3526	5457	2185
TRINITY_DN39830_c8_g1	72	62	60	78	87	58
TRINITY_DN50055_c2_g2	0	0	2	6	0	2
TRINITY_DN36372_c0_g8	34	38	66	108	86	25
TRINITY_DN27630_c0_g1	26	52	94	36	78	16
TRINITY_DN41365_c3_g1	3609	4517	5999	5070	6583	2412
TRINITY_DN36013_c2_g1	1293	1791	1451	1148	2170	743
TRINITY_DN36013_c2_g2	146	214	112	107	235	82
TRINITY_DN39093_c4_g12	0	0	0	0	2	4
TRINITY_DN36013_c2_g4	1059	1328	1617	1401	1560	586
TRINITY_DN76296_c0_g1	0	0	0	0	0	0
TRINITY_DN42777_c1_g6	1199	1435	1436	1025	1887	832
TRINITY_DN27476_c0_g1	314	423	430	466	576	248
TRINITY_DN41435_c0_g3	1944	2280	3052	2406	3464	1327
TRINITY_DN41435_c0_g4	674	789	1003	706	1098	462
TRINITY_DN41435_c0_g5	3867	4536	5492	3918	6762	2804
TRINITY_DN41435_c0_g6	1668	2164	2444	1918	3090	1396
TRINITY_DN22320_c0_g1	457	488	818	656	683	252
TRINITY_DN36142_c0_g1	5563	7106	7966	5226	10511	4345
TRINITY_DN51441_c2_g3	642	713	779	627	1048	543
TRINITY_DN45646_c0_g2	691	638	1050	642	1129	517
TRINITY_DN48503_c1_g1	907	1233	1184	988	1734	733
TRINITY_DN45646_c0_g4	34	30	16	203	34	18
TRINITY_DN51441_c2_g7	64	24	4	32	43	0
TRINITY_DN45646_c0_g6	179	235	274	167	334	60
TRINITY_DN36142_c0_g6	22	12	34	18	22	2
TRINITY_DN53723_c3_g1	9657	8186	10150	10361	7887	8500
TRINITY_DN39147_c2_g1	1284	875	630	462	750	805
TRINITY_DN63940_c0_g1	0	0	0	0	2	0
TRINITY_DN38582_c1_g2	9028	11572	15205	13443	14723	6465
TRINITY_DN38582_c1_g3	14	34	54	36	36	28
TRINITY_DN38582_c1_g4	10310	12650	16478	10048	15489	7552
TRINITY_DN38582_c1_g5	2558	3066	2942	2370	3816	1356
TRINITY_DN37595_c1_g6	2030	2396	2426	1762	3381	1373
TRINITY_DN45494_c0_g3	905	961	859	607	1294	621
TRINITY_DN45494_c0_g2	297	320	333	290	440	241
TRINITY_DN46919_c0_g1	448	501	578	521	543	376
TRINITY_DN47895_c1_g2	67	70	123	109	77	14
TRINITY_DN47895_c1_g1	712	815	668	616	1231	458
TRINITY_DN45494_c0_g4	485	558	455	600	675	252
TRINITY_DN42201_c1_g1	558	717	787	540	1075	396
TRINITY_DN39929_c3_g3	402	510	638	454	666	346
TRINITY_DN41688_c0_g2	154	172	213	146	196	97
TRINITY_DN39402_c2_g3	1469	1661	2060	1667	2335	967
TRINITY_DN33904_c2_g6	68	44	156	120	120	40
TRINITY_DN39402_c2_g1	1515	1914	1650	1350	2556	1098
TRINITY_DN39402_c2_g7	605	804	1011	741	1129	342
TRINITY_DN39402_c2_g6	3483	4507	5851	5207	6489	2730
TRINITY_DN39402_c2_g4	1356	1418	1666	655	2326	742
TRINITY_DN38893_c2_g2	4016	4490	5305	3396	6084	3076
TRINITY_DN35722_c0_g4	754	890	1211	828	1233	738
TRINITY_DN38893_c2_g1	563	578	735	576	898	399
TRINITY_DN34253_c1_g11	801	1012	1357	1234	1540	648
TRINITY_DN34253_c1_g13	2335	1452	1687	4153	3684	772
TRINITY_DN110884_c0_g1	16	2	6	0	10	4
TRINITY_DN35938_c0_g3	4	0	2	4	6	0
TRINITY_DN34253_c1_g14	933	1118	1199	975	1386	573
TRINITY_DN35938_c0_g1	574	832	994	1216	1205	474
TRINITY_DN36893_c3_g7	10	5	8	6	6	5
TRINITY_DN101942_c0_g1	0	0	0	0	0	0
TRINITY_DN8299_c0_g1	957	1152	1480	1178	1493	701
TRINITY_DN42735_c1_g1	1107	1132	1491	1054	1813	779
TRINITY_DN42335_c0_g1	3515	4397	5418	4504	6170	2824
TRINITY_DN48777_c1_g5	1247	1562	1671	1292	2122	799
TRINITY_DN45579_c0_g3	499	716	704	674	874	434
TRINITY_DN48777_c1_g7	619	787	702	705	915	328
TRINITY_DN48777_c1_g9	548	890	890	834	1281	384
TRINITY_DN48777_c1_g8	1380	1392	1764	1168	2219	966
TRINITY_DN45579_c0_g2	5264	6089	6711	5057	9391	3815
TRINITY_DN62858_c0_g1	0	0	0	2	0	0
TRINITY_DN54293_c3_g2	520	582	752	523	921	542
TRINITY_DN98282_c0_g1	446	460	613	337	827	240
TRINITY_DN40115_c0_g4	524	450	646	56	764	366
TRINITY_DN36195_c1_g1	244	270	366	246	532	208
TRINITY_DN54275_c2_g4	0	0	0	0	2	0
TRINITY_DN51502_c1_g2	462	556	690	630	715	280
TRINITY_DN54275_c2_g2	3726	4565	6063	6147	6717	3210
TRINITY_DN54275_c2_g3	1472	1518	1843	1956	2063	1121
TRINITY_DN52522_c8_g3	865	756	1101	937	462	949
TRINITY_DN54275_c2_g1	72	70	110	82	70	44
TRINITY_DN36750_c0_g4	0	2	0	0	0	0
TRINITY_DN36750_c0_g2	484	639	580	419	764	410
TRINITY_DN36750_c0_g3	34	18	16	10	27	12
TRINITY_DN36750_c0_g1	228	283	364	135	317	240
TRINITY_DN32740_c0_g1	36	90	96	4	40	32
TRINITY_DN36443_c3_g1	21	12	18	0	10	4
TRINITY_DN55731_c0_g1	0	4	4	2	0	0
TRINITY_DN104145_c0_g1	0	0	0	2	0	0
TRINITY_DN40173_c1_g1	48	46	70	21	48	31
TRINITY_DN27281_c0_g1	60	40	22	96	64	32
TRINITY_DN6994_c0_g1	0	0	0	0	0	0
TRINITY_DN4907_c0_g1	0	0	0	24	0	0
TRINITY_DN54146_c10_g1	508	543	614	461	826	279
TRINITY_DN47832_c1_g2	921	692	907	823	403	987
TRINITY_DN45473_c3_g5	271	401	436	301	487	176
TRINITY_DN45473_c3_g4	1008	1144	1384	990	1487	600
TRINITY_DN34950_c0_g1	1128	1284	1454	1352	1956	645
TRINITY_DN45473_c3_g2	2093	2594	3029	2384	3288	1497
TRINITY_DN47372_c3_g2	248	883	1222	512	145	1319
TRINITY_DN43023_c0_g4	150	186	257	163	263	91
TRINITY_DN39819_c2_g1	1018	1124	1091	1023	1327	556
TRINITY_DN63955_c0_g1	0	0	0	0	0	0
TRINITY_DN38677_c1_g1	38	66	40	36	68	28
TRINITY_DN43448_c3_g2	587	644	727	501	823	337
TRINITY_DN37746_c6_g1	800	849	1145	1127	1085	641
TRINITY_DN50667_c0_g3	2007	2456	3024	2302	3372	1570
TRINITY_DN41477_c1_g2	1009	1046	1253	961	1519	772
TRINITY_DN21289_c0_g1	556	725	889	696	1049	424
TRINITY_DN41511_c1_g1	1136	1333	1298	695	1918	665
TRINITY_DN41511_c1_g3	2095	2520	3582	2888	3809	1652
TRINITY_DN41511_c1_g4	330	324	464	292	584	248
TRINITY_DN41511_c1_g5	438	445	598	483	758	190
TRINITY_DN38783_c1_g2	483	515	507	493	767	270
TRINITY_DN38783_c1_g1	193	351	264	278	487	260
TRINITY_DN38847_c0_g1	1614	2089	2207	1542	2669	1197
TRINITY_DN41858_c1_g1	272	368	327	313	469	187
TRINITY_DN46381_c0_g1	1049	1386	1245	825	1872	960
TRINITY_DN43088_c0_g1	34	68	24	16	46	78
TRINITY_DN36598_c1_g3	1520	1742	2113	1530	2337	1150
TRINITY_DN36598_c1_g2	190	162	166	180	248	88
TRINITY_DN36598_c1_g1	296	522	542	460	761	396
TRINITY_DN45827_c2_g4	1026	1132	1343	845	1594	752
TRINITY_DN50304_c1_g10	836	979	1185	980	1493	506
TRINITY_DN48503_c4_g1	1203	1514	1637	1468	1843	895
TRINITY_DN34812_c0_g1	84	104	90	68	180	74
TRINITY_DN35885_c2_g1	2	2	4	4	2	0
TRINITY_DN18023_c0_g1	0	0	0	0	0	0
TRINITY_DN27131_c0_g1	88	66	96	80	56	36
TRINITY_DN36382_c5_g1	125	18	20	28	4	33
TRINITY_DN34288_c0_g1	46	42	24	18	20	16
TRINITY_DN44845_c0_g1	0	0	0	0	0	0
TRINITY_DN89462_c0_g1	0	0	0	0	0	0
TRINITY_DN36721_c0_g3	855	872	1014	652	1133	460
TRINITY_DN36721_c0_g1	1756	1751	1787	1790	2985	1067
TRINITY_DN53274_c4_g1	373	256	189	216	505	207
TRINITY_DN36721_c0_g8	2677	2848	3688	2914	4715	1852
TRINITY_DN52221_c2_g1	4	0	0	0	0	0
TRINITY_DN47983_c1_g2	1545	2211	2481	1801	2677	1052
TRINITY_DN37462_c2_g1	119	177	168	161	125	331
TRINITY_DN33735_c0_g3	1038	1238	1736	202	1820	793
TRINITY_DN40023_c6_g1	2	0	7	27	0	0
TRINITY_DN87543_c0_g1	0	0	0	0	0	0
TRINITY_DN53924_c1_g1	1380	1039	2002	1095	440	1074
TRINITY_DN48748_c3_g2	1723	2217	2939	2563	3043	1310
TRINITY_DN4958_c0_g1	0	0	0	0	0	0
TRINITY_DN50017_c2_g2	50	24	54	32	49	47
TRINITY_DN50017_c2_g3	3084	3526	4218	3437	5032	2131
TRINITY_DN47215_c2_g1	7065	8095	6092	7293	5947	9220
TRINITY_DN49943_c0_g6	712	828	1087	768	1045	554
TRINITY_DN49943_c0_g4	98	198	120	168	176	106
TRINITY_DN43970_c1_g2	505	469	450	257	663	243
TRINITY_DN49943_c0_g2	2062	2565	2898	2478	3222	1272
TRINITY_DN49943_c0_g3	367	606	687	576	848	390
TRINITY_DN49943_c0_g1	42	46	44	38	74	10
TRINITY_DN46230_c1_g8	970	959	1418	1011	1504	544
TRINITY_DN92542_c0_g1	0	0	0	0	0	0
TRINITY_DN31250_c0_g1	608	508	588	435	873	312
TRINITY_DN46230_c1_g1	734	587	670	395	845	434
TRINITY_DN89179_c0_g1	0	0	0	0	0	0
TRINITY_DN46230_c1_g5	1554	1709	2069	1751	2608	1002
TRINITY_DN46230_c1_g4	61	100	50	38	80	22
TRINITY_DN50423_c1_g2	413	506	605	488	687	204
TRINITY_DN51965_c2_g5	1902	2018	2179	1581	3202	1273
TRINITY_DN51965_c2_g4	4	0	3	4	3	12
TRINITY_DN51965_c2_g1	11785	13012	18043	15908	19996	8446
TRINITY_DN53474_c2_g1	1412	1697	2171	2351	2072	1021
TRINITY_DN53474_c2_g2	3010	3873	5054	3738	5429	2210
TRINITY_DN51965_c2_g2	138	200	148	180	187	60
TRINITY_DN44527_c5_g1	1038	1137	1292	1272	361	1208
TRINITY_DN38657_c1_g4	1813	2355	2748	2244	2967	1411
TRINITY_DN38657_c1_g1	1219	1591	1761	1243	2325	780
TRINITY_DN54693_c3_g3	766	856	1008	722	1186	574
TRINITY_DN54693_c3_g2	49552	47554	37433	32940	34251	54749
TRINITY_DN42627_c3_g1	857	1238	1361	1144	1725	633
TRINITY_DN106163_c0_g1	0	0	0	0	0	0
TRINITY_DN40434_c2_g1	80	85	34	51	45	130
TRINITY_DN37734_c5_g1	0	0	2	0	0	0
TRINITY_DN52989_c2_g2	742	940	1140	1100	1633	506
TRINITY_DN52989_c2_g3	156	158	183	168	129	202
TRINITY_DN36543_c1_g1	3719	3017	3811	2175	1591	3840
TRINITY_DN28694_c0_g1	267	375	219	117	433	90
TRINITY_DN52989_c2_g4	1548	2161	2206	1568	2208	902
TRINITY_DN36777_c0_g1	16	18	14	14	8	12
TRINITY_DN45326_c0_g1	207	208	190	102	320	183
TRINITY_DN48021_c0_g1	2792	3358	3742	2836	4194	2120
TRINITY_DN48021_c0_g2	2702	3758	4650	3911	4827	1969
TRINITY_DN47033_c0_g3	0	13	19	22	28	6
TRINITY_DN39913_c1_g1	723	1057	948	1218	1376	574
TRINITY_DN47033_c0_g5	16	16	40	10	16	10
TRINITY_DN47033_c0_g6	2	6	8	2	8	2
TRINITY_DN24628_c0_g2	0	0	0	0	0	0
TRINITY_DN90197_c0_g1	0	0	0	0	0	0
TRINITY_DN44709_c1_g4	309	411	403	246	538	198
TRINITY_DN44709_c1_g2	255	325	228	237	476	180
TRINITY_DN48895_c2_g1	3232	3971	4534	3275	5338	2014
TRINITY_DN82762_c0_g1	0	0	0	0	0	0
TRINITY_DN46487_c0_g4	1125	1311	1447	1241	1645	808
TRINITY_DN46487_c0_g5	286	204	198	216	316	198
TRINITY_DN46487_c0_g2	422	386	506	292	632	219
TRINITY_DN46487_c0_g3	992	1291	1398	1408	1723	659
TRINITY_DN46487_c0_g1	3014	3087	4096	5696	5252	2361
TRINITY_DN38127_c0_g8	990	1340	1301	904	1566	527
TRINITY_DN96837_c0_g1	0	0	0	0	0	0
TRINITY_DN6094_c0_g1	170	254	238	222	284	126
TRINITY_DN21107_c0_g1	4	8	0	14	20	0
TRINITY_DN36980_c1_g1	36	78	132	124	118	40
TRINITY_DN46196_c2_g3	799	982	1162	978	1479	537
TRINITY_DN46196_c2_g2	456	506	632	438	766	350
TRINITY_DN34403_c0_g5	274	349	378	282	444	138
TRINITY_DN28363_c0_g1	70	90	69	88	107	55
TRINITY_DN93234_c0_g1	26	20	14	2	18	4
TRINITY_DN36242_c1_g1	173	335	347	364	331	156
TRINITY_DN42849_c2_g1	2230	2681	3086	2223	3395	1421
TRINITY_DN49633_c1_g1	8971	9629	10556	10162	8365	7586
TRINITY_DN47643_c1_g2	29	32	40	24	40	30
TRINITY_DN46939_c3_g2	658	804	846	654	1129	396
TRINITY_DN52649_c2_g1	519	507	690	1082	931	397
TRINITY_DN70633_c0_g1	0	0	0	0	0	0
TRINITY_DN52649_c2_g3	2584	2943	3927	3257	4144	1577
TRINITY_DN52649_c2_g2	126	110	115	76	127	54
TRINITY_DN37989_c2_g1	1111	1372	1632	1146	1869	583
TRINITY_DN49381_c0_g1	273	173	312	211	261	127
TRINITY_DN85332_c0_g1	0	0	0	0	2	0
TRINITY_DN36451_c0_g10	44	146	112	82	96	58
TRINITY_DN36451_c0_g11	1435	1750	2265	1929	2465	1160
TRINITY_DN47099_c0_g4	631	725	811	474	1070	460
TRINITY_DN48737_c4_g1	358	290	328	352	478	196
TRINITY_DN38285_c1_g1	512	664	928	868	1006	382
TRINITY_DN28217_c0_g1	1421	1416	1654	1247	1811	718
TRINITY_DN36041_c0_g2	764	975	1146	756	1337	514
TRINITY_DN32867_c0_g1	95	180	172	90	141	66
TRINITY_DN44428_c0_g2	452	523	754	567	805	330
TRINITY_DN44428_c0_g5	420	496	476	363	646	264
TRINITY_DN36696_c2_g5	1740	2232	2628	2486	3154	1325
TRINITY_DN44428_c0_g7	1629	1933	2105	1771	2634	1244
TRINITY_DN104368_c0_g1	8	2	4	0	0	0
TRINITY_DN44428_c0_g9	524	502	664	493	738	328
TRINITY_DN44428_c0_g8	757	744	967	1046	1012	497
TRINITY_DN64656_c0_g1	4	2	6	2	8	4
TRINITY_DN37481_c1_g1	883	1021	635	345	1294	609
TRINITY_DN40011_c2_g3	2235	2531	3024	2907	3595	1486
TRINITY_DN40011_c2_g1	2	14	4	18	2	0
TRINITY_DN43657_c3_g2	100	118	204	140	226	108
TRINITY_DN40011_c2_g6	0	0	0	124	0	0
TRINITY_DN40011_c2_g5	288	411	330	288	450	224
TRINITY_DN40011_c2_g4	442	517	676	1506	784	369
TRINITY_DN35301_c1_g1	1438	1756	1958	1220	2654	1066
TRINITY_DN50803_c0_g1	878	1096	1297	939	1489	515
TRINITY_DN41850_c1_g1	908	1015	1301	1039	1466	484
TRINITY_DN49502_c0_g6	70	161	134	136	182	81
TRINITY_DN35590_c1_g4	149	147	180	118	217	50
TRINITY_DN86770_c0_g1	0	0	0	0	0	0
TRINITY_DN43225_c1_g5	1995	2680	3322	2754	3700	1349
TRINITY_DN43294_c2_g1	3744	2895	2477	1711	545	2385
TRINITY_DN105706_c0_g1	0	0	0	0	19	0
TRINITY_DN49502_c0_g4	234	318	332	306	408	180
TRINITY_DN35642_c0_g2	951	997	1165	739	1389	543
TRINITY_DN38746_c1_g2	207	124	169	151	217	101
TRINITY_DN32807_c0_g1	238	235	241	147	273	155
TRINITY_DN35642_c0_g1	153	138	137	170	240	82
TRINITY_DN41469_c2_g4	1467	1266	802	815	171	681
TRINITY_DN31702_c0_g1	176	120	278	148	162	96
TRINITY_DN35590_c1_g1	198	203	261	310	352	83
TRINITY_DN37912_c3_g8	6	27	22	17	29	4
TRINITY_DN41469_c2_g8	960	1012	1284	1192	1814	808
TRINITY_DN43578_c1_g5	456	612	678	832	524	365
TRINITY_DN88052_c0_g1	2	0	2	0	0	0
TRINITY_DN34772_c3_g1	6	4	4	4	0	0
TRINITY_DN83348_c0_g1	8	8	6	14	4	0
TRINITY_DN49293_c0_g1	604	648	831	501	846	448
TRINITY_DN28589_c0_g1	129	122	164	104	156	76
TRINITY_DN50990_c1_g2	0	0	0	0	0	0
TRINITY_DN50990_c1_g1	2277	2779	3142	2407	3703	1535
TRINITY_DN34250_c1_g3	1406	1712	2046	1839	2268	910
TRINITY_DN42788_c0_g4	1389	1425	2102	1790	2012	1069
TRINITY_DN34250_c1_g1	329	200	143	132	220	212
TRINITY_DN42788_c0_g2	847	1130	1488	1208	1573	580
TRINITY_DN42788_c0_g3	1223	1519	1462	887	2022	756
TRINITY_DN43841_c0_g10	1988	2205	2559	2250	3380	1425
TRINITY_DN41480_c0_g4	18	48	28	32	20	18
TRINITY_DN44809_c2_g5	754	891	866	737	1453	352
TRINITY_DN35586_c2_g4	568	718	1004	980	1132	575
TRINITY_DN61915_c0_g1	0	0	0	0	0	0
TRINITY_DN44809_c2_g1	2183	2278	2697	1720	3315	1178
TRINITY_DN41480_c0_g2	358	363	493	310	417	149
[truncated: 46,937 more rows]
