# Supplementary material for: Altered Immune Landscape and Disrupted Coral-Symbiodinium Symbiosis in the Scleractinian Coral Pocillopora damicornis by Vibrio coralliilyticus Challenge
Source: Front Physiol. 2019 Apr 2;10:366. doi: 10.3389/fphys.2019.00366 (PMC6454040; doi:10.3389/fphys.2019.00366)
Supplement: Supplementary file 3 [file Table_3.XLSX]

## Sheet: result
Table S3. Differential gene expression profiles of coral genes between the Vibrio challenge and control groups.
	baseMean	log2FoldChange	lfcSE	stat	pvalue	padj
TRINITY_DN42110_c3_g2	8999.11	-8.29466	0.407581	-20.3509	4.55505e-92	1.50567e-87
TRINITY_DN16010_c0_g1	1143.3	-8.2507	0.543285	-15.1867	4.33258e-52	7.16066e-48
TRINITY_DN49507_c3_g4	4937.17	-7.3878	0.543245	-13.5994	4.03716e-42	4.44828e-38
TRINITY_DN46498_c0_g2	1316.47	-7.19403	0.538862	-13.3504	1.17804e-40	9.73506e-37
TRINITY_DN45798_c1_g1	2125.36	-7.62963	0.573754	-13.2977	2.38581e-40	1.57726e-36
TRINITY_DN40312_c4_g7	692.231	-7.44278	0.561914	-13.2454	4.79662e-40	2.64254e-36
TRINITY_DN103617_c0_g1	2570.33	9.46262	0.730603	12.9518	2.29559e-38	1.08401e-34
TRINITY_DN35377_c1_g5	921.564	7.39514	0.589135	12.5525	3.84955e-36	1.59059e-32
TRINITY_DN1969_c0_g1	1697.22	7.31268	0.602854	12.1301	7.31635e-34	2.68713e-30
TRINITY_DN46742_c1_g4	50627.8	-7.04791	0.587057	-12.0055	3.32475e-33	1.09899e-29
TRINITY_DN54995_c27_g1	1103.96	-9.07147	0.793006	-11.4393	2.659e-30	7.9903e-27
TRINITY_DN40405_c3_g4	1882.33	-8.77018	0.786584	-11.1497	7.1844e-29	1.979e-25
TRINITY_DN32112_c0_g1	1299.27	-7.23474	0.649798	-11.1338	8.58772e-29	2.18359e-25
TRINITY_DN50475_c2_g5	552.451	6.06697	0.551107	11.0087	3.46963e-28	8.19205e-25
TRINITY_DN49573_c6_g2	1392.04	-4.97206	0.463959	-10.7166	8.50658e-27	1.87457e-23
TRINITY_DN53147_c4_g3	745.174	-8.31057	0.77664	-10.7007	1.0105e-26	1.96482e-23
TRINITY_DN42403_c2_g1	510.123	-5.04573	0.471299	-10.706	9.53831e-27	1.96482e-23
TRINITY_DN39332_c1_g1	370.159	-5.76639	0.543712	-10.6056	2.8069e-26	4.88327e-23
TRINITY_DN41841_c1_g1	410.648	-7.01572	0.661259	-10.6096	2.68758e-26	4.88327e-23
TRINITY_DN50954_c2_g3	1108.03	-5.70567	0.538255	-10.6003	2.96989e-26	4.90848e-23
TRINITY_DN43503_c3_g1	723.392	8.88044	0.838169	10.5951	3.14162e-26	4.94505e-23
TRINITY_DN36784_c2_g5	1090.75	5.77272	0.553214	10.4349	1.71856e-25	2.58214e-22
TRINITY_DN27846_c0_g1	1023.03	-4.75117	0.459759	-10.3341	4.9424e-25	7.10309e-22
TRINITY_DN99108_c0_g1	1304.46	7.38797	0.723023	10.2182	1.64407e-24	2.26436e-21
TRINITY_DN60700_c0_g1	847.786	8.08527	0.799024	10.1189	4.55353e-24	6.02068e-21
TRINITY_DN52565_c0_g1	1490.6	6.39712	0.640556	9.98683	1.74061e-23	2.21291e-20
TRINITY_DN44948_c0_g1	439.683	-5.922	0.5968	-9.92292	3.30916e-23	4.05126e-20
TRINITY_DN38401_c1_g2	325.502	6.27191	0.640027	9.79944	1.13206e-22	1.33644e-19
TRINITY_DN35377_c1_g4	504.396	6.503	0.669142	9.71841	2.51673e-22	2.86863e-19
TRINITY_DN51925_c1_g2	338.5	-6.582	0.678654	-9.69861	3.05636e-22	3.3676e-19
TRINITY_DN40699_c2_g1	7143.31	5.31347	0.548992	9.6786	3.71759e-22	3.96403e-19
TRINITY_DN41410_c0_g1	311.203	-7.36842	0.767627	-9.59896	8.07548e-22	8.34172e-19
TRINITY_DN39299_c1_g2	1286.51	-3.96402	0.419728	-9.44427	3.57895e-21	3.58491e-18
TRINITY_DN32939_c0_g1	379.338	-4.63981	0.491462	-9.44083	3.69841e-21	3.59562e-18
TRINITY_DN39348_c2_g1	1086.84	4.62877	0.491965	9.40874	5.021e-21	4.74197e-18
TRINITY_DN28293_c0_g1	825.728	-9.35028	1.01289	-9.23132	2.6732e-20	2.45452e-17
TRINITY_DN52863_c0_g5	745.297	-4.20975	0.459269	-9.16619	4.90031e-20	4.37783e-17
TRINITY_DN47115_c4_g2	305.3	-8.53551	0.933745	-9.14115	6.17909e-20	5.375e-17
TRINITY_DN47835_c2_g4	841.927	5.25859	0.579686	9.07144	1.17457e-19	9.95525e-17
TRINITY_DN24901_c0_g2	240.309	5.86439	0.648343	9.04518	1.49413e-19	1.23471e-16
TRINITY_DN41362_c0_g1	383.19	-7.24994	0.802591	-9.03317	1.66776e-19	1.34458e-16
TRINITY_DN42211_c1_g2	374.053	-6.96794	0.773688	-9.00613	2.13454e-19	1.67993e-16
TRINITY_DN95805_c0_g1	343.841	6.78309	0.758589	8.94172	3.83152e-19	2.94537e-16
TRINITY_DN34058_c3_g1	1025.82	-4.3567	0.487469	-8.93738	3.98503e-19	2.99375e-16
TRINITY_DN53288_c2_g3	855.735	-6.19499	0.693987	-8.92666	4.39053e-19	3.22509e-16
TRINITY_DN40312_c4_g6	178.275	-6.72744	0.760573	-8.84522	9.13451e-19	6.56394e-16
TRINITY_DN48599_c1_g5	239.41	-5.98874	0.688488	-8.6984	3.36593e-18	2.36725e-15
TRINITY_DN41793_c1_g1	271.498	6.51731	0.751786	8.66911	4.35505e-18	2.99909e-15
TRINITY_DN47829_c1_g1	495.459	5.83728	0.676748	8.62548	6.38233e-18	4.30547e-15
TRINITY_DN36363_c0_g1	277.875	4.69373	0.551905	8.50461	1.82205e-17	1.20456e-14
TRINITY_DN73296_c0_g1	226.39	-7.5261	0.88532	-8.50099	1.87977e-17	1.21835e-14
TRINITY_DN47206_c0_g1	202.439	-5.88703	0.694138	-8.48107	2.23123e-17	1.41833e-14
TRINITY_DN54921_c1_g4	248.899	7.23336	0.860831	8.40277	4.36079e-17	2.71973e-14
TRINITY_DN53843_c1_g6	308.401	-4.23413	0.504119	-8.39907	4.50029e-17	2.75476e-14
TRINITY_DN31402_c0_g1	198.668	-7.91464	0.950108	-8.33025	8.067e-17	4.76169e-14
TRINITY_DN45212_c7_g1	558.925	-4.08118	0.489895	-8.33073	8.03456e-17	4.76169e-14
TRINITY_DN44927_c1_g2	554.302	-4.93127	0.592822	-8.31829	8.92433e-17	5.17533e-14
TRINITY_DN54752_c4_g1	422.899	-6.5503	0.788036	-8.31218	9.39595e-17	5.26412e-14
TRINITY_DN52565_c0_g4	239.308	6.01754	0.72385	8.31325	9.31191e-17	5.26412e-14
TRINITY_DN44605_c0_g1	928.199	-5.29795	0.640378	-8.27316	1.30455e-16	7.10177e-14
TRINITY_DN52299_c1_g1	4643.54	4.27582	0.516865	8.27261	1.31057e-16	7.10177e-14
TRINITY_DN17170_c0_g1	233.993	5.86724	0.709646	8.26785	1.364e-16	7.27209e-14
TRINITY_DN46587_c2_g1	247.713	-7.43902	0.9128	-8.14968	3.64903e-16	1.91458e-13
TRINITY_DN29251_c0_g1	188.046	-5.0229	0.617505	-8.13419	4.14701e-16	2.14187e-13
TRINITY_DN52043_c4_g1	9565.34	-6.74812	0.830417	-8.12619	4.43007e-16	2.25286e-13
TRINITY_DN47533_c1_g1	194.839	-5.91225	0.728004	-8.12118	4.61677e-16	2.31223e-13
TRINITY_DN50662_c0_g6	291.243	-7.84232	0.968329	-8.09882	5.54961e-16	2.73795e-13
TRINITY_DN35438_c1_g1	232.167	-6.98534	0.869067	-8.03775	9.15032e-16	4.448e-13
TRINITY_DN43882_c3_g1	477.032	-4.28075	0.537584	-7.96295	1.67981e-15	8.04726e-13
TRINITY_DN36013_c2_g3	412.603	-4.54639	0.571407	-7.95649	1.76992e-15	8.35782e-13
TRINITY_DN43062_c0_g5	240.72	-4.88031	0.6161	-7.9213	2.35048e-15	1.0943e-12
TRINITY_DN49986_c1_g1	653.881	-4.93312	0.623214	-7.9156	2.46057e-15	1.12964e-12
TRINITY_DN53200_c1_g3	336.979	-12.1013	1.53542	-7.88143	3.23649e-15	1.46551e-12
TRINITY_DN54938_c1_g1	469.794	4.37384	0.55727	7.84868	4.20439e-15	1.87806e-12
TRINITY_DN25859_c0_g1	292.649	-8.48383	1.08789	-7.79842	6.2686e-15	2.76278e-12
TRINITY_DN49931_c0_g2	204.051	4.91318	0.630258	7.7955	6.41545e-15	2.7903e-12
TRINITY_DN53132_c1_g1	2276.89	-3.32717	0.429815	-7.74094	9.86833e-15	4.18202e-12
TRINITY_DN52208_c3_g1	3675.92	3.27503	0.423001	7.74236	9.75893e-15	4.18202e-12
TRINITY_DN42021_c1_g1	191.443	-7.86722	1.02112	-7.70448	1.31374e-14	5.49692e-12
TRINITY_DN54891_c1_g1	392.552	-3.58287	0.467718	-7.66032	1.85472e-14	7.57446e-12
TRINITY_DN38565_c0_g2	477.842	-3.8349	0.500625	-7.66022	1.85609e-14	7.57446e-12
TRINITY_DN50525_c0_g5	718.599	-5.42887	0.709114	-7.65584	1.92046e-14	7.74156e-12
TRINITY_DN35700_c0_g4	131.909	-5.96773	0.780195	-7.64903	2.02501e-14	8.06468e-12
TRINITY_DN41319_c0_g2	490.899	3.51044	0.466759	7.52088	5.44096e-14	2.14108e-11
TRINITY_DN71504_c0_g1	419.411	5.00357	0.66875	7.48198	7.32125e-14	2.8471e-11
TRINITY_DN41345_c1_g3	136.22	-7.37017	0.994373	-7.41187	1.2453e-13	4.77611e-11
TRINITY_DN51339_c4_g1	333	-4.05573	0.547286	-7.41062	1.25706e-13	4.77611e-11
TRINITY_DN44174_c1_g2	145.127	5.2423	0.71058	7.3775	1.61294e-13	6.05861e-11
TRINITY_DN42635_c0_g3	888.923	-5.75466	0.783197	-7.34766	2.01711e-13	7.49164e-11
TRINITY_DN53843_c1_g7	335.015	4.3262	0.591318	7.31621	2.55079e-13	9.36848e-11
TRINITY_DN35982_c0_g7	534.774	3.54905	0.486052	7.30178	2.83989e-13	1.03157e-10
TRINITY_DN47875_c0_g1	361.864	8.37988	1.1532	7.26663	3.68575e-13	1.32427e-10
TRINITY_DN52327_c1_g4	180.123	-7.78258	1.07188	-7.26071	3.85059e-13	1.36862e-10
TRINITY_DN53131_c4_g4	254.436	11.2021	1.5432	7.25897	3.90055e-13	1.37163e-10
TRINITY_DN41436_c2_g3	10516.1	3.02294	0.418357	7.22573	4.98402e-13	1.73418e-10
TRINITY_DN102761_c0_g1	310.72	11.4906	1.59174	7.21885	5.24272e-13	1.80519e-10
TRINITY_DN40270_c1_g2	235.628	-4.27468	0.596046	-7.17173	7.40546e-13	2.52358e-10
TRINITY_DN53387_c3_g7	243.055	-4.36116	0.613964	-7.10328	1.21829e-12	4.10924e-10
TRINITY_DN36752_c5_g1	199.155	-8.91419	1.25597	-7.09744	1.27086e-12	4.24326e-10
TRINITY_DN42171_c2_g3	197.343	-7.84373	1.1059	-7.09263	1.31586e-12	4.34958e-10
TRINITY_DN41037_c2_g1	516.81	-3.1439	0.443647	-7.08648	1.37565e-12	4.50218e-10
TRINITY_DN41653_c8_g3	571.672	-5.47366	0.772635	-7.08441	1.39643e-12	4.52538e-10
TRINITY_DN47758_c2_g3	290.569	3.77384	0.534036	7.06665	1.58722e-12	5.09375e-10
TRINITY_DN53007_c2_g4	174.9	-11.1538	1.57872	-7.06512	1.60479e-12	5.1006e-10
TRINITY_DN39122_c9_g2	290.914	-5.65816	0.801676	-7.05791	1.69024e-12	5.32104e-10
TRINITY_DN36943_c0_g3	747.608	-3.78521	0.540901	-6.99797	2.59689e-12	8.09812e-10
TRINITY_DN53157_c3_g1	112.883	-5.73912	0.822331	-6.97908	2.97113e-12	9.17858e-10
TRINITY_DN39058_c3_g1	450.636	-3.69147	0.529641	-6.96977	3.1746e-12	9.71634e-10
TRINITY_DN54891_c2_g1	485.869	-3.4558	0.496614	-6.95872	3.43377e-12	1.04131e-09
TRINITY_DN46123_c1_g1	212.311	-11.4359	1.64381	-6.95699	3.47624e-12	1.04461e-09
TRINITY_DN48748_c2_g1	2355.75	3.98253	0.573736	6.9414	3.88235e-12	1.15613e-09
TRINITY_DN46938_c2_g1	251.742	3.68125	0.530901	6.93396	4.09216e-12	1.20774e-09
TRINITY_DN30774_c0_g1	111.235	-6.03964	0.877581	-6.88214	5.89584e-12	1.72466e-09
TRINITY_DN61635_c0_g1	215.763	10.9645	1.59611	6.86949	6.44321e-12	1.852e-09
TRINITY_DN64302_c0_g1	156.391	-10.9921	1.60011	-6.86961	6.43784e-12	1.852e-09
TRINITY_DN44928_c4_g1	139.91	-10.8333	1.57747	-6.86749	6.53396e-12	1.8619e-09
TRINITY_DN39348_c2_g2	189.247	-4.06192	0.593567	-6.84324	7.7424e-12	2.18739e-09
TRINITY_DN36336_c0_g3	1496.48	3.0001	0.440341	6.81315	9.54871e-12	2.67485e-09
TRINITY_DN43154_c0_g1	240.277	-9.14399	1.34307	-6.80828	9.87758e-12	2.74373e-09
TRINITY_DN45473_c3_g3	749.324	5.04655	0.74211	6.80027	1.04423e-11	2.87641e-09
TRINITY_DN52381_c2_g2	2831.58	4.11581	0.607343	6.77674	1.22914e-11	3.32349e-09
TRINITY_DN35402_c1_g7	166.878	6.27237	0.925694	6.77586	1.2367e-11	3.32349e-09
TRINITY_DN44744_c2_g1	109.568	-7.05677	1.04113	-6.778	1.21849e-11	3.32349e-09
TRINITY_DN33808_c2_g3	182.935	-4.7067	0.697311	-6.74978	1.48068e-11	3.9471e-09
TRINITY_DN50525_c0_g4	1562.6	5.07943	0.753069	6.74498	1.53052e-11	4.04729e-09
TRINITY_DN25935_c0_g1	3519.95	3.42165	0.50771	6.73938	1.59065e-11	4.17294e-09
TRINITY_DN100431_c0_g1	145.883	6.85776	1.01961	6.72586	1.74553e-11	4.48263e-09
TRINITY_DN33987_c2_g3	1803.28	3.19344	0.474698	6.7273	1.7284e-11	4.48263e-09
TRINITY_DN52178_c0_g2	1507.68	2.84865	0.423556	6.72554	1.74939e-11	4.48263e-09
TRINITY_DN48167_c1_g4	277.499	3.67204	0.546407	6.72034	1.81304e-11	4.61e-09
TRINITY_DN34058_c2_g1	137.792	-6.15925	0.916693	-6.71899	1.82992e-11	4.61739e-09
TRINITY_DN56407_c0_g1	176.382	10.6737	1.59302	6.70032	2.0797e-11	5.20791e-09
TRINITY_DN54765_c7_g1	2087.1	-4.1743	0.623221	-6.69794	2.11373e-11	5.25334e-09
TRINITY_DN53892_c3_g2	1558.76	-2.62603	0.393175	-6.67902	2.40541e-11	5.87113e-09
TRINITY_DN44597_c2_g3	87.5043	-6.37985	0.955082	-6.6799	2.39104e-11	5.87113e-09
TRINITY_DN44840_c0_g3	270.511	3.79414	0.568211	6.67733	2.43335e-11	5.87113e-09
TRINITY_DN43440_c6_g1	583.813	-3.9194	0.586923	-6.67788	2.42416e-11	5.87113e-09
TRINITY_DN15492_c0_g1	174.315	-11.1517	1.67116	-6.673	2.50634e-11	6.00342e-09
TRINITY_DN51517_c1_g3	760.64	-2.87706	0.431446	-6.66841	2.58597e-11	6.14959e-09
TRINITY_DN41341_c2_g2	117.479	-6.57857	0.987051	-6.66487	2.64895e-11	6.2173e-09
TRINITY_DN42041_c1_g1	334.483	-3.40753	0.51128	-6.6647	2.65206e-11	6.2173e-09
TRINITY_DN54895_c1_g2	640.61	-2.94792	0.443086	-6.65317	2.86855e-11	6.67745e-09
TRINITY_DN55069_c17_g1	7515.29	-2.68969	0.404782	-6.64478	3.03666e-11	7.01935e-09
TRINITY_DN100935_c0_g1	121.263	-10.6277	1.60057	-6.63991	3.13876e-11	7.20497e-09
TRINITY_DN32578_c0_g1	140.149	-10.8371	1.63266	-6.63768	3.18648e-11	7.26408e-09
TRINITY_DN30924_c0_g1	107.75	-7.03342	1.06	-6.63533	3.23785e-11	7.33063e-09
TRINITY_DN3534_c0_g1	144.603	5.26708	0.794125	6.63255	3.29935e-11	7.41906e-09
TRINITY_DN53707_c1_g1	126.212	-6.68675	1.0118	-6.60877	3.87532e-11	8.65532e-09
TRINITY_DN53007_c2_g5	228.89	-10.1025	1.53527	-6.58027	4.69602e-11	1.04179e-08
TRINITY_DN51464_c2_g2	542.779	-4.08322	0.620726	-6.57814	4.76376e-11	1.04977e-08
TRINITY_DN45288_c2_g1	856.212	-3.56348	0.543486	-6.55672	5.50044e-11	1.20409e-08
TRINITY_DN50475_c2_g7	211.418	6.318	0.96522	6.54565	5.92361e-11	1.28819e-08
TRINITY_DN46910_c1_g1	115.527	-8.12576	1.24366	-6.53376	6.41402e-11	1.38572e-08
TRINITY_DN45829_c11_g1	136.642	6.75837	1.03461	6.53227	6.47783e-11	1.39042e-08
TRINITY_DN45738_c3_g1	380.41	-4.11102	0.631216	-6.51286	7.37351e-11	1.57246e-08
TRINITY_DN50902_c5_g6	137.259	-10.8034	1.66289	-6.49678	8.20559e-11	1.73869e-08
TRINITY_DN42171_c0_g1	156.152	-10.9896	1.69359	-6.48893	8.64456e-11	1.82004e-08
TRINITY_DN47743_c7_g1	198.541	-5.91963	0.915067	-6.46906	9.86148e-11	2.06311e-08
TRINITY_DN41353_c0_g8	732.54	3.22589	0.499356	6.46011	1.0463e-10	2.17519e-08
TRINITY_DN43693_c1_g2	462.713	-3.19208	0.494489	-6.45532	1.0799e-10	2.23101e-08
TRINITY_DN47212_c2_g1	293.225	-3.69469	0.573117	-6.44666	1.14342e-10	2.34755e-08
TRINITY_DN36078_c2_g2	1931.23	3.48547	0.542538	6.42437	1.32414e-10	2.70181e-08
TRINITY_DN99623_c0_g1	124.772	10.1741	1.58437	6.42153	1.3491e-10	2.73586e-08
TRINITY_DN36997_c1_g5	112.706	5.06751	0.790889	6.40736	1.48063e-10	2.98429e-08
TRINITY_DN42617_c1_g1	125.783	7.79677	1.2181	6.40075	1.54612e-10	3.09739e-08
TRINITY_DN44161_c1_g3	122.275	10.1448	1.58549	6.39853	1.56876e-10	3.12381e-08
TRINITY_DN36452_c3_g2	202.139	-4.14942	0.649518	-6.38846	1.67569e-10	3.31677e-08
TRINITY_DN99798_c0_g1	128.384	7.73226	1.21075	6.38634	1.69898e-10	3.32307e-08
TRINITY_DN93244_c0_g1	114.303	6.12032	0.95823	6.38711	1.69052e-10	3.32307e-08
TRINITY_DN35377_c1_g3	1590.8	-3.48736	0.54736	-6.37123	1.87517e-10	3.63075e-08
TRINITY_DN38156_c5_g2	94.3422	-10.264	1.61106	-6.37098	1.87826e-10	3.63075e-08
TRINITY_DN30774_c0_g2	101.22	-6.36264	1.00044	-6.35987	2.01924e-10	3.88057e-08
TRINITY_DN51126_c0_g1	2181.76	2.87342	0.452531	6.34966	2.15789e-10	4.12307e-08
TRINITY_DN48767_c2_g1	1954.18	3.62957	0.572119	6.34408	2.23764e-10	4.25087e-08
TRINITY_DN36970_c5_g4	230.133	-3.27717	0.51791	-6.32768	2.48873e-10	4.70085e-08
TRINITY_DN52533_c0_g1	2533.36	-3.76372	0.597093	-6.30341	2.91173e-10	5.4686e-08
TRINITY_DN47471_c0_g3	310.68	-4.55855	0.724212	-6.29449	3.08407e-10	5.75954e-08
TRINITY_DN54453_c4_g2	167.21	4.48629	0.713726	6.28573	3.26325e-10	6.05994e-08
TRINITY_DN50408_c1_g2	240.972	-5.29798	0.843219	-6.28304	3.32025e-10	6.13134e-08
TRINITY_DN35377_c1_g2	91.4649	5.71183	0.911463	6.26666	3.68872e-10	6.77392e-08
TRINITY_DN27005_c0_g1	176.496	-8.75058	1.39675	-6.26495	3.72949e-10	6.81096e-08
TRINITY_DN52606_c0_g1	1209.39	3.04809	0.488577	6.2387	4.41214e-10	8.01337e-08
TRINITY_DN53007_c2_g6	85.766	-10.1262	1.62368	-6.2366	4.47187e-10	8.07747e-08
TRINITY_DN53232_c2_g1	1131.39	2.64847	0.425173	6.22914	4.68997e-10	8.42539e-08
TRINITY_DN24875_c0_g1	106.041	9.93923	1.60003	6.2119	5.23487e-10	9.35343e-08
TRINITY_DN53033_c2_g2	113.891	6.11996	0.985921	6.20736	5.38835e-10	9.57591e-08
TRINITY_DN23216_c0_g1	128.331	4.41167	0.712303	6.19353	5.88333e-10	1.03997e-07
TRINITY_DN33681_c0_g1	254.789	-3.60486	0.582557	-6.188	6.09342e-10	1.07137e-07
TRINITY_DN34235_c2_g2	82.7239	-10.0759	1.63543	-6.16105	7.22657e-10	1.26388e-07
TRINITY_DN51303_c1_g3	199.594	-3.96463	0.643879	-6.15741	7.39452e-10	1.28645e-07
TRINITY_DN52695_c0_g1	74.7628	-5.452	0.886866	-6.14749	7.8719e-10	1.36233e-07
TRINITY_DN72360_c0_g1	104.753	5.99634	0.978047	6.13093	8.7367e-10	1.50412e-07
TRINITY_DN102823_c0_g1	118.911	10.1051	1.65076	6.12146	9.27195e-10	1.588e-07
TRINITY_DN71696_c0_g1	94.9978	-10.2721	1.68055	-6.11234	9.81834e-10	1.67291e-07
TRINITY_DN35292_c3_g2	339.927	-5.80153	0.949316	-6.11127	9.88387e-10	1.67544e-07
TRINITY_DN37484_c3_g6	81.5875	-10.0532	1.64537	-6.11002	9.9616e-10	1.68e-07
TRINITY_DN46255_c1_g1	350.185	-3.61347	0.592342	-6.1003	1.05869e-09	1.7764e-07
TRINITY_DN47757_c0_g1	415.096	-2.91858	0.478967	-6.09348	1.1048e-09	1.8444e-07
TRINITY_DN39374_c2_g1	1579.2	5.05514	0.830234	6.08882	1.13746e-09	1.88938e-07
TRINITY_DN38353_c0_g2	285.762	-3.47439	0.571987	-6.07425	1.24568e-09	2.05879e-07
TRINITY_DN42092_c3_g2	93.6288	6.40082	1.05474	6.06861	1.29021e-09	2.12178e-07
TRINITY_DN54493_c1_g1	2255.31	2.52465	0.416761	6.05778	1.3801e-09	2.25838e-07
TRINITY_DN46902_c2_g2	289.471	-4.46759	0.738249	-6.0516	1.43415e-09	2.33527e-07
TRINITY_DN53596_c1_g1	188.125	-4.81594	0.795975	-6.05037	1.44516e-09	2.33857e-07
TRINITY_DN35131_c3_g9	72.1902	-5.23185	0.864798	-6.04979	1.45033e-09	2.33857e-07
TRINITY_DN46377_c3_g1	79.1451	-10.0092	1.65523	-6.04702	1.47548e-09	2.36758e-07
TRINITY_DN53828_c0_g4	154.458	-5.27536	0.873453	-6.03965	1.54447e-09	2.4663e-07
TRINITY_DN46011_c0_g2	177.34	-3.78803	0.627304	-6.03858	1.55478e-09	2.47083e-07
TRINITY_DN24901_c0_g1	88.471	5.19725	0.861112	6.03551	1.58461e-09	2.49425e-07
TRINITY_DN82286_c0_g1	102.716	9.89381	1.63925	6.03556	1.58412e-09	2.49425e-07
TRINITY_DN42617_c1_g2	110.8	6.44391	1.06781	6.03467	1.59285e-09	2.49534e-07
TRINITY_DN39134_c0_g1	772.499	2.82796	0.469386	6.02482	1.69297e-09	2.63967e-07
TRINITY_DN47640_c0_g2	489.451	-3.75738	0.623819	-6.02319	1.71016e-09	2.65396e-07
TRINITY_DN34127_c2_g2	418.772	3.1025	0.515797	6.01496	1.79928e-09	2.77916e-07
TRINITY_DN36709_c4_g4	503.111	3.68474	0.612673	6.01421	1.80765e-09	2.77916e-07
TRINITY_DN51479_c2_g7	334.253	-3.91723	0.651616	-6.01157	1.83735e-09	2.81175e-07
TRINITY_DN41628_c7_g1	97.7928	-4.49856	0.748448	-6.01052	1.8493e-09	2.81698e-07
TRINITY_DN38378_c3_g4	220.663	-3.35776	0.55929	-6.00362	1.92968e-09	2.92594e-07
TRINITY_DN55069_c17_g2	1574.91	-2.46688	0.41183	-5.99004	2.09792e-09	3.16651e-07
TRINITY_DN54500_c3_g2	4937.9	-2.90841	0.486209	-5.98181	2.20665e-09	3.31549e-07
TRINITY_DN54559_c4_g2	498.602	-2.79007	0.466578	-5.97987	2.23315e-09	3.34012e-07
TRINITY_DN39734_c3_g1	100.783	-4.89978	0.820363	-5.9727	2.33359e-09	3.45904e-07
TRINITY_DN33800_c0_g1	479.354	-3.23826	0.542129	-5.97323	2.32604e-09	3.45904e-07
TRINITY_DN34013_c1_g1	511.682	-4.37019	0.73367	-5.95662	2.57507e-09	3.79995e-07
TRINITY_DN55031_c9_g2	3018.39	-2.49055	0.418514	-5.95093	2.6663e-09	3.91709e-07
TRINITY_DN54010_c3_g1	900.311	2.8635	0.481718	5.94436	2.77547e-09	4.05943e-07
TRINITY_DN45316_c3_g3	323.672	3.57768	0.602281	5.94023	2.8463e-09	4.14468e-07
TRINITY_DN87623_c0_g1	74.9062	-9.93361	1.67492	-5.93079	3.01473e-09	4.3707e-07
TRINITY_DN52606_c0_g2	1157.56	3.1001	0.522869	5.92903	3.04734e-09	4.39868e-07
TRINITY_DN53288_c2_g5	89.8359	-6.73518	1.13721	-5.92256	3.16962e-09	4.5553e-07
TRINITY_DN54938_c3_g1	83.5023	9.59453	1.6238	5.90868	3.4485e-09	4.93464e-07
TRINITY_DN44872_c0_g2	185.277	3.49913	0.59314	5.89934	3.6496e-09	5.19989e-07
TRINITY_DN38915_c4_g2	332.398	-4.27607	0.726188	-5.88839	3.8998e-09	5.53253e-07
TRINITY_DN35840_c0_g1	83.749	-5.61766	0.95657	-5.87271	4.28739e-09	6.0564e-07
TRINITY_DN54787_c4_g1	698.205	-3.46244	0.591359	-5.85506	4.76848e-09	6.70732e-07
TRINITY_DN49718_c0_g2	93.5883	-10.2504	1.75374	-5.84488	5.06932e-09	7.10027e-07
TRINITY_DN46017_c4_g5	83.8195	6.24247	1.07197	5.82338	5.76692e-09	8.04327e-07
TRINITY_DN53843_c1_g15	84.1648	6.24972	1.07712	5.80225	6.543e-09	9.06021e-07
TRINITY_DN52054_c1_g1	79.9065	9.53079	1.64266	5.80205	6.55087e-09	9.06021e-07
TRINITY_DN46822_c1_g2	1542.36	-3.22906	0.556619	-5.8012	6.58434e-09	9.06856e-07
TRINITY_DN52573_c3_g2	79.0308	9.5155	1.64076	5.79943	6.65398e-09	9.12645e-07
TRINITY_DN49738_c1_g1	137.051	-3.75746	0.649358	-5.78642	7.1902e-09	9.82116e-07
TRINITY_DN52325_c3_g2	73.6098	-9.90379	1.71384	-5.77871	7.52758e-09	1.02397e-06
TRINITY_DN61704_c0_g1	74.9167	9.43817	1.6372	5.76481	8.17479e-09	1.10745e-06
TRINITY_DN47495_c3_g3	137.059	-5.81068	1.00831	-5.76281	8.27269e-09	1.11614e-06
TRINITY_DN47584_c2_g1	1554.58	4.18495	0.726405	5.76118	8.35301e-09	1.12239e-06
TRINITY_DN50690_c2_g3	65.9547	-9.74574	1.69202	-5.75981	8.4207e-09	1.12691e-06
TRINITY_DN43631_c1_g2	138.466	-5.95206	1.03408	-5.75588	8.61918e-09	1.14882e-06
TRINITY_DN35455_c4_g2	104.736	-4.24879	0.738535	-5.753	8.76725e-09	1.15921e-06
TRINITY_DN49417_c0_g2	220.831	3.08329	0.535926	5.7532	8.75695e-09	1.15921e-06
TRINITY_DN39693_c2_g1	5866.33	-2.40233	0.417628	-5.75231	8.80313e-09	1.15931e-06
TRINITY_DN51368_c1_g1	571.197	-2.59272	0.451083	-5.74777	9.04295e-09	1.18617e-06
TRINITY_DN36881_c1_g1	168.54	-4.02887	0.701232	-5.74542	9.16941e-09	1.198e-06
TRINITY_DN51493_c0_g4	63.0501	-9.68102	1.68718	-5.738	9.58019e-09	1.24674e-06
TRINITY_DN48250_c2_g2	73.0851	-4.59527	0.803214	-5.72111	1.05832e-08	1.37187e-06
TRINITY_DN38901_c5_g1	180.137	-4.45433	0.779734	-5.71263	1.11247e-08	1.43643e-06
TRINITY_DN53874_c2_g1	606.904	-2.73051	0.478725	-5.70372	1.17219e-08	1.50765e-06
TRINITY_DN24901_c0_g3	124.51	5.54168	0.971773	5.70266	1.17956e-08	1.51125e-06
TRINITY_DN41001_c4_g2	1402.5	2.76052	0.484703	5.69528	1.23166e-08	1.57191e-06
TRINITY_DN108527_c0_g1	69.8915	-9.82889	1.73002	-5.68137	1.33619e-08	1.693e-06
TRINITY_DN48724_c1_g4	1723.73	3.26809	0.575236	5.6813	1.33678e-08	1.693e-06
TRINITY_DN87511_c0_g1	78.0519	9.49775	1.67981	5.65408	1.56688e-08	1.97684e-06
TRINITY_DN108831_c0_g1	68.575	9.31061	1.65035	5.64158	1.68494e-08	2.11717e-06
TRINITY_DN39506_c1_g2	133.932	-4.09545	0.726018	-5.64097	1.69092e-08	2.11717e-06
TRINITY_DN91656_c0_g1	69.9404	9.33924	1.65776	5.63366	1.76427e-08	2.20068e-06
TRINITY_DN49834_c2_g2	64.5985	-9.71527	1.72948	-5.61744	1.93813e-08	2.40845e-06
TRINITY_DN34467_c4_g2	1296.42	-2.57393	0.458436	-5.61458	1.97041e-08	2.43029e-06
TRINITY_DN49072_c3_g3	153.756	-3.34593	0.595894	-5.61497	1.96592e-08	2.43029e-06
TRINITY_DN52723_c5_g2	125.436	-3.94672	0.703135	-5.61303	1.98809e-08	2.43393e-06
TRINITY_DN39721_c0_g2	346.154	-4.75137	0.846392	-5.61367	1.98076e-08	2.43393e-06
TRINITY_DN54796_c9_g1	9387.08	2.13263	0.380876	5.59928	2.15249e-08	2.62548e-06
TRINITY_DN43253_c2_g1	59.0021	-9.58955	1.71333	-5.59701	2.18077e-08	2.6502e-06
TRINITY_DN53701_c5_g1	68.2192	9.30332	1.66361	5.59223	2.24169e-08	2.70435e-06
TRINITY_DN55110_c29_g4	403.59	-3.0082	0.53787	-5.5928	2.23432e-08	2.70435e-06
TRINITY_DN45422_c1_g1	1493.05	2.57442	0.460798	5.58688	2.31184e-08	2.77883e-06
TRINITY_DN27938_c0_g1	74.6201	4.94256	0.884824	5.58593	2.32459e-08	2.77972e-06
TRINITY_DN50111_c2_g1	392.688	-2.89732	0.518716	-5.58557	2.3294e-08	2.77972e-06
TRINITY_DN41396_c0_g1	2693.9	3.0044	0.539753	5.56625	2.60274e-08	3.09474e-06
TRINITY_DN32680_c0_g1	114.859	-4.62905	0.831859	-5.56471	2.6259e-08	3.11108e-06
TRINITY_DN37769_c0_g2	90.5835	-7.72816	1.38966	-5.56118	2.67949e-08	3.16324e-06
TRINITY_DN51723_c0_g4	238.672	3.08584	0.555293	5.55713	2.74243e-08	3.22602e-06
TRINITY_DN50301_c3_g6	427.767	-3.24891	0.587339	-5.53157	3.1737e-08	3.7201e-06
TRINITY_DN54066_c3_g3	117.899	-3.49194	0.631474	-5.52982	3.20557e-08	3.74417e-06
TRINITY_DN74345_c0_g1	114.412	4.2943	0.777197	5.52537	3.28789e-08	3.8268e-06
TRINITY_DN52010_c3_g1	453.582	-3.03968	0.550626	-5.5204	3.38226e-08	3.92283e-06
TRINITY_DN51504_c0_g2	100.747	7.35069	1.3329	5.51481	3.4915e-08	4.0213e-06
TRINITY_DN46013_c0_g1	174.864	-3.62519	0.657326	-5.51506	3.48661e-08	4.0213e-06
TRINITY_DN40839_c5_g4	105.486	-5.35943	0.973212	-5.50695	3.65111e-08	4.19054e-06
TRINITY_DN51015_c0_g3	80.3001	-4.46045	0.810988	-5.50002	3.79738e-08	4.34334e-06
TRINITY_DN37337_c1_g1	147.632	-3.58806	0.652569	-5.49836	3.83348e-08	4.3695e-06
TRINITY_DN54795_c4_g1	379.905	-2.50941	0.457016	-5.49087	3.99968e-08	4.54328e-06
TRINITY_DN37121_c2_g2	92.4441	-7.76099	1.41527	-5.48377	4.16366e-08	4.71335e-06
TRINITY_DN34346_c3_g2	203.85	-2.90802	0.531919	-5.46703	4.57629e-08	5.16277e-06
TRINITY_DN41410_c0_g3	49.125	-9.32286	1.70577	-5.46548	4.61646e-08	5.17279e-06
TRINITY_DN46144_c2_g2	695.505	-2.51423	0.45999	-5.46582	4.6076e-08	5.17279e-06
TRINITY_DN67845_c0_g1	245.821	3.34888	0.613714	5.45675	4.84919e-08	5.4152e-06
TRINITY_DN45053_c1_g1	72.2273	-9.87624	1.81079	-5.45409	4.92234e-08	5.47838e-06
TRINITY_DN54173_c4_g1	1822.8	3.7539	0.688526	5.45209	4.97826e-08	5.52203e-06
TRINITY_DN29793_c0_g1	49.5312	-9.3361	1.7134	-5.44887	5.06901e-08	5.60388e-06
TRINITY_DN43645_c3_g1	1863.22	-4.24624	0.780034	-5.44365	5.21987e-08	5.75142e-06
TRINITY_DN26401_c0_g1	111.43	-3.56823	0.656739	-5.43325	5.53363e-08	6.07688e-06
TRINITY_DN46984_c1_g4	48.7985	-9.31452	1.71496	-5.43134	5.59325e-08	6.12202e-06
TRINITY_DN65112_c0_g1	81.3129	4.8322	0.890171	5.4284	5.68625e-08	6.19087e-06
TRINITY_DN68525_c0_g1	48.2027	-9.29479	1.71233	-5.42817	5.69361e-08	6.19087e-06
TRINITY_DN10743_c0_g1	61.777	9.16032	1.68998	5.42036	5.94803e-08	6.4463e-06
TRINITY_DN29791_c0_g1	91.0839	-5.79858	1.07023	-5.41808	6.02421e-08	6.50753e-06
TRINITY_DN29684_c0_g1	54.42	-9.46782	1.74793	-5.41659	6.07477e-08	6.54076e-06
TRINITY_DN47738_c0_g1	72.1959	-5.26948	0.973209	-5.41454	6.1447e-08	6.59458e-06
TRINITY_DN33368_c0_g1	145.461	3.28426	0.607782	5.40368	6.52867e-08	6.98398e-06
TRINITY_DN54842_c2_g1	1095.11	-2.72716	0.504846	-5.40196	6.5916e-08	7.02856e-06
TRINITY_DN54507_c3_g2	191.492	-3.26823	0.605596	-5.39672	6.78703e-08	7.21368e-06
TRINITY_DN51963_c1_g1	707.549	2.63263	0.48852	5.38899	7.08536e-08	7.50662e-06
TRINITY_DN34008_c1_g4	96.2207	-4.47382	0.830938	-5.38406	7.28258e-08	7.69091e-06
TRINITY_DN55018_c5_g1	46.8446	-9.25531	1.72009	-5.38072	7.41866e-08	7.80967e-06
TRINITY_DN36156_c3_g1	54.6163	-5.18041	0.963347	-5.37752	7.55209e-08	7.9249e-06
TRINITY_DN34992_c6_g4	190.013	-2.87026	0.534173	-5.37328	7.73169e-08	8.08769e-06
TRINITY_DN47115_c4_g1	1051.4	3.29242	0.612934	5.37157	7.8053e-08	8.13894e-06
TRINITY_DN52376_c0_g1	376.38	-3.34809	0.623741	-5.36775	7.97245e-08	8.28708e-06
TRINITY_DN52380_c3_g1	871.306	-4.06431	0.757855	-5.36291	8.18912e-08	8.48563e-06
TRINITY_DN39863_c2_g2	470.473	-2.79508	0.521532	-5.35936	8.35159e-08	8.62693e-06
TRINITY_DN43933_c0_g1	584.925	-2.83868	0.529872	-5.35728	8.44833e-08	8.6908e-06
TRINITY_DN54873_c7_g1	3115.21	-3.02854	0.565352	-5.3569	8.466e-08	8.6908e-06
TRINITY_DN52286_c3_g2	717.325	-3.9853	0.744225	-5.35497	8.55721e-08	8.75723e-06
TRINITY_DN50533_c2_g1	1443.37	-3.23359	0.604272	-5.35121	8.73657e-08	8.91319e-06
TRINITY_DN55003_c6_g2	2445.61	2.19754	0.411194	5.3443	9.07683e-08	9.20351e-06
TRINITY_DN54617_c2_g2	3490.69	2.12426	0.39746	5.3446	9.06177e-08	9.20351e-06
TRINITY_DN54938_c1_g2	127.903	-5.57627	1.0455	-5.33357	9.63006e-08	9.73461e-06
TRINITY_DN36065_c2_g13	419.473	3.17465	0.596291	5.324	1.01512e-07	1.02302e-05
TRINITY_DN34638_c3_g2	70.0616	6.83192	1.29065	5.29338	1.20073e-07	1.20639e-05
TRINITY_DN53333_c2_g3	138.831	-3.31005	0.627232	-5.27724	1.31146e-07	1.31364e-05
TRINITY_DN36698_c1_g1	43.4522	-9.1466	1.73362	-5.27602	1.32018e-07	1.31839e-05
TRINITY_DN34058_c2_g3	46.0868	-9.22844	1.75127	-5.26957	1.36743e-07	1.35737e-05
TRINITY_DN40465_c1_g5	128.816	-6.31113	1.19762	-5.26972	1.36633e-07	1.35737e-05
TRINITY_DN38790_c5_g1	56.7042	-5.467	1.03804	-5.26666	1.38927e-07	1.37492e-05
TRINITY_DN52524_c1_g3	43.2349	-9.13958	1.73647	-5.26332	1.41474e-07	1.39595e-05
TRINITY_DN51355_c0_g1	66.2993	-4.57275	0.872508	-5.24093	1.5977e-07	1.57179e-05
TRINITY_DN34701_c2_g4	2350.65	2.81957	0.538247	5.23843	1.61948e-07	1.58848e-05
TRINITY_DN53299_c2_g3	1175.81	2.18832	0.417811	5.23759	1.62687e-07	1.59102e-05
TRINITY_DN42917_c2_g3	234.864	-3.78855	0.723435	-5.23688	1.6331e-07	1.59239e-05
TRINITY_DN37336_c4_g1	67.9009	-9.79258	1.87211	-5.23076	1.68813e-07	1.64121e-05
TRINITY_DN89142_c0_g1	728.703	-3.84384	0.735316	-5.22747	1.71843e-07	1.66577e-05
TRINITY_DN44291_c0_g1	1897.31	2.08365	0.39907	5.22125	1.77717e-07	1.71767e-05
TRINITY_DN34784_c1_g1	834.441	2.31338	0.443475	5.21649	1.82345e-07	1.75726e-05
TRINITY_DN34425_c1_g3	50.2068	8.86053	1.70212	5.20559	1.9338e-07	1.8582e-05
TRINITY_DN35156_c2_g13	69.6291	-5.82094	1.11882	-5.20276	1.96347e-07	1.87796e-05
TRINITY_DN53568_c3_g1	140.404	-3.64235	0.700108	-5.20255	1.96574e-07	1.87796e-05
TRINITY_DN43653_c0_g3	41.7977	-9.08844	1.74953	-5.1948	2.04942e-07	1.95227e-05
TRINITY_DN41654_c7_g1	111.203	-3.40875	0.656521	-5.19214	2.07889e-07	1.97465e-05
TRINITY_DN13707_c0_g1	40.8471	-9.05652	1.74512	-5.18962	2.10724e-07	1.99584e-05
TRINITY_DN38070_c5_g1	58.2005	-7.1433	1.378	-5.18383	2.17379e-07	2.05299e-05
TRINITY_DN62891_c0_g1	53.7391	8.95934	1.72996	5.17892	2.2317e-07	2.10168e-05
TRINITY_DN36929_c1_g2	182.999	-3.46234	0.66894	-5.17586	2.26859e-07	2.13035e-05
TRINITY_DN40745_c3_g4	85.3052	5.69756	1.1018	5.17113	2.32687e-07	2.17889e-05
TRINITY_DN52102_c2_g9	52.3311	-9.41088	1.82212	-5.1648	2.4069e-07	2.24746e-05
TRINITY_DN44707_c2_g2	1526.73	-2.12758	0.413081	-5.15052	2.59765e-07	2.41874e-05
TRINITY_DN41833_c0_g3	80.0124	4.29869	0.835355	5.14595	2.66175e-07	2.47146e-05
TRINITY_DN52860_c2_g4	183.844	-24.5635	4.7851	-5.13333	2.8466e-07	2.63569e-05
TRINITY_DN48677_c0_g2	39.354	-9.00351	1.75516	-5.12974	2.90145e-07	2.67897e-05
TRINITY_DN39304_c1_g3	457.289	3.23372	0.631213	5.12302	3.00679e-07	2.76123e-05
TRINITY_DN48268_c0_g1	6096.18	1.99284	0.388999	5.12299	3.00723e-07	2.76123e-05
TRINITY_DN47528_c3_g2	88.6995	-5.36031	1.0494	-5.10797	3.25632e-07	2.98166e-05
TRINITY_DN34512_c2_g1	640.325	-3.16532	0.620045	-5.10499	3.30815e-07	3.01242e-05
TRINITY_DN33165_c0_g1	458.667	-3.09949	0.607107	-5.10534	3.30199e-07	3.01242e-05
TRINITY_DN25934_c0_g1	52.6186	-4.75105	0.930802	-5.10425	3.32109e-07	3.01589e-05
TRINITY_DN45582_c4_g2	797.567	2.37498	0.46541	5.10298	3.3434e-07	3.02784e-05
TRINITY_DN51517_c1_g6	40.061	-9.0266	1.77057	-5.09813	3.43022e-07	3.08953e-05
TRINITY_DN36544_c4_g1	40.061	-9.0266	1.77057	-5.09813	3.43022e-07	3.08953e-05
TRINITY_DN51129_c0_g5	1070.52	2.70585	0.53087	5.097	3.45071e-07	3.09954e-05
TRINITY_DN53811_c4_g1	312.722	-2.77669	0.545694	-5.08836	3.61171e-07	3.23537e-05
TRINITY_DN38531_c0_g1	136.41	-4.14206	0.81459	-5.08483	3.67947e-07	3.28716e-05
TRINITY_DN49659_c0_g1	77.3831	-5.64486	1.11177	-5.07737	3.82687e-07	3.40963e-05
TRINITY_DN46731_c2_g1	94.3214	-3.59245	0.707745	-5.07592	3.85632e-07	3.42663e-05
TRINITY_DN39308_c4_g4	39.5726	-9.00879	1.77597	-5.07259	3.92439e-07	3.47777e-05
TRINITY_DN45548_c2_g2	210.261	-3.3019	0.652079	-5.06364	4.11325e-07	3.61605e-05
TRINITY_DN45025_c6_g1	113.966	-3.71187	0.73299	-5.06401	4.10529e-07	3.61605e-05
TRINITY_DN39977_c1_g1	910.976	2.99373	0.591151	5.06424	4.10032e-07	3.61605e-05
TRINITY_DN49342_c1_g1	142.394	-24.2201	4.7852	-5.06145	4.16084e-07	3.64818e-05
TRINITY_DN42107_c1_g1	38.541	-8.97106	1.77386	-5.05738	4.25058e-07	3.71701e-05
TRINITY_DN42746_c1_g1	166.468	-4.21721	0.834093	-5.05603	4.28064e-07	3.73342e-05
TRINITY_DN52662_c1_g2	37.0748	-8.91603	1.77149	-5.03307	4.82692e-07	4.19879e-05
TRINITY_DN51586_c4_g3	254.406	-3.40717	0.677071	-5.03222	4.84836e-07	4.20636e-05
TRINITY_DN42967_c1_g1	136.56	5.01718	0.997957	5.02745	4.97039e-07	4.30095e-05
TRINITY_DN48298_c0_g1	143.425	-3.75039	0.746159	-5.02626	5.0014e-07	4.31649e-05
TRINITY_DN1074_c0_g1	36.7483	-8.90508	1.77469	-5.01782	5.2261e-07	4.48698e-05
TRINITY_DN37549_c4_g1	54.121	-4.65008	0.926692	-5.01793	5.22314e-07	4.48698e-05
TRINITY_DN55040_c6_g1	1452.75	-3.22915	0.643855	-5.01534	5.29395e-07	4.53346e-05
TRINITY_DN38712_c0_g3	258.409	-23.9954	4.785	-5.01472	5.31119e-07	4.53647e-05
TRINITY_DN53832_c3_g2	185.957	-3.15609	0.631258	-4.99969	5.74224e-07	4.892e-05
TRINITY_DN42875_c2_g1	110.099	-5.7576	1.1534	-4.99183	5.981e-07	5.08231e-05
TRINITY_DN32748_c0_g1	39.624	-9.01576	1.80655	-4.99059	6.01947e-07	5.10189e-05
TRINITY_DN46786_c4_g3	235.503	-3.94584	0.790948	-4.98875	6.07726e-07	5.13769e-05
TRINITY_DN84957_c0_g1	108.33	-23.8368	4.78535	-4.9812	6.31901e-07	5.32844e-05
TRINITY_DN39572_c2_g1	79.3411	-4.65562	0.934977	-4.97939	6.37844e-07	5.36487e-05
TRINITY_DN51819_c0_g1	122.85	3.95305	0.794069	4.97822	6.41729e-07	5.38385e-05
TRINITY_DN38303_c5_g4	222.392	-2.96515	0.595698	-4.97761	6.43749e-07	5.38712e-05
TRINITY_DN43299_c4_g2	550.109	3.01561	0.606054	4.97581	6.49749e-07	5.4236e-05
TRINITY_DN38187_c2_g1	467.601	2.76023	0.554848	4.97474	6.5334e-07	5.43984e-05
TRINITY_DN54767_c2_g1	439.822	-4.11105	0.827065	-4.97065	6.673e-07	5.54211e-05
TRINITY_DN52860_c2_g3	48.4772	-9.30037	1.87216	-4.96772	6.77449e-07	5.6123e-05
TRINITY_DN45155_c0_g1	176.195	-5.73172	1.15481	-4.96336	6.9284e-07	5.70297e-05
TRINITY_DN54150_c1_g2	680.786	-3.13655	0.63196	-4.9632	6.93408e-07	5.70297e-05
TRINITY_DN33808_c2_g2	46.2449	-9.23915	1.86155	-4.96316	6.93569e-07	5.70297e-05
TRINITY_DN39787_c3_g1	1159.36	-1.97064	0.397122	-4.9623	6.96625e-07	5.71388e-05
TRINITY_DN46784_c1_g1	200.742	-3.05702	0.616109	-4.96181	6.98387e-07	5.71415e-05
TRINITY_DN47421_c1_g3	1247.16	2.18032	0.439928	4.95609	7.19277e-07	5.87054e-05
TRINITY_DN66648_c0_g1	42.8198	8.63141	1.74268	4.95296	7.30926e-07	5.95093e-05
TRINITY_DN39492_c1_g1	88.134	-3.43638	0.693897	-4.95229	7.33458e-07	5.95687e-05
TRINITY_DN37673_c1_g1	545.025	-2.63492	0.53257	-4.94756	7.5151e-07	6.08852e-05
TRINITY_DN41353_c0_g1	4490.42	2.7575	0.557571	4.94556	7.5925e-07	6.13619e-05
TRINITY_DN38230_c2_g2	161.591	-3.24189	0.655996	-4.94194	7.73474e-07	6.22072e-05
TRINITY_DN83871_c0_g1	43.2582	8.64622	1.74947	4.94218	7.72534e-07	6.22072e-05
TRINITY_DN48522_c8_g4	43.0887	8.63967	1.74892	4.93999	7.81258e-07	6.26808e-05
TRINITY_DN45737_c2_g2	64.4805	-5.03695	1.01973	-4.93951	7.83203e-07	6.26847e-05
TRINITY_DN38643_c1_g4	41.5253	8.58686	1.73981	4.93552	7.99366e-07	6.38238e-05
TRINITY_DN51726_c2_g2	739.289	-2.52641	0.512121	-4.93323	8.08811e-07	6.44223e-05
TRINITY_DN48073_c1_g4	3127.55	-3.42989	0.696862	-4.92192	8.57014e-07	6.761e-05
TRINITY_DN28392_c0_g1	81.5002	-6.54481	1.32938	-4.92322	8.51325e-07	6.761e-05
TRINITY_DN48530_c3_g2	181.422	-2.97825	0.605073	-4.92214	8.56025e-07	6.761e-05
TRINITY_DN39691_c6_g1	43.4554	-9.14249	1.85721	-4.9227	8.53577e-07	6.761e-05
TRINITY_DN7316_c0_g1	108.822	-5.71367	1.16107	-4.92106	8.60771e-07	6.77448e-05
TRINITY_DN39389_c4_g7	157.102	3.06466	0.622842	4.92044	8.63478e-07	6.77964e-05
TRINITY_DN54811_c12_g1	1329.65	-2.8948	0.588399	-4.91979	8.66381e-07	6.78631e-05
TRINITY_DN54750_c4_g3	61.4322	-5.63841	1.14725	-4.9147	8.89182e-07	6.94844e-05
TRINITY_DN40392_c2_g3	8840.94	-4.57224	0.93087	-4.91179	9.02468e-07	7.03563e-05
TRINITY_DN37306_c1_g1	66.2562	5.66945	1.15475	4.90968	9.12274e-07	7.09534e-05
TRINITY_DN45353_c1_g2	885.119	-2.54797	0.519224	-4.90726	9.23554e-07	7.16622e-05
TRINITY_DN51054_c2_g6	41.078	8.57142	1.74746	4.90506	9.33975e-07	7.2301e-05
TRINITY_DN25215_c1_g1	35.2842	-8.84328	1.80374	-4.90274	9.4507e-07	7.2989e-05
TRINITY_DN28856_c0_g1	81.1595	-23.4553	4.78555	-4.90128	9.52131e-07	7.33629e-05
TRINITY_DN48262_c3_g7	38.2125	-8.96369	1.8298	-4.89871	9.64664e-07	7.41558e-05
TRINITY_DN35761_c0_g1	49.8347	-9.3403	1.90706	-4.89774	9.69453e-07	7.43509e-05
TRINITY_DN54547_c2_g1	81.3329	-23.4294	4.78554	-4.89587	9.7871e-07	7.48872e-05
TRINITY_DN41676_c0_g3	92.7073	-3.90144	0.798975	-4.88306	1.04454e-06	7.97399e-05
TRINITY_DN47444_c2_g3	100.64	-4.2641	0.873652	-4.88078	1.05666e-06	8.0479e-05
TRINITY_DN43514_c2_g2	244.452	-2.42037	0.49663	-4.87359	1.09591e-06	8.32378e-05
TRINITY_DN36755_c0_g2	319.082	3.34929	0.687284	4.87322	1.09792e-06	8.32378e-05
TRINITY_DN54965_c4_g2	530.424	2.15806	0.443091	4.87046	1.11337e-06	8.4216e-05
TRINITY_DN46362_c0_g1	288.913	2.69282	0.553296	4.86687	1.13378e-06	8.55644e-05
TRINITY_DN46841_c3_g1	435.498	-3.39965	0.698959	-4.86388	1.15107e-06	8.66714e-05
TRINITY_DN42965_c0_g3	84.147	-4.19286	0.862805	-4.85957	1.1764e-06	8.83774e-05
TRINITY_DN36086_c1_g1	39.6668	8.52047	1.7556	4.8533	1.21427e-06	9.10149e-05
TRINITY_DN29394_c0_g1	46.8999	8.76313	1.81092	4.83906	1.30455e-06	9.75607e-05
TRINITY_DN48073_c1_g3	241.992	-3.58784	0.741543	-4.83834	1.30929e-06	9.76941e-05
TRINITY_DN55039_c1_g2	245.296	-2.59308	0.536223	-4.83582	1.32599e-06	9.87178e-05
TRINITY_DN34247_c0_g5	172.221	-3.02782	0.626733	-4.83112	1.35767e-06	0.000100849
TRINITY_DN34886_c1_g3	38.6305	8.48243	1.75707	4.8276	1.3819e-06	0.000102419
TRINITY_DN44661_c2_g1	922.311	2.03283	0.421866	4.81865	1.44534e-06	0.000106881
TRINITY_DN52804_c1_g1	3902.77	2.24414	0.465956	4.81621	1.46313e-06	0.000107955
TRINITY_DN35891_c3_g4	214.5	-4.72509	0.982099	-4.81121	1.50019e-06	0.000110197
TRINITY_DN43065_c0_g1	36.0992	-8.87512	1.84456	-4.81152	1.49786e-06	0.000110197
TRINITY_DN54895_c0_g4	103.279	-5.59722	1.16381	-4.80941	1.51379e-06	0.00011095
TRINITY_DN43235_c4_g2	71.6132	-3.72067	0.77403	-4.80688	1.53303e-06	0.000112111
TRINITY_DN47905_c1_g1	1024.48	2.79762	0.582249	4.80485	1.54869e-06	0.000113007
TRINITY_DN51983_c3_g3	1101.61	-2.79798	0.582459	-4.80374	1.55729e-06	0.000113135
TRINITY_DN47939_c3_g1	241.455	-3.20351	0.66682	-4.80416	1.55406e-06	0.000113135
TRINITY_DN45610_c3_g1	169.887	-3.50446	0.730755	-4.79566	1.6214e-06	0.000117533
TRINITY_DN47098_c6_g2	50.4864	-9.35918	1.95208	-4.79446	1.63114e-06	0.000117981
TRINITY_DN37336_c6_g1	704.348	3.30455	0.68933	4.79385	1.63611e-06	0.000118082
TRINITY_DN35572_c2_g5	330.431	2.4241	0.505769	4.79291	1.64383e-06	0.000118381
TRINITY_DN37898_c0_g2	33.113	-8.75136	1.82794	-4.78754	1.68837e-06	0.000121324
TRINITY_DN33940_c4_g5	70.7767	-5.6247	1.17536	-4.78553	1.70539e-06	0.000122281
TRINITY_DN53654_c2_g1	1080.84	2.47421	0.517087	4.78489	1.71079e-06	0.000122403
TRINITY_DN37706_c0_g3	54.1892	-7.0386	1.47187	-4.78207	1.73499e-06	0.000123866
TRINITY_DN109490_c0_g1	38.1715	8.46489	1.77332	4.77347	1.81082e-06	0.000129002
TRINITY_DN52260_c1_g2	111.612	-4.74677	0.995921	-4.76621	1.87724e-06	0.000133446
TRINITY_DN62632_c0_g1	55.1518	4.56664	0.95847	4.76451	1.89315e-06	0.000134287
TRINITY_DN42824_c2_g1	264.779	-2.44571	0.513654	-4.76139	1.92268e-06	0.00013609
TRINITY_DN36326_c5_g6	56.9806	5.69867	1.19774	4.75784	1.95673e-06	0.000138205
TRINITY_DN87051_c0_g1	314.759	2.5239	0.530682	4.75597	1.97498e-06	0.000139196
TRINITY_DN51829_c1_g1	3945.49	-3.2694	0.687542	-4.75521	1.9824e-06	0.000139422
TRINITY_DN41824_c2_g2	282.481	-2.70935	0.571035	-4.74462	2.08894e-06	0.000146603
TRINITY_DN51571_c6_g1	56.0903	-4.17866	0.881282	-4.74157	2.1207e-06	0.000148517
TRINITY_DN54452_c2_g2	31.2927	-8.67415	1.83032	-4.73915	2.14618e-06	0.000149983
TRINITY_DN47556_c2_g1	195.197	-3.01865	0.637558	-4.7347	2.19376e-06	0.000152985
TRINITY_DN38085_c0_g1	1935.4	-2.3191	0.490093	-4.73196	2.22359e-06	0.000154738
TRINITY_DN44068_c2_g8	413.104	2.89999	0.61355	4.72658	2.28333e-06	0.00015823
TRINITY_DN54473_c1_g3	307.631	-3.14219	0.664784	-4.72663	2.28272e-06	0.00015823
TRINITY_DN43748_c0_g1	230.096	2.90475	0.614662	4.72576	2.29256e-06	0.000158537
TRINITY_DN48540_c2_g2	35.9984	8.38074	1.77376	4.72484	2.30301e-06	0.000158927
TRINITY_DN28354_c0_g1	30.1808	-8.61983	1.82548	-4.72196	2.33582e-06	0.000160855
TRINITY_DN44356_c4_g2	388.018	2.36214	0.500609	4.71852	2.37561e-06	0.000163255
TRINITY_DN49667_c3_g6	185.028	2.66351	0.564629	4.71727	2.3903e-06	0.000163924
TRINITY_DN41319_c0_g11	154.001	2.97235	0.630346	4.71543	2.41202e-06	0.000165071
TRINITY_DN54689_c6_g1	4896.64	1.93387	0.410273	4.71361	2.43367e-06	0.000166209
TRINITY_DN36389_c3_g2	415.406	-3.72586	0.790862	-4.71114	2.46336e-06	0.000167544
TRINITY_DN53369_c2_g7	63.1978	-5.68194	1.20601	-4.71134	2.46097e-06	0.000167544
TRINITY_DN40479_c1_g1	355.762	-2.56209	0.544527	-4.70517	2.53659e-06	0.00017217
TRINITY_DN47534_c1_g5	1176.86	1.9913	0.423379	4.70335	2.55932e-06	0.000173357
TRINITY_DN36752_c2_g2	264.143	-3.06162	0.651607	-4.69856	2.62002e-06	0.000176994
TRINITY_DN44944_c1_g1	1123.1	2.11157	0.449435	4.69827	2.62371e-06	0.000176994
TRINITY_DN50301_c3_g3	860.748	-2.4668	0.525274	-4.69621	2.65029e-06	0.000178422
TRINITY_DN47048_c0_g4	92.863	5.28868	1.12646	4.69495	2.66673e-06	0.000179164
TRINITY_DN39501_c1_g2	894.607	-3.48608	0.742804	-4.69314	2.69046e-06	0.000180027
TRINITY_DN51258_c4_g1	53.905	-4.64304	0.989294	-4.69329	2.68847e-06	0.000180027
TRINITY_DN41101_c0_g1	1364.05	-2.32996	0.496967	-4.68836	2.75399e-06	0.000183905
TRINITY_DN26401_c0_g2	44.0916	-4.66967	0.99714	-4.68307	2.82614e-06	0.000188289
TRINITY_DN48383_c1_g3	707.359	-1.96574	0.419787	-4.68271	2.83102e-06	0.000188289
TRINITY_DN48556_c2_g2	754.022	-2.7036	0.577621	-4.68058	2.86062e-06	0.000189875
TRINITY_DN43931_c3_g3	101.008	-3.82655	0.817974	-4.67808	2.89568e-06	0.000191817
TRINITY_DN40306_c1_g2	29.2578	-8.57556	1.83515	-4.67295	2.96899e-06	0.00019628
TRINITY_DN49562_c2_g2	436.507	2.11137	0.451937	4.67182	2.98545e-06	0.000196974
TRINITY_DN41815_c1_g1	501.488	-3.06343	0.656253	-4.66805	3.04066e-06	0.000199819
TRINITY_DN40974_c1_g4	193.418	-3.02058	0.647046	-4.66827	3.0375e-06	0.000199819
TRINITY_DN54901_c5_g2	139.424	-5.18049	1.11151	-4.66078	3.1502e-06	0.000206607
TRINITY_DN45408_c1_g2	1526.99	-1.84799	0.396891	-4.65618	3.22137e-06	0.000210856
TRINITY_DN54377_c2_g4	47.8976	-4.60644	0.98995	-4.6532	3.26817e-06	0.000213496
TRINITY_DN32057_c0_g1	763.844	-2.70859	0.582375	-4.65094	3.3043e-06	0.000215431
TRINITY_DN34185_c0_g1	1844.46	1.92169	0.413644	4.64577	3.38815e-06	0.000220463
TRINITY_DN38471_c6_g1	327.995	-4.7505	1.02285	-4.64437	3.41112e-06	0.000221522
TRINITY_DN48609_c5_g1	212.263	-2.64956	0.570556	-4.64383	3.42014e-06	0.000221672
TRINITY_DN49003_c1_g1	76.1749	-4.0778	0.878315	-4.64276	3.43789e-06	0.000222386
TRINITY_DN8219_c0_g1	104.652	3.21624	0.693266	4.63925	3.49668e-06	0.000225748
TRINITY_DN36156_c1_g1	47.9828	-4.44616	0.959169	-4.63543	3.56194e-06	0.000229513
TRINITY_DN37328_c0_g5	257.643	-2.82306	0.609826	-4.62929	3.66918e-06	0.000235963
TRINITY_DN74403_c0_g1	95.3646	3.63422	0.78541	4.62716	3.70722e-06	0.000237946
TRINITY_DN30068_c0_g1	53.4443	4.82372	1.04263	4.6265	3.71893e-06	0.000238235
TRINITY_DN45531_c0_g1	446.273	-2.07232	0.44853	-4.62024	3.83293e-06	0.000245063
TRINITY_DN36229_c3_g3	34.5797	-8.81257	1.90834	-4.61792	3.87609e-06	0.000246891
TRINITY_DN43958_c5_g1	28.7699	-8.54933	1.85135	-4.6179	3.87646e-06	0.000246891
TRINITY_DN53903_c1_g1	9435.42	1.9321	0.418631	4.61529	3.92544e-06	0.00024953
TRINITY_DN37071_c0_g4	558.192	-3.42809	0.742834	-4.61488	3.93324e-06	0.000249546
TRINITY_DN33357_c0_g1	88.7615	-3.61636	0.784977	-4.60696	4.08605e-06	0.000258744
TRINITY_DN48427_c1_g2	867.289	2.00931	0.436427	4.60401	4.1444e-06	0.000261937
TRINITY_DN38482_c1_g3	138.011	-4.25597	0.924594	-4.60306	4.16322e-06	0.000262625
TRINITY_DN38949_c4_g1	106.964	3.74112	0.813673	4.59782	4.26938e-06	0.000268808
TRINITY_DN40514_c1_g1	788.135	-1.88654	0.410407	-4.59676	4.29114e-06	0.000269664
TRINITY_DN35971_c0_g2	276.904	2.90524	0.632754	4.59143	4.40225e-06	0.000276122
TRINITY_DN47513_c4_g2	491.125	2.57699	0.561423	4.5901	4.43034e-06	0.000276815
TRINITY_DN33733_c0_g1	576.874	-2.05897	0.448604	-4.58972	4.43842e-06	0.000276815
TRINITY_DN33025_c0_g1	89.7118	4.80889	1.04766	4.59014	4.42958e-06	0.000276815
TRINITY_DN37935_c8_g1	27.9556	-8.50822	1.85628	-4.58347	4.57325e-06	0.000284687
TRINITY_DN52929_c3_g1	8688.21	-4.29865	0.938378	-4.58094	4.62892e-06	0.000287611
TRINITY_DN43521_c0_g2	497.498	2.24379	0.489872	4.58036	4.64172e-06	0.000287865
TRINITY_DN34980_c0_g3	158.772	2.64403	0.578249	4.57247	4.82002e-06	0.000298363
TRINITY_DN34886_c1_g1	231.098	3.68346	0.805825	4.57105	4.85295e-06	0.00029984
TRINITY_DN42140_c0_g5	31.3223	-8.67001	1.89729	-4.56969	4.88444e-06	0.000301222
TRINITY_DN33502_c0_g1	32.3847	8.22819	1.80278	4.56417	5.01468e-06	0.000308678
TRINITY_DN48017_c0_g1	250.159	-2.25325	0.494364	-4.55788	5.16721e-06	0.000317476
TRINITY_DN36973_c0_g1	29.9378	-8.60506	1.8888	-4.55583	5.21798e-06	0.000320001
TRINITY_DN43062_c0_g4	349.534	-2.18948	0.480985	-4.55207	5.31216e-06	0.000325173
TRINITY_DN42051_c0_g3	635.91	-4.64074	1.0197	-4.55109	5.33682e-06	0.000326079
TRINITY_DN7438_c0_g2	27.793	-8.49915	1.86772	-4.55056	5.35038e-06	0.000326304
TRINITY_DN11176_c0_g1	35.2263	-8.84695	1.94536	-4.54771	5.4232e-06	0.000330136
TRINITY_DN30830_c0_g1	27.0326	-8.46032	1.86263	-4.54214	5.56865e-06	0.000338367
TRINITY_DN54319_c1_g1	2049.64	1.85238	0.407955	4.54065	5.60797e-06	0.000340131
TRINITY_DN45879_c3_g1	3259.45	1.93187	0.426287	4.53185	5.84684e-06	0.00035397
TRINITY_DN53012_c1_g1	363.99	-2.11981	0.46809	-4.52864	5.93638e-06	0.000358733
TRINITY_DN44654_c3_g1	712.357	2.18227	0.482178	4.52587	6.01488e-06	0.000362814
TRINITY_DN52640_c3_g1	651.079	-2.58737	0.571803	-4.52494	6.04136e-06	0.000363747
TRINITY_DN48609_c5_g3	328.463	2.59023	0.572516	4.52429	6.05984e-06	0.000364196
TRINITY_DN38215_c0_g1	134.923	-3.21694	0.713325	-4.50978	6.48934e-06	0.000389301
TRINITY_DN43376_c3_g1	678.723	-2.5299	0.561094	-4.50887	6.5174e-06	0.000390277
TRINITY_DN45748_c1_g4	119.106	-3.0517	0.677269	-4.50589	6.60963e-06	0.000395084
TRINITY_DN44306_c2_g1	70.2753	-4.44249	0.986986	-4.50107	6.7613e-06	0.00040342
TRINITY_DN39104_c5_g1	164.188	2.56463	0.570225	4.49758	6.87307e-06	0.00040935
TRINITY_DN35292_c2_g2	72.679	-4.56425	1.01515	-4.49612	6.92041e-06	0.000411429
TRINITY_DN42377_c0_g1	138.108	-4.76852	1.06084	-4.49503	6.95606e-06	0.000412805
TRINITY_DN28837_c0_g1	327.441	2.64494	0.588482	4.49451	6.97316e-06	0.000413078
TRINITY_DN41040_c0_g4	5394.8	-2.13253	0.474673	-4.49264	7.03447e-06	0.000415965
TRINITY_DN50040_c1_g1	746.466	-1.97057	0.438816	-4.49065	7.1007e-06	0.000418384
TRINITY_DN52615_c1_g3	36.3717	-8.88543	1.97851	-4.49096	7.09013e-06	0.000418384
TRINITY_DN48842_c1_g10	56.6013	4.74985	1.0585	4.48734	7.21166e-06	0.000424166
TRINITY_DN52723_c5_g1	181.915	-3.11574	0.694647	-4.48537	7.27892e-06	0.000427362
TRINITY_DN35854_c4_g2	684.955	2.31822	0.517119	4.48296	7.36138e-06	0.000431437
TRINITY_DN70918_c0_g1	104.178	3.70096	0.825793	4.48171	7.40483e-06	0.000433216
TRINITY_DN51869_c4_g5	184.857	3.31835	0.740607	4.48059	7.44384e-06	0.000434728
TRINITY_DN30008_c0_g1	58.6271	-3.71823	0.830224	-4.47859	7.51376e-06	0.000438037
TRINITY_DN38989_c2_g1	225.757	-2.79312	0.623782	-4.47772	7.54434e-06	0.000439046
TRINITY_DN39119_c0_g3	259.152	-4.89068	1.09251	-4.47655	7.58594e-06	0.000440691
TRINITY_DN36229_c1_g1	159.068	-3.57448	0.798729	-4.47521	7.63376e-06	0.000442691
TRINITY_DN45458_c3_g3	4071.02	1.97919	0.442422	4.47355	7.69329e-06	0.000445362
TRINITY_DN96101_c0_g1	43.4521	-5.71915	1.27888	-4.47198	7.74974e-06	0.000447845
TRINITY_DN45934_c1_g3	199.995	-3.49926	0.784541	-4.46026	8.18604e-06	0.000472233
TRINITY_DN36672_c4_g1	25.4039	-8.37149	1.8813	-4.44985	8.59306e-06	0.00049485
TRINITY_DN55001_c3_g2	418.616	2.36765	0.532245	4.44843	8.65015e-06	0.000496429
TRINITY_DN46241_c1_g1	868.294	-2.09818	0.471668	-4.44842	8.65053e-06	0.000496429
TRINITY_DN38632_c2_g1	314.327	-2.23223	0.501965	-4.44698	8.70868e-06	0.000498732
TRINITY_DN33987_c2_g1	955.03	1.97537	0.444235	4.44668	8.72082e-06	0.000498732
TRINITY_DN100872_c0_g1	49.4128	4.70464	1.0596	4.44	8.99571e-06	0.000512678
TRINITY_DN52017_c5_g2	50.6042	5.21082	1.17361	4.44001	8.99565e-06	0.000512678
TRINITY_DN53034_c0_g3	68.2197	4.35689	0.981645	4.43836	9.06457e-06	0.000515713
TRINITY_DN55105_c12_g1	2118.81	1.76729	0.398333	4.43671	9.13438e-06	0.000518792
TRINITY_DN41319_c0_g1	735.748	1.94997	0.43994	4.43236	9.32091e-06	0.000528478
TRINITY_DN45444_c2_g2	195.962	-3.80385	0.859037	-4.42804	9.50912e-06	0.000537306
TRINITY_DN49957_c1_g2	1349.3	-2.03118	0.458701	-4.42813	9.50556e-06	0.000537306
TRINITY_DN44006_c3_g2	96.3262	-5.00596	1.13066	-4.42747	9.53427e-06	0.000537808
TRINITY_DN49298_c4_g2	2189.88	-2.50115	0.565216	-4.42512	9.63885e-06	0.00054278
TRINITY_DN42705_c7_g5	136.19	2.7984	0.634137	4.41294	1.01978e-05	0.00057328
TRINITY_DN98902_c0_g1	30.0741	-8.61095	1.95156	-4.41234	1.02261e-05	0.000573894
TRINITY_DN48504_c1_g1	53.5649	-4.36813	0.990882	-4.40833	1.04172e-05	0.000583628
TRINITY_DN54457_c2_g1	1176.8	-4.2099	0.956262	-4.40245	1.07036e-05	0.000598661
TRINITY_DN42917_c2_g1	234.976	-2.37088	0.539181	-4.39718	1.09664e-05	0.000612322
TRINITY_DN54783_c1_g1	2204.84	2.34203	0.532877	4.39506	1.10742e-05	0.000617297
TRINITY_DN38601_c3_g4	93.9078	-3.13986	0.714664	-4.39347	1.11554e-05	0.000620776
TRINITY_DN42087_c2_g3	3666.99	1.70174	0.387507	4.3915	1.12573e-05	0.000625395
TRINITY_DN53882_c2_g2	52.2725	-5.33451	1.21602	-4.38685	1.15004e-05	0.000637828
TRINITY_DN44400_c0_g1	282.075	2.18683	0.498682	4.38522	1.15869e-05	0.000641552
TRINITY_DN36114_c1_g1	12495.8	2.70155	0.616438	4.38251	1.1732e-05	0.000648496
TRINITY_DN38105_c2_g1	135.946	3.10593	0.709212	4.37941	1.18999e-05	0.000656681
TRINITY_DN52303_c0_g3	635.443	2.71383	0.619789	4.37863	1.19428e-05	0.000657948
TRINITY_DN40894_c0_g6	666.044	2.38302	0.544588	4.37583	1.2097e-05	0.000663826
TRINITY_DN53097_c2_g1	1387.25	-4.36579	0.997637	-4.37613	1.20803e-05	0.000663826
TRINITY_DN30480_c0_g1	58.0018	-4.2626	0.974175	-4.3756	1.21097e-05	0.000663826
TRINITY_DN36488_c0_g1	1024.86	-2.11805	0.484338	-4.37308	1.22504e-05	0.000670424
TRINITY_DN50012_c0_g1	117.117	-3.17112	0.725556	-4.3706	1.23906e-05	0.000676975
TRINITY_DN54288_c4_g1	2084.69	-1.84156	0.421608	-4.36794	1.25425e-05	0.000684143
TRINITY_DN34768_c1_g1	537.77	-2.6577	0.608604	-4.36688	1.26033e-05	0.00068633
TRINITY_DN34061_c2_g1	29.6952	8.10245	1.85574	4.36615	1.26458e-05	0.000687512
TRINITY_DN53755_c0_g1	2231.68	2.21681	0.507883	4.36481	1.27234e-05	0.000690596
TRINITY_DN51419_c0_g2	201.855	-2.6697	0.612533	-4.35845	1.30987e-05	0.000709798
TRINITY_DN52542_c9_g4	289.218	2.42454	0.556786	4.35452	1.33356e-05	0.000721455
TRINITY_DN41268_c3_g5	689.819	3.16688	0.727841	4.35106	1.35481e-05	0.000731754
TRINITY_DN46912_c4_g2	25.3486	-8.37136	1.92436	-4.35021	1.36008e-05	0.000733401
TRINITY_DN50791_c1_g2	199.042	-2.28535	0.525534	-4.34862	1.36994e-05	0.000737516
TRINITY_DN40543_c3_g3	26.8166	-8.44582	1.94242	-4.34808	1.37332e-05	0.000738131
TRINITY_DN84727_c0_g1	70.6292	4.71696	1.08682	4.34017	1.42374e-05	0.000762901
TRINITY_DN37141_c4_g1	362.041	-2.64083	0.60847	-4.34012	1.42402e-05	0.000762901
TRINITY_DN52524_c1_g1	485.876	-1.95909	0.451705	-4.3371	1.44373e-05	0.000772211
TRINITY_DN39846_c0_g2	52.0858	-5.59835	1.2912	-4.33578	1.45241e-05	0.000774554
TRINITY_DN45316_c3_g2	248.767	-2.94186	0.678516	-4.33573	1.4528e-05	0.000774554
TRINITY_DN54220_c3_g3	649.683	1.9104	0.440665	4.33525	1.45592e-05	0.000774965
TRINITY_DN51715_c1_g5	91.6546	-5.22339	1.20595	-4.33134	1.48202e-05	0.000787592
TRINITY_DN43194_c0_g2	154.785	2.8588	0.660161	4.33046	1.48799e-05	0.000789492
TRINITY_DN60658_c0_g1	63.6291	5.88259	1.35855	4.33007	1.49064e-05	0.000789632
TRINITY_DN53962_c2_g5	38.7112	-4.91784	1.13798	-4.32155	1.54935e-05	0.000819418
TRINITY_DN52123_c1_g3	69.1912	-3.23203	0.748072	-4.32048	1.55687e-05	0.000822083
TRINITY_DN38770_c0_g3	29.4029	8.08807	1.87369	4.31666	1.58407e-05	0.00083511
TRINITY_DN49119_c2_g1	930.412	2.14252	0.497299	4.30832	1.64501e-05	0.000865857
TRINITY_DN30982_c0_g1	460.879	-3.72238	0.864163	-4.3075	1.65114e-05	0.0008677
TRINITY_DN39104_c9_g1	491.856	3.93567	0.91436	4.30429	1.67525e-05	0.000878974
TRINITY_DN52728_c4_g2	383.558	-2.2099	0.513615	-4.30264	1.68776e-05	0.000882737
TRINITY_DN37901_c3_g5	288.863	-2.48486	0.577502	-4.30277	1.68674e-05	0.000882737
TRINITY_DN48642_c1_g1	113.293	3.13875	0.729662	4.30164	1.69535e-05	0.000885307
TRINITY_DN36209_c3_g1	1639.58	-3.22038	0.748781	-4.30083	1.7016e-05	0.000885769
TRINITY_DN45517_c2_g1	100.378	-4.28272	0.995716	-4.30115	1.69916e-05	0.000885769
TRINITY_DN44459_c1_g1	782.51	2.09441	0.487084	4.29991	1.70871e-05	0.000888072
TRINITY_DN54852_c2_g1	328.429	-3.09169	0.72002	-4.2939	1.75563e-05	0.000910699
TRINITY_DN43194_c0_g1	61.6542	4.08281	0.950901	4.29363	1.75776e-05	0.000910699
TRINITY_DN49093_c2_g1	130.632	2.77663	0.646793	4.29292	1.76341e-05	0.000912199
TRINITY_DN50899_c2_g1	488.538	-2.80187	0.653047	-4.29046	1.78301e-05	0.000920898
TRINITY_DN66188_c0_g1	27.3052	7.98167	1.86054	4.28998	1.78687e-05	0.000921439
TRINITY_DN54970_c4_g1	4877.17	1.90161	0.443304	4.28964	1.78963e-05	0.000921439
TRINITY_DN48324_c0_g7	79.5828	-6.6148	1.54399	-4.28423	1.83377e-05	0.000938349
TRINITY_DN39258_c0_g1	2573.79	-3.02312	0.70554	-4.28483	1.82882e-05	0.000938349
TRINITY_DN52397_c9_g5	86.9996	4.97784	1.16178	4.28467	1.83008e-05	0.000938349
TRINITY_DN40870_c5_g8	41.7881	-5.56817	1.29969	-4.28422	1.83383e-05	0.000938349
TRINITY_DN44500_c1_g1	28.6868	8.05386	1.88058	4.28265	1.84679e-05	0.000943518
TRINITY_DN42004_c1_g1	1479.36	1.6762	0.391437	4.28217	1.85077e-05	0.000944094
TRINITY_DN76534_c0_g1	164.372	2.44662	0.571515	4.28094	1.86109e-05	0.000945395
TRINITY_DN27938_c0_g2	26.8829	7.95944	1.85932	4.28084	1.8619e-05	0.000945395
TRINITY_DN50911_c0_g2	54.9401	-5.20696	1.21622	-4.28125	1.85848e-05	0.000945395
TRINITY_DN46682_c0_g2	163.201	2.95317	0.690918	4.27427	1.91767e-05	0.000972217
TRINITY_DN50645_c3_g2	490.355	2.13845	0.500478	4.27281	1.93022e-05	0.000977082
TRINITY_DN42398_c2_g1	957.592	2.10102	0.492233	4.26835	1.96927e-05	0.000993803
TRINITY_DN41770_c0_g3	25.6224	-8.37999	1.96317	-4.2686	1.96701e-05	0.000993803
TRINITY_DN28186_c0_g1	24.4822	-8.31479	1.94912	-4.26591	1.99086e-05	0.00100317
TRINITY_DN48723_c2_g1	4477.88	-2.04033	0.478468	-4.26431	2.00523e-05	0.00100887
TRINITY_DN36699_c3_g3	53.0276	-6.02225	1.41249	-4.26357	2.01189e-05	0.00101068
TRINITY_DN78049_c0_g1	35.8292	-8.86397	2.0794	-4.26275	2.01927e-05	0.00101285
TRINITY_DN37261_c0_g2	1613.32	1.6974	0.398347	4.2611	2.0342e-05	0.0010188
TRINITY_DN34601_c8_g7	60.2906	3.79034	0.889724	4.26014	2.04303e-05	0.00102013
TRINITY_DN43163_c0_g2	72.1178	-3.47554	0.815782	-4.26038	2.04079e-05	0.00102013
TRINITY_DN39553_c0_g5	282.659	2.83565	0.666007	4.25769	2.06553e-05	0.0010283
TRINITY_DN38605_c0_g1	419.567	-4.55677	1.07025	-4.25768	2.06562e-05	0.0010283
TRINITY_DN55109_c11_g2	20385.8	2.24455	0.527313	4.25658	2.07579e-05	0.00103181
TRINITY_DN54220_c3_g5	407.176	2.62556	0.617047	4.25504	2.09014e-05	0.00103738
TRINITY_DN29991_c1_g1	122.515	-3.17967	0.747381	-4.25442	2.09595e-05	0.0010387
TRINITY_DN41824_c2_g1	9028.13	3.00586	0.706633	4.25377	2.102e-05	0.00104014
TRINITY_DN54645_c1_g1	32.7793	-5.26248	1.23743	-4.25275	2.11164e-05	0.00104335
TRINITY_DN36974_c5_g1	432.096	3.06495	0.723095	4.23866	2.24859e-05	0.00110936
TRINITY_DN34408_c0_g6	138.628	-2.60256	0.614063	-4.23826	2.25254e-05	0.00110965
TRINITY_DN42703_c2_g1	38.3705	6.10419	1.44054	4.23745	2.26075e-05	0.00111204
TRINITY_DN33808_c2_g1	1522.58	-1.82071	0.429836	-4.23583	2.27705e-05	0.00111839
TRINITY_DN47964_c1_g2	37.5337	-5.50761	1.30111	-4.23302	2.3057e-05	0.00113078
TRINITY_DN25703_c1_g1	26.9799	-8.4541	1.9996	-4.2279	2.35882e-05	0.00115512
TRINITY_DN52123_c1_g1	941.649	-2.2597	0.534608	-4.22683	2.37004e-05	0.0011589
TRINITY_DN40886_c1_g1	213.359	2.67873	0.63404	4.22486	2.39091e-05	0.00116738
TRINITY_DN45452_c0_g5	193.416	2.79711	0.662342	4.22306	2.41013e-05	0.00117503
TRINITY_DN43476_c2_g2	503.637	1.94519	0.460716	4.2221	2.42033e-05	0.00117826
TRINITY_DN38998_c1_g1	25.1339	-8.35208	1.98026	-4.21766	2.46853e-05	0.00119996
TRINITY_DN52923_c3_g2	34.8836	-4.76351	1.13062	-4.21316	2.51818e-05	0.0012223
TRINITY_DN34808_c2_g10	51.3546	-4.57016	1.08505	-4.21192	2.53212e-05	0.00122726
TRINITY_DN34716_c1_g3	1949.03	2.06266	0.489904	4.21033	2.55001e-05	0.00123412
TRINITY_DN45452_c2_g1	43.7246	-5.73098	1.36166	-4.20882	2.56713e-05	0.00124011
TRINITY_DN54350_c1_g1	1717.12	2.12618	0.505202	4.20857	2.56988e-05	0.00124011
TRINITY_DN45305_c3_g1	492.849	-1.85171	0.440191	-4.2066	2.59237e-05	0.00124914
TRINITY_DN51819_c0_g2	205.054	-2.60617	0.619812	-4.20478	2.6134e-05	0.00125744
TRINITY_DN38323_c4_g1	57.5514	-6.03681	1.43616	-4.20344	2.6289e-05	0.00126305
TRINITY_DN54492_c0_g1	318.623	-3.01519	0.718185	-4.19835	2.68869e-05	0.00128991
TRINITY_DN44834_c1_g6	32.4426	-6.2297	1.48406	-4.19773	2.69601e-05	0.00129155
TRINITY_DN39984_c2_g1	2030.11	-2.73206	0.651416	-4.19404	2.74036e-05	0.00131089
TRINITY_DN49967_c0_g4	462.75	-1.84905	0.44096	-4.19325	2.74992e-05	0.00131356
TRINITY_DN54492_c1_g2	3640.07	2.03179	0.484714	4.19173	2.76838e-05	0.00131899
TRINITY_DN40971_c3_g1	478.673	1.93393	0.461376	4.19166	2.76926e-05	0.00131899
TRINITY_DN34422_c2_g1	340.322	-2.33919	0.558982	-4.18473	2.85507e-05	0.0013579
TRINITY_DN39254_c1_g3	66.1585	-4.86665	1.16353	-4.18266	2.88115e-05	0.00136834
TRINITY_DN40340_c1_g4	1246.38	2.95914	0.708399	4.17722	2.95095e-05	0.00139948
TRINITY_DN35243_c2_g4	973.068	1.7876	0.428006	4.17658	2.95929e-05	0.00140142
TRINITY_DN54274_c2_g4	491.946	2.30069	0.55092	4.17609	2.96566e-05	0.00140243
TRINITY_DN41738_c0_g3	528.789	1.99714	0.478464	4.17407	2.992e-05	0.00141085
TRINITY_DN39089_c0_g1	173.246	-2.40315	0.575713	-4.17421	2.99022e-05	0.00141085
TRINITY_DN43330_c2_g5	644.942	2.00405	0.480299	4.1725	3.01272e-05	0.0014186
TRINITY_DN46392_c0_g3	1745.52	1.62915	0.390675	4.17008	3.04498e-05	0.00142989
TRINITY_DN64331_c0_g1	27.2203	-8.47538	2.03244	-4.17005	3.04536e-05	0.00142989
TRINITY_DN35137_c4_g1	180.049	-3.338	0.800689	-4.16891	3.06055e-05	0.00143499
TRINITY_DN47747_c3_g1	754.978	-2.00428	0.480999	-4.16691	3.08762e-05	0.00144563
TRINITY_DN40444_c2_g4	21.9305	-8.15697	1.95815	-4.16564	3.10475e-05	0.00145159
TRINITY_DN34635_c1_g1	260.77	-2.41808	0.581118	-4.16108	3.16748e-05	0.0014779
TRINITY_DN36208_c1_g1	329.419	1.97608	0.474917	4.1609	3.16997e-05	0.0014779
TRINITY_DN36546_c0_g1	62.607	-5.25732	1.26385	-4.15975	3.18593e-05	0.00148278
TRINITY_DN40860_c1_g3	114.717	-5.31302	1.27732	-4.1595	3.18939e-05	0.00148278
TRINITY_DN47000_c2_g1	643.342	-1.93063	0.464391	-4.15735	3.21963e-05	0.00149473
TRINITY_DN52390_c1_g1	40.3252	5.99203	1.4415	4.1568	3.22734e-05	0.00149621
TRINITY_DN53465_c2_g1	174.591	-2.51094	0.604134	-4.15627	3.23489e-05	0.00149761
TRINITY_DN34850_c2_g3	88.7388	2.9526	0.711087	4.15224	3.29231e-05	0.00151994
TRINITY_DN33691_c4_g1	38.0416	-5.43101	1.30787	-4.15255	3.28788e-05	0.00151994
TRINITY_DN42253_c0_g2	5180.21	-1.597	0.384706	-4.15122	3.30705e-05	0.00152461
TRINITY_DN36259_c1_g1	211.832	-3.0963	0.746581	-4.1473	3.36418e-05	0.00154758
TRINITY_DN44927_c1_g3	31.7207	-5.21419	1.25739	-4.14684	3.37091e-05	0.00154758
TRINITY_DN50404_c3_g2	402.841	-2.22698	0.537	-4.14708	3.36741e-05	0.00154758
TRINITY_DN40845_c1_g1	2053.01	1.61687	0.39001	4.14572	3.3875e-05	0.00155303
TRINITY_DN52582_c1_g2	1133.65	1.94415	0.469627	4.13977	3.47654e-05	0.00159165
TRINITY_DN54555_c2_g1	142.764	-2.5398	0.61358	-4.13932	3.48337e-05	0.00159257
TRINITY_DN44922_c0_g1	170.701	2.76748	0.668857	4.13762	3.50927e-05	0.00160219
TRINITY_DN49274_c0_g1	2552.11	2.18253	0.527569	4.13695	3.51956e-05	0.00160294
TRINITY_DN44872_c0_g1	624.614	2.12677	0.514099	4.13688	3.52059e-05	0.00160294
TRINITY_DN40073_c0_g1	21.1695	-8.11014	1.96093	-4.13585	3.53636e-05	0.0016079
TRINITY_DN32445_c1_g1	21.4407	-8.1291	1.96585	-4.13515	3.54725e-05	0.00160843
TRINITY_DN48262_c3_g6	257.026	-4.06349	0.982615	-4.13539	3.54359e-05	0.00160843
TRINITY_DN37642_c2_g1	73.425	-3.2088	0.776751	-4.13105	3.61108e-05	0.00163513
TRINITY_DN45252_c1_g1	442.939	2.32692	0.56334	4.13058	3.61848e-05	0.00163624
TRINITY_DN55068_c14_g3	857.148	1.90887	0.462713	4.12538	3.70127e-05	0.00166911
TRINITY_DN36926_c1_g2	33.9462	-5.77526	1.39985	-4.12563	3.6972e-05	0.00166911
TRINITY_DN52960_c1_g1	243.163	-2.95083	0.715391	-4.12478	3.71095e-05	0.00167119
TRINITY_DN37080_c3_g4	90.5906	-4.15953	1.0085	-4.12446	3.71601e-05	0.00167119
TRINITY_DN72459_c0_g1	103.417	2.97187	0.720953	4.12214	3.75377e-05	0.00168588
TRINITY_DN50833_c1_g1	2161.14	1.76341	0.427981	4.1203	3.78386e-05	0.00169709
TRINITY_DN43009_c0_g4	86.0363	-4.18394	1.01556	-4.11982	3.79162e-05	0.00169751
TRINITY_DN53207_c1_g1	1925.62	1.74604	0.423835	4.11961	3.79507e-05	0.00169751
TRINITY_DN41745_c2_g1	152.236	-3.14992	0.764864	-4.11828	3.81716e-05	0.00169826
TRINITY_DN37648_c0_g1	30.8891	-8.64959	2.1003	-4.11827	3.81729e-05	0.00169826
TRINITY_DN44973_c0_g2	187.878	-2.5818	0.626792	-4.11907	3.80403e-05	0.00169826
TRINITY_DN54538_c3_g1	24.2804	7.8124	1.89681	4.1187	3.81024e-05	0.00169826
TRINITY_DN38791_c2_g11	23.5026	-8.26332	2.00689	-4.11747	3.83057e-05	0.00170188
TRINITY_DN44382_c3_g1	608.294	3.04441	0.740571	4.1109	3.94113e-05	0.00174865
TRINITY_DN48609_c5_g2	684.815	2.04447	0.497487	4.1096	3.96353e-05	0.00175623
TRINITY_DN52864_c0_g4	55.8632	-3.65765	0.890513	-4.10735	4.00223e-05	0.00176965
TRINITY_DN54926_c8_g3	2050.4	1.78029	0.433454	4.10722	4.00454e-05	0.00176965
TRINITY_DN50186_c1_g1	457.968	2.67299	0.651266	4.1043	4.05536e-05	0.00178972
TRINITY_DN38643_c1_g6	35.3385	5.98562	1.45914	4.10217	4.09296e-05	0.0018039
TRINITY_DN47786_c5_g1	36.2637	-8.88171	2.16649	-4.09958	4.13902e-05	0.00182111
TRINITY_DN36529_c0_g1	64.9576	-3.70614	0.904079	-4.09936	4.14302e-05	0.00182111
TRINITY_DN49352_c1_g3	121.438	2.98287	0.727814	4.0984	4.1601e-05	0.00182377
TRINITY_DN39721_c0_g1	621.685	-3.70169	0.903153	-4.09863	4.15604e-05	0.00182377
TRINITY_DN39671_c4_g4	237.315	-5.27401	1.28734	-4.09681	4.18874e-05	0.00183389
TRINITY_DN41481_c2_g1	221.773	-2.79743	0.683686	-4.09169	4.28245e-05	0.00187244
TRINITY_DN35917_c0_g1	591.13	1.79266	0.438632	4.08692	4.37132e-05	0.00190877
TRINITY_DN49553_c1_g8	20.3288	-8.04899	1.96988	-4.08604	4.38799e-05	0.00191352
TRINITY_DN51025_c1_g3	254.117	2.9692	0.727553	4.08108	4.4827e-05	0.00195225
TRINITY_DN46833_c2_g1	110.962	3.71457	0.910723	4.07871	4.52869e-05	0.00196968
TRINITY_DN50615_c2_g1	1122.3	-2.42114	0.593765	-4.07761	4.55002e-05	0.00197636
TRINITY_DN52252_c1_g1	55.7401	-5.01366	1.22975	-4.07696	4.56277e-05	0.0019793
TRINITY_DN46758_c1_g1	5256.23	1.65242	0.405411	4.07592	4.58327e-05	0.00198558
TRINITY_DN25607_c0_g1	3524.81	-1.80538	0.443041	-4.07497	4.60205e-05	0.00199111
TRINITY_DN44743_c0_g1	38.7685	-6.48217	1.59134	-4.07341	4.633e-05	0.00200145
TRINITY_DN39961_c1_g1	976.473	1.69449	0.416015	4.07315	4.63806e-05	0.00200145
TRINITY_DN38728_c0_g1	140.34	2.43477	0.598302	4.06947	4.71212e-05	0.00203076
TRINITY_DN48129_c1_g2	1634.48	2.64369	0.650783	4.06232	4.85882e-05	0.00209125
TRINITY_DN54977_c3_g3	131.79	2.6406	0.650348	4.06029	4.90121e-05	0.00210675
TRINITY_DN42276_c4_g8	25.4058	-8.36718	2.06118	-4.05942	4.91955e-05	0.00211189
TRINITY_DN42917_c2_g2	19.9213	-8.02144	1.97706	-4.05726	4.96518e-05	0.00212872
TRINITY_DN54395_c1_g2	2617.87	2.5164	0.620532	4.05523	5.00845e-05	0.00214448
TRINITY_DN53773_c0_g1	515.185	-2.06462	0.509301	-4.05382	5.03872e-05	0.00215466
TRINITY_DN51833_c3_g2	89.5106	-3.48627	0.861019	-4.04901	5.14343e-05	0.00219376
TRINITY_DN103189_c0_g1	23.315	7.75434	1.91509	4.04908	5.14184e-05	0.00219376
TRINITY_DN27297_c0_g1	24.5915	-8.32016	2.05561	-4.04754	5.17593e-05	0.00220477
TRINITY_DN47646_c1_g6	79.1561	-5.46804	1.35124	-4.04668	5.19494e-05	0.00220665
TRINITY_DN36731_c1_g5	49.882	-4.91541	1.21475	-4.04643	5.20036e-05	0.00220665
TRINITY_DN35854_c1_g1	73.3415	3.33761	0.824785	4.04665	5.19559e-05	0.00220665
TRINITY_DN31914_c0_g1	51.3016	6.55073	1.61979	4.04419	5.25048e-05	0.00222506
TRINITY_DN48512_c3_g1	22.7455	-8.20776	2.03163	-4.03998	5.34565e-05	0.00226249
TRINITY_DN36076_c1_g1	821.453	1.6882	0.417969	4.03906	5.36649e-05	0.00226841
TRINITY_DN37994_c1_g1	19.65	-8.00092	1.9812	-4.03842	5.38134e-05	0.00227178
TRINITY_DN36132_c1_g1	36.121	-8.88237	2.20155	-4.03459	5.46972e-05	0.00230321
TRINITY_DN55056_c1_g4	437.384	-2.95333	0.73195	-4.03488	5.46299e-05	0.00230321
TRINITY_DN36326_c5_g8	24.0456	7.79923	1.93345	4.03384	5.48718e-05	0.00230762
TRINITY_DN35998_c2_g1	34.243	5.94208	1.47334	4.03307	5.50529e-05	0.00231229
TRINITY_DN44442_c4_g1	138.927	-3.02085	0.749255	-4.03181	5.53495e-05	0.0023218
TRINITY_DN29579_c1_g1	54.1437	-3.66964	0.910449	-4.03058	5.56398e-05	0.00233102
TRINITY_DN82035_c0_g1	111.454	3.37969	0.838798	4.02921	5.59649e-05	0.00234167
TRINITY_DN38990_c0_g1	474.761	2.63181	0.653271	4.02866	5.60952e-05	0.00234416
TRINITY_DN34874_c2_g3	47.649	-6.18007	1.53538	-4.02511	5.69483e-05	0.0023768
TRINITY_DN49263_c2_g3	698.391	-3.06546	0.7618	-4.02397	5.72251e-05	0.00238234
TRINITY_DN35204_c1_g2	87.0391	-5.12312	1.2731	-4.02414	5.7184e-05	0.00238234
TRINITY_DN43378_c6_g2	21.2524	-8.11028	2.01645	-4.02205	5.76927e-05	0.00239878
TRINITY_DN51473_c2_g1	470.379	-2.60677	0.648232	-4.02135	5.78649e-05	0.00240292
TRINITY_DN39767_c0_g5	37.5814	-5.409	1.34676	-4.01632	5.9115e-05	0.00245175
TRINITY_DN40871_c4_g1	258.798	2.42211	0.603408	4.01404	5.96874e-05	0.00247239
TRINITY_DN55091_c0_g1	29.2398	-6.07628	1.51396	-4.01351	5.98229e-05	0.0024749
TRINITY_DN42198_c0_g3	80.1855	4.85035	1.21036	4.00738	6.13963e-05	0.00253682
TRINITY_DN49847_c1_g2	24.8048	-8.34148	2.08321	-4.00415	6.22398e-05	0.00256846
TRINITY_DN52093_c1_g1	36311.8	-1.74506	0.436193	-4.00067	6.31626e-05	0.00260329
TRINITY_DN33973_c1_g1	160.266	-2.51076	0.627869	-3.99885	6.365e-05	0.00261685
TRINITY_DN53903_c1_g5	157.89	-3.41782	0.854642	-3.99912	6.35772e-05	0.00261685
TRINITY_DN54607_c1_g2	52.3148	-5.40862	1.35278	-3.99816	6.38368e-05	0.00262127
TRINITY_DN33954_c6_g3	22.6099	-8.19899	2.05146	-3.99665	6.42448e-05	0.00263476
TRINITY_DN35618_c4_g2	140.819	2.85709	0.714957	3.99617	6.43765e-05	0.00263688
TRINITY_DN46279_c1_g3	937.244	3.44831	0.863189	3.99485	6.47361e-05	0.00264833
TRINITY_DN13422_c0_g1	22.3629	7.69376	1.92634	3.99397	6.49761e-05	0.00265486
TRINITY_DN45953_c2_g2	419.934	-2.01278	0.504033	-3.99335	6.51471e-05	0.00265857
TRINITY_DN44722_c1_g1	85.6215	-3.70977	0.929534	-3.991	6.57956e-05	0.00268172
TRINITY_DN34388_c0_g1	385.568	2.38289	0.597119	3.99064	6.5896e-05	0.0026825
TRINITY_DN39891_c0_g2	39539.4	2.53621	0.636253	3.98616	6.71524e-05	0.00273029
TRINITY_DN46782_c0_g1	15257.1	1.59533	0.400389	3.98446	6.76345e-05	0.00274651
TRINITY_DN53041_c0_g1	8540.93	-2.84155	0.713763	-3.98108	6.86023e-05	0.00278239
TRINITY_DN45501_c2_g1	218.082	-2.56711	0.645439	-3.97732	6.96976e-05	0.00282335
TRINITY_DN27072_c0_g1	82.945	-3.26904	0.822164	-3.97614	7.00442e-05	0.00283392
TRINITY_DN39925_c3_g1	153.878	-2.4212	0.60923	-3.97419	7.06201e-05	0.00285024
TRINITY_DN32175_c0_g1	118.228	-2.5579	0.643612	-3.97429	7.05899e-05	0.00285024
TRINITY_DN51378_c0_g1	423.7	-1.98628	0.499956	-3.97292	7.09973e-05	0.00286197
TRINITY_DN52632_c0_g1	39.1258	-6.57206	1.65451	-3.97221	7.12079e-05	0.00286696
TRINITY_DN53820_c3_g2	18544.5	3.0041	0.756387	3.97164	7.13797e-05	0.00286874
TRINITY_DN41528_c9_g1	70.5309	-3.69267	0.929795	-3.97149	7.14257e-05	0.00286874
TRINITY_DN54719_c1_g2	426.103	-1.98872	0.501014	-3.9694	7.20549e-05	0.00289051
TRINITY_DN37467_c1_g1	1078.96	-1.78502	0.449813	-3.96835	7.23724e-05	0.00289972
TRINITY_DN49691_c3_g1	562.012	2.10861	0.531643	3.96622	7.3021e-05	0.00291863
TRINITY_DN52916_c1_g6	31.8287	-5.22017	1.31615	-3.96624	7.30149e-05	0.00291863
TRINITY_DN36900_c0_g1	1852.89	2.04711	0.51654	3.96312	7.39772e-05	0.00295328
TRINITY_DN39286_c4_g1	1511.43	-1.90705	0.48132	-3.96213	7.42843e-05	0.00296196
TRINITY_DN53419_c2_g5	329.378	-2.75484	0.695584	-3.96047	7.4803e-05	0.00297905
TRINITY_DN48026_c1_g1	268.318	3.66475	0.925453	3.95995	7.49657e-05	0.00298194
TRINITY_DN39134_c0_g7	92.7956	3.0995	0.78321	3.95743	7.57605e-05	0.00300993
TRINITY_DN42795_c1_g1	102.934	-2.81964	0.713071	-3.95422	7.67857e-05	0.003047
TRINITY_DN46011_c0_g1	827.619	-2.90402	0.735173	-3.95011	7.81147e-05	0.00309602
TRINITY_DN40020_c0_g1	63.43	3.55236	0.899451	3.94947	7.8323e-05	0.00310056
TRINITY_DN51279_c1_g7	21.8241	7.65844	1.93956	3.94854	7.86295e-05	0.00310897
TRINITY_DN45597_c0_g2	91.7437	-4.62683	1.17196	-3.94794	7.88269e-05	0.00311148
TRINITY_DN39215_c1_g3	346.248	-1.98339	0.502408	-3.94777	7.88814e-05	0.00311148
TRINITY_DN36938_c2_g1	265.759	-2.16868	0.549822	-3.94433	8.0023e-05	0.00315275
TRINITY_DN28900_c0_g1	39.7388	-4.2136	1.06837	-3.94396	8.0147e-05	0.00315388
TRINITY_DN6194_c0_g2	18.5374	-7.91596	2.00954	-3.93919	8.17583e-05	0.00321346
TRINITY_DN11284_c0_g1	354.947	3.46864	0.880614	3.93889	8.18606e-05	0.00321366
TRINITY_DN43330_c2_g9	516.402	1.83963	0.467175	3.93778	8.22395e-05	0.0032247
TRINITY_DN51563_c1_g6	122.289	3.11792	0.791888	3.93732	8.23973e-05	0.00322706
TRINITY_DN50925_c3_g4	102.515	-2.81736	0.715635	-3.93686	8.25541e-05	0.00322938
TRINITY_DN52152_c2_g3	701.472	2.15504	0.547699	3.93472	8.3293e-05	0.00325443
TRINITY_DN47317_c1_g1	301.993	-2.43654	0.619488	-3.93315	8.38383e-05	0.00327187
TRINITY_DN41242_c0_g1	43.6244	-4.62423	1.17588	-3.93258	8.40387e-05	0.00327583
TRINITY_DN45215_c0_g2	787.954	1.70835	0.434666	3.93024	8.48596e-05	0.00330393
TRINITY_DN35408_c2_g1	1481.3	-1.61357	0.410613	-3.92966	8.50676e-05	0.00330813
TRINITY_DN40275_c5_g3	133.396	2.38554	0.607446	3.92716	8.59563e-05	0.00333876
TRINITY_DN49326_c3_g1	786.587	-2.13254	0.543112	-3.92651	8.61856e-05	0.00334374
TRINITY_DN52012_c3_g1	772.128	-4.0024	1.02019	-3.92319	8.73859e-05	0.00338633
TRINITY_DN52303_c0_g2	109.689	3.72456	0.949458	3.92283	8.75146e-05	0.00338735
TRINITY_DN39100_c2_g2	66.0703	4.00385	1.02087	3.92199	8.78201e-05	0.0033952
TRINITY_DN50128_c0_g5	699.286	1.72857	0.441063	3.91909	8.8883e-05	0.00343228
TRINITY_DN44096_c2_g4	88.3421	-3.47078	0.885674	-3.9188	8.8992e-05	0.00343247
TRINITY_DN37173_c3_g1	20.5987	-8.07322	2.06075	-3.91761	8.94304e-05	0.00344536
TRINITY_DN36154_c1_g1	19.488	-7.98545	2.03911	-3.91614	8.99763e-05	0.00346236
TRINITY_DN39305_c0_g1	287.756	-2.312	0.590757	-3.91362	9.09228e-05	0.00349457
TRINITY_DN45597_c1_g6	120.95	-4.12934	1.05519	-3.91335	9.10248e-05	0.00349457
TRINITY_DN41109_c3_g1	224.272	2.34217	0.598575	3.91291	9.11922e-05	0.00349694
TRINITY_DN33914_c0_g1	368.969	-2.70861	0.69228	-3.9126	9.13083e-05	0.00349733
TRINITY_DN41909_c4_g1	160.125	-2.71207	0.693368	-3.91144	9.17487e-05	0.00351013
TRINITY_DN50531_c0_g4	43.7776	-4.49689	1.14996	-3.91047	9.21153e-05	0.00352008
TRINITY_DN49939_c1_g1	526.285	-2.03511	0.520972	-3.90638	9.3691e-05	0.00356792
TRINITY_DN46279_c1_g2	1141.62	1.87381	0.47963	3.90677	9.35365e-05	0.00356792
TRINITY_DN40765_c0_g1	7778.87	2.11962	0.542582	3.90654	9.3626e-05	0.00356792
TRINITY_DN42447_c6_g7	111.322	-3.42042	0.875778	-3.90558	9.40005e-05	0.00357559
TRINITY_DN84062_c0_g1	1626.31	8.86276	2.26961	3.90496	9.42399e-05	0.00357646
TRINITY_DN50210_c1_g8	54.1928	-4.75951	1.21878	-3.90515	9.41679e-05	0.00357646
TRINITY_DN34202_c0_g1	20.8455	-8.08177	2.06985	-3.90452	9.44119e-05	0.00357856
TRINITY_DN38622_c1_g2	188.263	-2.41226	0.617853	-3.90427	9.45116e-05	0.00357856
TRINITY_DN48342_c4_g5	213.364	2.37093	0.60847	3.89654	9.75766e-05	0.00369038
TRINITY_DN50010_c4_g2	63.1353	-3.83132	0.983403	-3.89599	9.77998e-05	0.00369168
TRINITY_DN52571_c0_g1	740.809	1.77287	0.455062	3.8959	9.78342e-05	0.00369168
TRINITY_DN47426_c1_g2	270.416	-2.061	0.529473	-3.89255	9.91976e-05	0.00373886
TRINITY_DN44208_c2_g1	7047.9	-8.58311	2.20572	-3.89129	9.97117e-05	0.00375395
TRINITY_DN50979_c2_g4	162.063	-2.27145	0.583918	-3.89001	0.000100239	0.0037695
TRINITY_DN37427_c9_g2	102.558	-3.45801	0.889023	-3.88967	0.000100379	0.00377048
TRINITY_DN32504_c0_g1	137.042	-2.47062	0.635513	-3.8876	0.000101238	0.00379415
TRINITY_DN40056_c2_g1	184.717	-3.53778	0.909976	-3.88777	0.000101168	0.00379415
TRINITY_DN39036_c0_g3	42.1221	-3.77538	0.972201	-3.88334	0.000103033	0.00385704
TRINITY_DN49842_c1_g1	50.5911	-4.52108	1.16525	-3.87993	0.000104488	0.00390708
TRINITY_DN37802_c1_g2	1813.05	-2.27783	0.587493	-3.8772	0.000105667	0.00394669
TRINITY_DN48271_c2_g1	469.012	-2.6255	0.677348	-3.87615	0.000106122	0.00395922
TRINITY_DN54319_c1_g2	8713.85	1.57807	0.407529	3.87228	0.000107822	0.00401811
TRINITY_DN42539_c1_g3	39.8569	4.08131	1.05501	3.8685	0.000109507	0.00407632
TRINITY_DN34932_c2_g1	226.708	2.18113	0.56421	3.86582	0.000110718	0.00411674
TRINITY_DN47639_c0_g3	265.206	-2.43787	0.63094	-3.86387	0.000111605	0.00414039
TRINITY_DN52119_c0_g1	2555.05	-1.55645	0.402816	-3.86392	0.000111583	0.00414039
TRINITY_DN43026_c2_g3	26.9805	-8.4543	2.1883	-3.86341	0.000111813	0.00414331
TRINITY_DN53259_c2_g5	93.761	-3.0254	0.783144	-3.86315	0.000111934	0.00414331
TRINITY_DN49115_c0_g1	1001.54	-2.09207	0.541681	-3.86218	0.00011238	0.00415518
TRINITY_DN50725_c1_g3	205.161	2.46141	0.637732	3.85962	0.000113561	0.00419416
TRINITY_DN41754_c0_g1	531.419	1.69515	0.439392	3.85795	0.000114341	0.00421823
TRINITY_DN50846_c1_g1	734.221	-1.79404	0.465334	-3.85538	0.000115551	0.00425814
TRINITY_DN49042_c0_g3	1542.92	1.67196	0.433872	3.85359	0.000116398	0.00427981
TRINITY_DN42997_c3_g1	1680.72	2.08676	0.54148	3.85381	0.000116293	0.00427981
TRINITY_DN36086_c4_g1	234.427	2.36532	0.614267	3.85063	0.000117813	0.00432701
TRINITY_DN54244_c4_g3	317.651	-2.60168	0.675835	-3.84958	0.00011832	0.0043408
TRINITY_DN32631_c0_g1	17.4788	-7.8316	2.03456	-3.84928	0.000118467	0.0043414
TRINITY_DN50527_c0_g1	331.396	-2.36624	0.614835	-3.84858	0.000118805	0.00434896
TRINITY_DN34016_c3_g2	247.145	-3.88784	1.01035	-3.84801	0.000119082	0.00435427
TRINITY_DN54036_c0_g1	763.993	-2.93812	0.764013	-3.84564	0.000120241	0.00439177
TRINITY_DN33053_c0_g1	280.171	-1.95436	0.508275	-3.84508	0.000120515	0.00439628
TRINITY_DN34938_c0_g1	153.204	-2.207	0.574015	-3.84484	0.00012063	0.00439628
TRINITY_DN37110_c3_g5	71.1461	-3.21698	0.83707	-3.84314	0.00012147	0.00442201
TRINITY_DN47088_c2_g1	25.3473	-8.37249	2.17949	-3.84149	0.000122291	0.00443725
TRINITY_DN43521_c0_g5	401.853	1.86994	0.486761	3.84159	0.000122238	0.00443725
TRINITY_DN30523_c0_g1	36.3253	-4.84353	1.26079	-3.84167	0.000122202	0.00443725
TRINITY_DN38560_c2_g4	32.8012	-6.31407	1.64403	-3.8406	0.000122733	0.00444838
TRINITY_DN49742_c0_g1	23.4789	-8.25326	2.15016	-3.83845	0.000123815	0.0044827
TRINITY_DN50920_c4_g1	204.497	-2.64974	0.690391	-3.83802	0.000124029	0.00448554
TRINITY_DN44811_c2_g4	129.66	-4.12222	1.07424	-3.83734	0.000124372	0.00449303
TRINITY_DN47947_c3_g4	485.017	2.90152	0.756516	3.83538	0.000125372	0.00452422
TRINITY_DN44999_c2_g2	75.4249	-4.39632	1.14647	-3.83467	0.000125733	0.00452735
TRINITY_DN51077_c1_g4	858.593	-2.17658	0.567572	-3.8349	0.000125616	0.00452735
TRINITY_DN51223_c5_g1	736.711	1.59079	0.415052	3.83275	0.000126721	0.00455796
TRINITY_DN41369_c2_g1	469.479	-2.7127	0.707927	-3.83189	0.00012716	0.00456878
TRINITY_DN44945_c5_g3	375.06	-2.13037	0.556361	-3.82911	0.000128606	0.00461571
TRINITY_DN54468_c3_g1	751.642	-1.85355	0.484669	-3.82436	0.00013111	0.00470048
TRINITY_DN46833_c1_g3	42.0968	4.97044	1.2998	3.82401	0.000131298	0.00470213
TRINITY_DN36732_c4_g1	24.8588	-8.34446	2.18347	-3.82165	0.000132563	0.00473714
TRINITY_DN38151_c1_g1	40.5919	-6.62902	1.73457	-3.82171	0.000132532	0.00473714
TRINITY_DN54178_c4_g1	268.841	-2.23874	0.586082	-3.81984	0.000133539	0.00476172
TRINITY_DN39054_c0_g3	974.652	-1.70489	0.446302	-3.82003	0.000133436	0.00476172
TRINITY_DN48280_c1_g4	161.829	-3.26338	0.854538	-3.81888	0.000134057	0.00477504
TRINITY_DN39252_c3_g1	20.0042	-8.02217	2.10091	-3.81843	0.000134303	0.00477867
TRINITY_DN53007_c2_g1	1101.89	-1.74474	0.456973	-3.81803	0.00013452	0.00478125
TRINITY_DN46155_c3_g1	607.255	1.87778	0.491939	3.81711	0.000135026	0.00479406
TRINITY_DN50079_c0_g1	3861.79	-1.92817	0.505292	-3.81595	0.000135662	0.00481147
TRINITY_DN54739_c2_g4	75.4197	-4.81801	1.26286	-3.81516	0.000136095	0.00481652
TRINITY_DN47798_c1_g1	438.417	2.13994	0.56088	3.81532	0.000136006	0.00481652
TRINITY_DN38859_c2_g2	584.111	-1.91345	0.50163	-3.81447	0.000136477	0.00482488
TRINITY_DN48837_c4_g4	18.2938	-7.89408	2.07142	-3.81095	0.000138434	0.00488882
TRINITY_DN47462_c1_g4	569.265	-2.41352	0.633707	-3.80858	0.000139769	0.00493069
TRINITY_DN52397_c9_g3	120.61	3.58674	0.941858	3.80815	0.000140009	0.0049339
TRINITY_DN51188_c3_g1	6637.35	1.54528	0.405942	3.80665	0.000140862	0.0049534
TRINITY_DN50267_c0_g1	5160.86	1.43515	0.377011	3.80667	0.000140851	0.0049534
TRINITY_DN44070_c0_g4	50.4624	-3.31136	0.870364	-3.80457	0.000142051	0.0049899
TRINITY_DN39454_c0_g1	511.158	1.72323	0.453047	3.80366	0.000142575	0.005003
TRINITY_DN35019_c0_g3	64.1848	-3.01491	0.793527	-3.79937	0.000145063	0.00508489
TRINITY_DN39245_c1_g7	39.0678	-4.97544	1.31088	-3.7955	0.000147349	0.00515954
TRINITY_DN39686_c1_g3	1628.37	-2.21176	0.58285	-3.79473	0.000147806	0.00517009
TRINITY_DN39349_c2_g1	1188.33	-1.80669	0.476325	-3.79297	0.000148857	0.00519585
TRINITY_DN39897_c3_g2	1499.31	1.85155	0.488153	3.79298	0.000148851	0.00519585
TRINITY_DN42021_c2_g1	112.633	-2.60681	0.687489	-3.79178	0.000149571	0.00521526
TRINITY_DN39528_c1_g1	2660.5	1.72926	0.456412	3.78881	0.000151368	0.00527236
TRINITY_DN51953_c2_g1	129.695	2.35418	0.621671	3.78686	0.000152564	0.00530844
TRINITY_DN47845_c2_g4	70.4006	-3.78955	1.001	-3.78577	0.000153235	0.00532616
TRINITY_DN38006_c1_g3	227.705	1.93031	0.510081	3.78432	0.000154131	0.0053517
TRINITY_DN47934_c1_g1	75.6472	-2.88729	0.763092	-3.78367	0.000154535	0.00536007
TRINITY_DN30129_c0_g1	18.7283	-7.92732	2.0972	-3.77995	0.000156862	0.0054351
TRINITY_DN54319_c1_g4	453.571	1.72062	0.455292	3.77916	0.000157358	0.00544655
TRINITY_DN39177_c1_g6	89.0641	-3.45042	0.913559	-3.7769	0.000158793	0.00549048
TRINITY_DN47666_c2_g1	23.6961	-8.26666	2.18984	-3.775	0.000160008	0.00552436
TRINITY_DN36112_c1_g2	494.496	-2.21615	0.587085	-3.77485	0.000160107	0.00552436
TRINITY_DN31379_c0_g1	938.631	-1.95009	0.51723	-3.77025	0.000163082	0.00562113
TRINITY_DN36384_c0_g1	522.408	2.08264	0.552787	3.76752	0.000164877	0.00567709
TRINITY_DN34215_c0_g1	668.657	-2.39959	0.637046	-3.76675	0.000165386	0.0056887
TRINITY_DN48395_c1_g1	16.5558	-7.75433	2.06119	-3.76206	0.000168521	0.00579052
TRINITY_DN35820_c2_g4	38.3454	-3.60941	0.959864	-3.76033	0.000169688	0.00582456
TRINITY_DN54023_c3_g3	34.6504	-5.28563	1.40604	-3.75923	0.000170434	0.00584408
TRINITY_DN39977_c1_g2	23.3933	-8.25693	2.19684	-3.75856	0.000170897	0.00585388
TRINITY_DN45155_c0_g2	54.1493	-6.96449	1.85345	-3.75758	0.000171562	0.0058706
TRINITY_DN37137_c2_g4	513.531	-8.75358	2.33036	-3.75633	0.000172425	0.00589354
TRINITY_DN37993_c2_g1	80.9683	2.69528	0.717577	3.75609	0.00017259	0.00589354
TRINITY_DN40791_c1_g3	518.274	-2.89224	0.770093	-3.7557	0.000172857	0.00589658
TRINITY_DN43842_c2_g1	676.835	1.64082	0.43719	3.75311	0.000174651	0.00595163
TRINITY_DN39719_c1_g1	1484.81	1.54611	0.412061	3.75213	0.00017534	0.00596897
TRINITY_DN54862_c1_g1	5522.29	-1.52203	0.405673	-3.75187	0.000175521	0.00596898
TRINITY_DN44846_c0_g2	868.341	-1.8905	0.504041	-3.75068	0.000176353	0.00599109
TRINITY_DN50873_c0_g1	702.62	2.31263	0.616916	3.7487	0.000177751	0.0060324
TRINITY_DN53151_c0_g3	2313.82	-2.17736	0.580935	-3.74802	0.000178235	0.00604263
TRINITY_DN52628_c0_g5	519.167	-1.65772	0.442493	-3.74631	0.000179454	0.00607771
TRINITY_DN32290_c0_g1	48.4499	-3.41889	0.913273	-3.74356	0.00018143	0.00613835
TRINITY_DN39232_c1_g1	498.862	2.02117	0.540317	3.74072	0.000183497	0.00620193
TRINITY_DN35597_c0_g2	889.218	1.57943	0.422379	3.73936	0.000184486	0.00622901
TRINITY_DN53713_c6_g1	330.054	-2.63298	0.704366	-3.73809	0.000185426	0.00625433
TRINITY_DN36157_c4_g5	362.305	2.56821	0.687546	3.73532	0.000187476	0.00631705
TRINITY_DN37241_c3_g3	190.961	2.07829	0.556828	3.73237	0.000189689	0.0063851
TRINITY_DN54327_c4_g1	43.3022	-3.38739	0.908575	-3.72825	0.000192814	0.00648368
TRINITY_DN54690_c5_g1	3773.51	1.47353	0.395285	3.72777	0.000193181	0.00648942
TRINITY_DN41787_c2_g2	22.6375	-8.20062	2.20007	-3.72743	0.000193442	0.00649158
TRINITY_DN48512_c2_g2	301.461	3.28326	0.881306	3.72545	0.000194969	0.00653622
TRINITY_DN46837_c5_g4	57.0203	3.35353	0.900532	3.72394	0.000196136	0.0065554
TRINITY_DN45597_c1_g7	85.8251	4.33689	1.1646	3.72395	0.000196132	0.0065554
TRINITY_DN55005_c7_g1	2345.42	-2.20437	0.591905	-3.72419	0.00019594	0.0065554
TRINITY_DN28870_c0_g1	256.245	-2.35398	0.633011	-3.7187	0.000200247	0.00668603
TRINITY_DN38667_c5_g1	353.031	-2.73147	0.734698	-3.71781	0.000200954	0.00670285
TRINITY_DN51879_c4_g2	123.442	2.86225	0.770003	3.71719	0.000201451	0.00671267
TRINITY_DN34720_c1_g2	115.201	-4.06571	1.09402	-3.7163	0.000202164	0.00672964
TRINITY_DN53441_c3_g1	16.4479	-7.74185	2.08428	-3.7144	0.000203689	0.0067736
TRINITY_DN42618_c0_g2	443.128	-7.79835	2.10037	-3.71285	0.000204938	0.00680827
TRINITY_DN40199_c0_g1	917.236	1.98595	0.534982	3.71219	0.000205472	0.00681915
TRINITY_DN52928_c3_g1	126.248	2.86488	0.771843	3.71174	0.000205842	0.00682458
TRINITY_DN35834_c0_g7	75.9577	-4.8092	1.29578	-3.71143	0.000206094	0.0068261
TRINITY_DN40153_c1_g1	9682.2	2.08396	0.561653	3.7104	0.000206929	0.00684688
TRINITY_DN43143_c0_g1	1938.27	-1.93063	0.520591	-3.70853	0.000208469	0.00689093
TRINITY_DN41635_c2_g1	18.943	-7.9528	2.14549	-3.70676	0.000209926	0.00692524
TRINITY_DN45892_c4_g1	146.452	2.70907	0.730823	3.70688	0.00020983	0.00692524
TRINITY_DN50285_c1_g1	753.073	-2.01147	0.54271	-3.70635	0.000210266	0.00692954
TRINITY_DN45198_c0_g3	62.1538	-3.15973	0.852712	-3.70551	0.000210966	0.00694569
TRINITY_DN54199_c3_g1	3640.26	-1.47999	0.399518	-3.70443	0.000211864	0.00696832
TRINITY_DN26611_c0_g1	17.939	-7.87397	2.12627	-3.70318	0.00021291	0.00699577
TRINITY_DN50947_c0_g1	82.1579	-3.50127	0.945554	-3.70287	0.000213174	0.00699747
TRINITY_DN34572_c0_g1	38.368	-4.45358	1.20373	-3.69981	0.000215764	0.00707547
TRINITY_DN55088_c8_g1	193.457	2.01372	0.544434	3.69874	0.000216675	0.0070983
TRINITY_DN38073_c12_g1	151.32	3.13163	0.846963	3.69748	0.000217754	0.00712658
TRINITY_DN35160_c2_g5	252.055	-3.94888	1.06872	-3.69495	0.000219929	0.00718502
TRINITY_DN54518_c0_g6	266.81	2.60196	0.704203	3.6949	0.000219974	0.00718502
TRINITY_DN46050_c0_g1	216.148	-4.84474	1.31217	-3.69215	0.000222367	0.00725601
TRINITY_DN74561_c0_g1	18.3314	7.40708	2.00821	3.68839	0.000225678	0.00734954
TRINITY_DN38088_c0_g2	118.065	-2.76995	0.75096	-3.68855	0.000225537	0.00734954
TRINITY_DN82293_c0_g1	39.6732	4.86808	1.32056	3.68637	0.000227478	0.00740088
TRINITY_DN44499_c2_g2	1640.74	-1.75364	0.475893	-3.68494	0.000228752	0.00743501
TRINITY_DN37261_c0_g1	1082.45	1.5313	0.416085	3.68026	0.000232992	0.00756538
TRINITY_DN54518_c0_g1	158.83	-2.62116	0.712466	-3.679	0.000234151	0.00759554
TRINITY_DN38819_c1_g1	28.1053	-6.08853	1.65532	-3.67817	0.000234917	0.00760917
TRINITY_DN48549_c2_g4	1350.93	1.58344	0.430512	3.67804	0.000235031	0.00760917
TRINITY_DN50574_c0_g2	53.5643	-5.44746	1.48156	-3.67684	0.000236146	0.00763776
TRINITY_DN36719_c3_g8	3411.36	1.5335	0.417198	3.6757	0.000237198	0.0076643
TRINITY_DN55005_c6_g2	57.3664	-4.6565	1.26731	-3.67432	0.000238487	0.00769841
TRINITY_DN45009_c2_g6	100.63	2.57643	0.701335	3.67361	0.00023915	0.0077123
TRINITY_DN33929_c1_g1	436.948	2.40302	0.65441	3.67204	0.000240622	0.00774465
TRINITY_DN47887_c2_g4	42.5457	-4.01802	1.09419	-3.67215	0.000240515	0.00774465
TRINITY_DN36194_c1_g1	144.882	-2.07648	0.565858	-3.66961	0.000242921	0.00781105
TRINITY_DN34496_c0_g1	429.529	-1.83977	0.501482	-3.66868	0.000243807	0.00783193
TRINITY_DN39705_c2_g5	59.7805	-4.02549	1.0975	-3.66787	0.000244576	0.007849
TRINITY_DN55042_c4_g1	140.296	-2.46123	0.671154	-3.66716	0.000245256	0.00786318
TRINITY_DN35997_c2_g2	51.678	3.19604	0.87233	3.66379	0.000248506	0.00795967
TRINITY_DN36068_c2_g2	216.528	2.09961	0.574006	3.65782	0.000254373	0.0081397
TRINITY_DN51276_c2_g1	102.554	-3.48873	0.953938	-3.65719	0.000254997	0.00815178
TRINITY_DN52146_c1_g1	138.582	-5.07504	1.38812	-3.65606	0.000256123	0.00817984
TRINITY_DN54708_c0_g1	197.802	2.84232	0.778043	3.65316	0.000259033	0.00826482
TRINITY_DN37378_c3_g1	47.7351	-4.58294	1.25513	-3.65135	0.000260862	0.00831514
TRINITY_DN27418_c0_g1	28.784	-6.12428	1.67874	-3.64813	0.000264155	0.00841197
TRINITY_DN95550_c0_g1	67.5611	4.5883	1.258	3.64729	0.000265018	0.00843134
TRINITY_DN52761_c1_g3	17.8383	7.36789	2.02146	3.64483	0.000267566	0.00848762
TRINITY_DN31184_c0_g1	34.2891	4.14563	1.13732	3.64507	0.000267318	0.00848762
TRINITY_DN38580_c0_g1	846.353	2.43513	0.668193	3.64435	0.000268071	0.00848762
TRINITY_DN85374_c0_g1	19.5973	-7.99223	2.19302	-3.6444	0.000268017	0.00848762
TRINITY_DN42087_c2_g1	3427.55	1.47078	0.403508	3.64498	0.00026741	0.00848762
TRINITY_DN45791_c0_g2	1801.96	1.82184	0.500281	3.64164	0.000270907	0.00856921
TRINITY_DN49787_c1_g1	947.789	-2.11774	0.58176	-3.64022	0.000272401	0.00860825
TRINITY_DN48864_c4_g3	463.259	-2.76596	0.760055	-3.63915	0.000273535	0.00863582
TRINITY_DN40116_c1_g2	544.801	1.64113	0.451608	3.63397	0.000279098	0.00879466
TRINITY_DN33909_c0_g1	309.877	1.92497	0.529699	3.63407	0.000278981	0.00879466
TRINITY_DN37200_c3_g1	2815.95	1.56363	0.430509	3.63204	0.000281189	0.00885211
TRINITY_DN46017_c4_g7	127.149	-3.89356	1.07237	-3.63079	0.000282558	0.00888673
TRINITY_DN38551_c3_g1	204.934	-2.59694	0.715318	-3.63047	0.000282905	0.00888919
TRINITY_DN46826_c0_g1	1112.49	1.71727	0.473127	3.6296	0.000283857	0.00891063
TRINITY_DN49169_c0_g2	309.131	1.71641	0.473211	3.62716	0.000286556	0.00898681
TRINITY_DN42438_c1_g1	330.812	-2.18085	0.601554	-3.62535	0.000288565	0.00904124
TRINITY_DN40912_c0_g2	41.847	-4.65699	1.28481	-3.62465	0.000289348	0.00905721
TRINITY_DN46017_c4_g9	31.8179	5.85049	1.61457	3.62356	0.00029058	0.00908716
TRINITY_DN44572_c1_g1	301.572	-1.78092	0.491523	-3.62326	0.000290908	0.00908881
TRINITY_DN54937_c1_g2	4219.5	1.3704	0.378969	3.61613	0.000299041	0.00933408
TRINITY_DN44325_c3_g1	455.856	1.65831	0.458717	3.6151	0.000300233	0.00936245
TRINITY_DN30000_c0_g1	15.1444	-7.62665	2.1121	-3.61093	0.0003051	0.00950527
TRINITY_DN55113_c7_g1	239.517	-2.12916	0.589809	-3.60991	0.000306303	0.00953375
TRINITY_DN38531_c1_g2	60.543	-2.92008	0.809024	-3.60939	0.000306922	0.00954403
TRINITY_DN54577_c3_g2	745.53	-2.24857	0.623145	-3.60842	0.000308071	0.00957076
TRINITY_DN41559_c0_g1	225.948	-1.9367	0.537012	-3.60643	0.00031044	0.00963528
TRINITY_DN38586_c3_g2	139.771	-2.11154	0.585603	-3.60575	0.000311258	0.00965163
TRINITY_DN45951_c0_g1	224.099	-2.38915	0.662648	-3.60546	0.000311597	0.00965309
TRINITY_DN52582_c1_g3	6063.58	1.45136	0.402857	3.60267	0.000314962	0.00974819
TRINITY_DN47700_c2_g1	114.711	2.2411	0.622152	3.60218	0.000315555	0.00975742
TRINITY_DN37198_c1_g1	168.011	2.37926	0.66069	3.60118	0.000316772	0.00977675
TRINITY_DN51258_c6_g2	454.876	-2.19276	0.60886	-3.60141	0.000316495	0.00977675
TRINITY_DN45025_c5_g3	25.3093	-5.93504	1.64869	-3.59985	0.000318395	0.00981769
TRINITY_DN37276_c1_g2	2319.75	1.38425	0.384682	3.59841	0.000320164	0.00986301
TRINITY_DN40073_c1_g1	242.471	-2.28187	0.634447	-3.59663	0.000322372	0.0099218
TRINITY_DN39119_c0_g4	350.62	-3.06342	0.852016	-3.5955	0.000323767	0.00995546
TRINITY_DN54379_c3_g3	111.159	-3.94838	1.09829	-3.59502	0.000324365	0.00996457
TRINITY_DN42803_c2_g2	50.0683	-3.16603	0.881018	-3.5936	0.00032614	0.0100098
TRINITY_DN43062_c0_g6	1261.54	1.42255	0.395936	3.59288	0.000327044	0.0100282
TRINITY_DN51781_c1_g2	5406.98	1.40537	0.391271	3.5918	0.000328399	0.0100605
TRINITY_DN45105_c4_g2	164.478	-2.61086	0.727172	-3.59043	0.00033013	0.0100991
TRINITY_DN31392_c0_g1	15.6881	-7.67248	2.13699	-3.59032	0.000330271	0.0100991
TRINITY_DN49347_c2_g2	15.0364	-7.61295	2.12097	-3.58938	0.00033147	0.0101264
TRINITY_DN54089_c3_g4	111.045	2.58918	0.722017	3.58603	0.000335744	0.0102475
TRINITY_DN35834_c0_g13	57.5737	3.26607	0.911542	3.58302	0.000339647	0.010357
TRINITY_DN38837_c0_g1	149.716	2.06547	0.576728	3.58135	0.000341821	0.0104137
TRINITY_DN55086_c18_g2	1403.44	-1.75697	0.490641	-3.58097	0.000342315	0.0104192
TRINITY_DN45783_c5_g1	46.5716	-3.77545	1.0549	-3.57896	0.000344966	0.0104902
TRINITY_DN52068_c5_g1	852.562	-1.5227	0.425535	-3.57832	0.000345816	0.0105064
TRINITY_DN53696_c0_g1	244.409	-1.84711	0.516635	-3.57526	0.000349876	0.01062
TRINITY_DN45714_c1_g1	90.2579	-2.49002	0.696597	-3.57456	0.000350824	0.0106292
TRINITY_DN37369_c1_g1	377.529	-1.9299	0.539868	-3.57477	0.00035054	0.0106292
TRINITY_DN37368_c4_g1	1682.62	-1.45393	0.406846	-3.57366	0.000352026	0.0106559
TRINITY_DN48156_c1_g2	100.893	-3.21438	0.899665	-3.57287	0.000353093	0.0106686
TRINITY_DN42154_c9_g3	76.8268	-3.22515	0.902674	-3.57288	0.000353073	0.0106686
TRINITY_DN51322_c0_g1	285.894	2.55385	0.715181	3.57092	0.000355733	0.0107386
TRINITY_DN44705_c1_g1	17.2448	7.31942	2.05024	3.57003	0.000356937	0.0107637
TRINITY_DN51974_c2_g1	145.533	-2.11984	0.59382	-3.56983	0.000357215	0.0107637
TRINITY_DN558_c0_g1	313.302	-4.05107	1.13491	-3.56951	0.000357649	0.0107669
TRINITY_DN34280_c4_g2	68.8663	-2.88046	0.807024	-3.56924	0.000358018	0.0107682
TRINITY_DN46702_c2_g1	374.216	-1.75121	0.490728	-3.5686	0.000358888	0.0107846
TRINITY_DN46782_c0_g3	60.6918	3.07601	0.862253	3.56741	0.000360523	0.0108239
TRINITY_DN52376_c0_g5	396.231	-2.08772	0.58547	-3.56588	0.000362637	0.0108775
TRINITY_DN53034_c0_g6	52.1719	3.44334	0.966155	3.56396	0.000365304	0.0109193
TRINITY_DN54822_c0_g3	112.364	2.29866	0.64498	3.56392	0.000365354	0.0109193
TRINITY_DN45150_c1_g1	15.118	-7.61968	2.13791	-3.56408	0.000365133	0.0109193
TRINITY_DN39442_c0_g2	219.088	-9.09646	2.55218	-3.56418	0.00036499	0.0109193
TRINITY_DN42607_c3_g2	446.368	1.80839	0.507718	3.56181	0.00036831	0.0109977
TRINITY_DN52556_c2_g1	299463	1.40617	0.394837	3.56139	0.000368895	0.0110053
TRINITY_DN51155_c0_g2	1140.52	-1.4678	0.412603	-3.55741	0.00037453	0.0111615
TRINITY_DN45923_c2_g2	268.764	-2.09037	0.587643	-3.55722	0.000374807	0.0111615
TRINITY_DN46311_c0_g1	1079.85	1.48673	0.418358	3.55371	0.000379833	0.0112908
TRINITY_DN46916_c1_g2	898.816	1.65099	0.464556	3.55392	0.000379532	0.0112908
TRINITY_DN39450_c1_g4	16.8064	7.28191	2.04944	3.55313	0.000380682	0.0113059
TRINITY_DN45877_c0_g2	1078.53	-1.91681	0.539536	-3.55271	0.00038129	0.0113138
TRINITY_DN37346_c0_g1	1578.76	1.57955	0.444677	3.55212	0.000382138	0.0113288
TRINITY_DN32083_c0_g2	19.2412	-7.97544	2.24558	-3.55162	0.000382869	0.0113403
TRINITY_DN33093_c0_g1	116.403	-2.47308	0.696624	-3.5501	0.000385083	0.0113956
TRINITY_DN51497_c4_g1	654.277	3.23642	0.912145	3.54814	0.00038796	0.0114615
TRINITY_DN97763_c0_g1	47.7788	4.51815	1.27339	3.54811	0.000388001	0.0114615
TRINITY_DN47326_c0_g9	26.6089	-6.01905	1.69681	-3.54728	0.000389233	0.0114876
TRINITY_DN49819_c1_g1	100.454	-2.89186	0.815387	-3.54661	0.000390216	0.0115063
TRINITY_DN42616_c5_g2	268.121	2.06557	0.58262	3.54531	0.000392156	0.0115532
TRINITY_DN43813_c3_g1	463.893	-1.78684	0.504075	-3.5448	0.000392918	0.0115654
TRINITY_DN27820_c0_g1	16.3399	-7.7301	2.18287	-3.54126	0.00039822	0.011711
TRINITY_DN42156_c0_g6	28.8953	-5.01791	1.41735	-3.54035	0.00039959	0.0117408
TRINITY_DN39135_c2_g2	46.7309	-5.71903	1.61581	-3.53941	0.00040102	0.0117724
TRINITY_DN51866_c2_g1	30.8527	-3.93721	1.11277	-3.53821	0.000402847	0.0118055
TRINITY_DN35610_c0_g4	335.485	1.93829	0.547818	3.5382	0.000402863	0.0118055
TRINITY_DN54522_c0_g1	1096.32	-2.10813	0.595941	-3.53748	0.000403958	0.0118167
TRINITY_DN41190_c10_g1	14.4116	-7.55473	2.13559	-3.53754	0.000403867	0.0118167
TRINITY_DN48851_c1_g1	149.666	-2.09204	0.591656	-3.53591	0.000406367	0.0118766
TRINITY_DN34428_c0_g3	111.064	-2.30933	0.653448	-3.53406	0.000409225	0.0119285
TRINITY_DN55074_c3_g3	482.927	-1.71737	0.485906	-3.53438	0.00040874	0.0119285
TRINITY_DN42969_c1_g3	185.394	-2.05262	0.580785	-3.53422	0.000408988	0.0119285
TRINITY_DN53379_c0_g1	1083.37	2.04746	0.579743	3.53167	0.000412937	0.0120261
TRINITY_DN35189_c1_g2	41.6815	-3.88704	1.10077	-3.53121	0.000413664	0.0120261
TRINITY_DN53774_c2_g1	1945.5	2.15846	0.611246	3.53125	0.000413598	0.0120261
TRINITY_DN35563_c0_g2	140.86	-2.17569	0.616199	-3.53083	0.000414264	0.0120329
TRINITY_DN50195_c1_g1	5003.77	1.47377	0.417621	3.52896	0.000417202	0.0121076
TRINITY_DN35484_c0_g3	890.681	1.63985	0.464769	3.52832	0.000418204	0.0121261
TRINITY_DN13451_c0_g1	14.4386	-7.55829	2.14299	-3.52699	0.000420317	0.0121767
TRINITY_DN36608_c1_g2	78.7829	-2.83065	0.80315	-3.52444	0.00042438	0.0122729
TRINITY_DN48024_c1_g7	52.0439	3.03181	0.860192	3.52457	0.000424176	0.0122729
TRINITY_DN45523_c3_g2	3467.79	2.34839	0.666414	3.52391	0.000425221	0.0122864
TRINITY_DN7099_c0_g1	26.9152	5.60388	1.59079	3.5227	0.00042717	0.0123212
TRINITY_DN51869_c1_g1	15.1996	-7.62652	2.16491	-3.52278	0.00042704	0.0123212
TRINITY_DN36920_c1_g2	38.1567	4.81364	1.36663	3.52227	0.000427876	0.0123308
TRINITY_DN42952_c2_g2	296.764	-1.80806	0.513568	-3.52059	0.000430589	0.0123919
TRINITY_DN48985_c5_g1	1141.35	1.47989	0.420365	3.52049	0.000430746	0.0123919
TRINITY_DN36912_c4_g2	93.7755	2.35209	0.668284	3.5196	0.0004322	0.0124229
TRINITY_DN36277_c7_g1	340.758	-1.67292	0.475376	-3.51915	0.000432934	0.0124332
TRINITY_DN36528_c2_g1	1672.57	-2.07568	0.590107	-3.51746	0.000435703	0.0125019
TRINITY_DN36607_c3_g3	57.8865	4.16397	1.18399	3.51689	0.000436636	0.0125069
TRINITY_DN47030_c2_g1	1475.08	1.41367	0.401955	3.51699	0.00043647	0.0125069
TRINITY_DN52459_c0_g1	935.985	1.42664	0.406027	3.51366	0.000441986	0.0126492
TRINITY_DN36382_c1_g3	2686.13	1.82715	0.520187	3.51249	0.000443933	0.0126939
TRINITY_DN85454_c0_g1	25.2531	5.50701	1.56859	3.51081	0.000446744	0.0127633
TRINITY_DN54685_c1_g2	213.405	1.86977	0.532887	3.50875	0.000450214	0.0128513
TRINITY_DN48367_c1_g3	98.6986	-2.42475	0.691221	-3.50793	0.00045161	0.0128689
TRINITY_DN40642_c2_g1	129.741	-2.64532	0.754084	-3.50799	0.00045151	0.0128689
TRINITY_DN44582_c1_g8	18.4031	-7.90143	2.25312	-3.50688	0.000453394	0.0129087
TRINITY_DN41069_c2_g3	59.9663	-3.26782	0.932159	-3.50564	0.000455506	0.0129576
TRINITY_DN44274_c4_g9	51.5733	2.99244	0.853848	3.50465	0.000457201	0.0129946
TRINITY_DN46981_c0_g3	124.296	-2.88572	0.823678	-3.50346	0.000459258	0.0130419
TRINITY_DN54404_c2_g1	13711.9	-1.96937	0.562278	-3.50249	0.000460939	0.0130784
TRINITY_DN53828_c0_g2	971.931	1.72537	0.492963	3.50001	0.000465247	0.013178
TRINITY_DN41518_c1_g1	205.351	-2.23976	0.63992	-3.50006	0.000465158	0.013178
TRINITY_DN38483_c1_g1	481.027	-1.95884	0.560104	-3.49727	0.000470041	0.0133024
TRINITY_DN34384_c0_g1	815.887	1.72962	0.494676	3.49647	0.000471453	0.0133309
TRINITY_DN53392_c3_g3	377.902	1.64754	0.471278	3.4959	0.000472458	0.0133365
TRINITY_DN36695_c4_g2	798.703	2.1647	0.61919	3.49602	0.000472261	0.0133365
TRINITY_DN49241_c0_g1	35.9101	4.72438	1.35183	3.49479	0.000474429	0.0133808
TRINITY_DN46646_c0_g2	212.251	-2.14236	0.61319	-3.49379	0.00047621	0.0134196
TRINITY_DN40870_c5_g1	165.353	-1.99538	0.571204	-3.49329	0.000477106	0.0134333
TRINITY_DN53700_c4_g2	16.1673	7.22601	2.06897	3.49256	0.000478409	0.0134586
TRINITY_DN19237_c0_g1	17.0441	7.30288	2.09123	3.49214	0.000479159	0.013466
TRINITY_DN43130_c2_g1	60.7123	-5.17686	1.48251	-3.49196	0.000479489	0.013466
TRINITY_DN38994_c1_g1	533.186	-1.53985	0.441004	-3.49169	0.000479981	0.0134684
TRINITY_DN40613_c1_g1	522.678	-2.09687	0.600594	-3.49133	0.000480622	0.0134749
TRINITY_DN39509_c8_g4	199.171	2.47753	0.710304	3.48798	0.000486677	0.0136332
TRINITY_DN38340_c5_g3	43.1549	-4.77201	1.36865	-3.48666	0.000489091	0.0136892
TRINITY_DN36529_c0_g4	18.0502	-7.87346	2.25848	-3.48618	0.000489969	0.0137021
TRINITY_DN34373_c6_g1	223.911	-4.36993	1.25541	-3.48087	0.000499788	0.0139649
TRINITY_DN44527_c4_g1	338.126	1.65228	0.474916	3.47909	0.000503116	0.014046
TRINITY_DN48303_c2_g4	93.1576	-2.41715	0.694972	-3.47806	0.000505053	0.0140763
TRINITY_DN54932_c3_g2	376.642	1.73467	0.49874	3.47811	0.000504971	0.0140763
TRINITY_DN33984_c0_g3	206.028	-2.03381	0.585193	-3.47545	0.000509998	0.0142022
TRINITY_DN53189_c1_g2	1676.26	1.68441	0.484945	3.4734	0.000513902	0.014288
TRINITY_DN48400_c2_g1	3988.21	1.66643	0.479772	3.47338	0.000513944	0.014288
TRINITY_DN54528_c5_g1	161.58	-2.16766	0.624703	-3.4699	0.000520646	0.0144031
TRINITY_DN37493_c3_g2	491.609	-2.0381	0.58726	-3.47052	0.00051946	0.0144031
TRINITY_DN45487_c2_g1	372.933	-2.20368	0.63513	-3.46965	0.000521134	0.0144031
TRINITY_DN51876_c2_g1	15.9458	7.20614	2.07644	3.47044	0.000519614	0.0144031
TRINITY_DN38883_c0_g3	213.709	1.82647	0.526399	3.46974	0.000520959	0.0144031
TRINITY_DN50862_c2_g1	17.2359	-7.80678	2.2493	-3.47076	0.000518984	0.0144031
TRINITY_DN54360_c2_g1	362.932	-1.73094	0.498788	-3.47029	0.000519904	0.0144031
TRINITY_DN35518_c2_g3	551.42	-2.53465	0.730831	-3.46818	0.000523996	0.0144699
TRINITY_DN47726_c1_g6	388.642	1.94164	0.559917	3.46773	0.000524865	0.0144699
TRINITY_DN41186_c0_g2	4398.96	1.62708	0.469199	3.46778	0.000524769	0.0144699
TRINITY_DN47408_c1_g2	41.6809	-3.24283	0.935802	-3.46529	0.000529664	0.01459
TRINITY_DN54422_c1_g5	32.9254	4.59051	1.32513	3.46419	0.000531825	0.0146269
TRINITY_DN54999_c1_g1	4960.79	-8.54247	2.46596	-3.46416	0.000531887	0.0146269
TRINITY_DN46802_c2_g3	54.0669	3.16672	0.914347	3.46337	0.000533464	0.0146581
TRINITY_DN100911_c0_g1	15.8248	7.19496	2.0785	3.46162	0.000536944	0.0147414
TRINITY_DN36242_c3_g3	503.769	-2.11182	0.610189	-3.46093	0.00053832	0.0147669
TRINITY_DN54075_c2_g1	495.736	1.58987	0.459426	3.46056	0.000539052	0.0147748
TRINITY_DN49292_c0_g1	2574.31	1.82092	0.526577	3.45802	0.000544159	0.0149024
TRINITY_DN54461_c3_g1	2585.06	1.52264	0.440513	3.45651	0.000547211	0.0149736
TRINITY_DN41536_c4_g4	1233.69	1.54588	0.447341	3.4557	0.00054886	0.0150062
TRINITY_DN48539_c2_g1	1163.64	-2.03202	0.588147	-3.45496	0.000550376	0.0150284
TRINITY_DN48139_c2_g1	20.1404	-8.03202	2.32487	-3.45482	0.000550651	0.0150284
TRINITY_DN37560_c1_g4	55.4292	2.80375	0.811589	3.45464	0.000551032	0.0150284
TRINITY_DN41205_c1_g1	1322.23	-1.62882	0.471783	-3.45248	0.000555449	0.0151363
TRINITY_DN50649_c3_g1	257.568	-1.85197	0.536519	-3.45182	0.000556823	0.0151613
TRINITY_DN50902_c3_g2	18.9732	-7.94563	2.30257	-3.45076	0.000559011	0.0152083
TRINITY_DN35195_c1_g3	2479.88	-1.9659	0.569777	-3.4503	0.00055996	0.0152213
TRINITY_DN50616_c1_g3	912.695	1.71304	0.496554	3.44986	0.00056087	0.0152213
TRINITY_DN44456_c3_g1	1104.07	1.61305	0.467539	3.45008	0.000560415	0.0152213
TRINITY_DN40886_c1_g2	303.843	1.82623	0.529467	3.44918	0.000562297	0.0152475
TRINITY_DN51030_c4_g3	15.3899	-7.64359	2.21626	-3.44887	0.000562946	0.0152526
TRINITY_DN53808_c3_g3	53.0154	-3.3869	0.982109	-3.44859	0.000563514	0.0152555
TRINITY_DN44043_c1_g1	280.563	-2.92877	0.849804	-3.4464	0.000568109	0.0153422
TRINITY_DN44008_c2_g2	220.328	-1.88722	0.547563	-3.44658	0.000567738	0.0153422
TRINITY_DN53094_c1_g3	108.217	-2.31411	0.671444	-3.44647	0.000567957	0.0153422
TRINITY_DN46211_c1_g1	452.82	-2.52881	0.733938	-3.44553	0.000569939	0.0153791
TRINITY_DN39692_c1_g1	2526.57	-1.76773	0.513113	-3.4451	0.000570855	0.0153912
TRINITY_DN53637_c1_g1	4574.92	1.60697	0.466544	3.44441	0.000572306	0.015411
TRINITY_DN50596_c0_g7	136.864	-2.17382	0.631133	-3.44431	0.000572522	0.015411
TRINITY_DN52069_c3_g1	679.927	-1.54341	0.448263	-3.44308	0.000575136	0.0154688
TRINITY_DN40539_c0_g1	133.307	2.46405	0.71636	3.43968	0.000582412	0.0156517
TRINITY_DN50060_c0_g5	175.319	2.15215	0.625938	3.43828	0.000585415	0.0157196
TRINITY_DN1219_c0_g1	16.6012	7.26495	2.11331	3.43771	0.00058666	0.0157403
TRINITY_DN50036_c2_g4	41.0352	-4.62616	1.34608	-3.43677	0.000588692	0.0157692
TRINITY_DN53807_c1_g3	349.109	-2.02527	0.589257	-3.43699	0.000588218	0.0157692
TRINITY_DN42167_c0_g4	20.8786	-6.63956	1.93236	-3.43599	0.0005904	0.0158022
TRINITY_DN41428_c2_g2	95.8443	-3.79451	1.10479	-3.43459	0.000593461	0.0158712
TRINITY_DN74452_c0_g1	44.2387	-4.73929	1.38022	-3.43372	0.000595359	0.0159091
TRINITY_DN39403_c4_g1	422.801	1.9998	0.582608	3.43249	0.000598065	0.0159685
TRINITY_DN54306_c3_g3	54.3816	-3.21506	0.93677	-3.43207	0.000598985	0.0159802
TRINITY_DN43606_c7_g1	233.619	-1.70368	0.496489	-3.43146	0.000600344	0.0160035
TRINITY_DN51859_c4_g1	295.659	-2.31809	0.675688	-3.43071	0.000602011	0.016035
TRINITY_DN53150_c1_g1	2956.28	2.0198	0.589232	3.42785	0.000608392	0.0161621
TRINITY_DN53207_c1_g6	13.4077	-7.44902	2.17295	-3.42807	0.000607884	0.0161621
TRINITY_DN48584_c1_g1	13.4077	-7.44902	2.17295	-3.42807	0.000607884	0.0161621
TRINITY_DN54777_c9_g2	279.918	-2.47975	0.723445	-3.42769	0.000608738	0.0161621
TRINITY_DN52286_c3_g4	60.8399	-3.82444	1.11629	-3.42602	0.000612491	0.0162487
TRINITY_DN44459_c0_g1	313.093	2.60199	0.759568	3.42562	0.000613405	0.0162599
TRINITY_DN25936_c0_g1	15.9163	7.20395	2.10451	3.4231	0.000619115	0.016385
TRINITY_DN50415_c0_g1	280.944	-2.80492	0.819406	-3.42311	0.000619081	0.016385
TRINITY_DN54422_c1_g4	950.135	1.62584	0.475012	3.42273	0.000619967	0.0163944
TRINITY_DN50360_c1_g3	334.851	-2.91552	0.852162	-3.42132	0.000623186	0.0164664
TRINITY_DN33697_c0_g1	343.743	2.25813	0.660151	3.42063	0.000624772	0.0164951
TRINITY_DN48929_c0_g1	334.311	-3.56159	1.04135	-3.42018	0.000625795	0.0165089
TRINITY_DN38149_c0_g2	19.3579	-6.53269	1.91124	-3.41804	0.000630748	0.0166229
TRINITY_DN39822_c1_g2	50.1354	-3.12483	0.91426	-3.41788	0.00063112	0.0166229
TRINITY_DN40697_c2_g2	208.144	-2.26854	0.663907	-3.41695	0.000633269	0.016664
TRINITY_DN43938_c1_g2	3172.43	1.70654	0.499459	3.41677	0.00063369	0.016664
TRINITY_DN34572_c1_g1	681.053	-2.13623	0.625441	-3.41557	0.000636494	0.0167244
TRINITY_DN52050_c3_g2	1664.96	1.41869	0.415484	3.41455	0.000638886	0.0167739
TRINITY_DN16032_c0_g2	130	2.29465	0.672199	3.41365	0.000640981	0.0168156
TRINITY_DN50324_c0_g2	85.6941	-2.7819	0.815992	-3.40923	0.000651465	0.0170771
TRINITY_DN46395_c0_g3	96.7654	3.34217	0.980576	3.40838	0.000653506	0.0171154
TRINITY_DN45806_c0_g4	86.7482	2.79173	0.819132	3.40816	0.00065402	0.0171154
TRINITY_DN43521_c0_g3	329.61	2.06952	0.607259	3.40797	0.000654481	0.0171154
TRINITY_DN54975_c34_g1	1567.13	1.37012	0.402076	3.40762	0.000655317	0.0171237
TRINITY_DN53177_c1_g5	393.751	-3.49595	1.0266	-3.40537	0.000660734	0.0172516
TRINITY_DN39739_c1_g5	390.137	-1.68472	0.495058	-3.40309	0.000666293	0.017383
TRINITY_DN47646_c1_g3	1393.79	1.46504	0.43054	3.4028	0.000666989	0.0173875
TRINITY_DN45668_c3_g1	22.5366	-5.68405	1.67102	-3.40154	0.000670076	0.0174542
TRINITY_DN41717_c2_g1	1150.2	-2.14206	0.629807	-3.40115	0.000671042	0.0174575
TRINITY_DN14165_c0_g1	55.0219	-4.20748	1.23711	-3.40106	0.00067126	0.0174575
TRINITY_DN42491_c1_g3	69.1493	-3.5946	1.05724	-3.4	0.000673862	0.0175077
TRINITY_DN45937_c1_g8	51.1056	-4.71612	1.38716	-3.39984	0.000674251	0.0175077
TRINITY_DN13521_c0_g1	13.7882	-7.48622	2.20337	-3.39761	0.000679763	0.017637
TRINITY_DN38906_c4_g1	52.1906	-3.71894	1.09467	-3.39731	0.000680521	0.0176428
TRINITY_DN106741_c0_g1	17.2359	7.31929	2.15533	3.39591	0.000684012	0.0177195
TRINITY_DN41669_c2_g6	13.3537	-7.4413	2.19171	-3.3952	0.000685787	0.0177515
TRINITY_DN33795_c3_g2	149.103	-2.15492	0.634788	-3.39471	0.000687009	0.0177692
TRINITY_DN51869_c3_g1	2165.88	1.4891	0.438685	3.39446	0.000687629	0.0177714
TRINITY_DN39169_c0_g1	1556.5	1.50196	0.442547	3.39391	0.000689035	0.0177938
TRINITY_DN38404_c1_g4	53.2335	2.92844	0.862958	3.39349	0.000690083	0.0178069
TRINITY_DN48493_c1_g4	103.109	-2.82353	0.832212	-3.39281	0.000691802	0.0178374
TRINITY_DN50853_c1_g2	142.638	-3.25939	0.960782	-3.39244	0.000692744	0.0178477
TRINITY_DN38550_c0_g1	414.683	-1.5049	0.443792	-3.39101	0.000696344	0.0179126
TRINITY_DN40079_c4_g1	199.955	-1.83262	0.540407	-3.39119	0.000695908	0.0179126
TRINITY_DN47426_c1_g3	64.358	-3.67622	1.08478	-3.38891	0.000701713	0.0180366
TRINITY_DN3059_c0_g1	20.2491	-8.03999	2.37576	-3.38417	0.000713925	0.0183363
TRINITY_DN49554_c2_g2	1637.03	2.25135	0.66534	3.38375	0.00071502	0.0183502
TRINITY_DN42967_c1_g6	152.165	2.60206	0.769241	3.38264	0.000717929	0.0184105
TRINITY_DN40980_c2_g3	316.807	-1.69943	0.502528	-3.38177	0.000720205	0.0184546
TRINITY_DN7447_c0_g1	13.1088	-7.41869	2.19464	-3.38036	0.000723907	0.018535
TRINITY_DN32697_c1_g1	9215.46	2.99263	0.885487	3.37964	0.000725796	0.018569
TRINITY_DN53974_c0_g4	13.7869	-7.49371	2.21842	-3.37795	0.00073028	0.0186693
TRINITY_DN49790_c4_g1	538.96	1.75478	0.519542	3.37755	0.000731353	0.0186823
TRINITY_DN49296_c3_g2	15.0601	7.12383	2.10946	3.37709	0.000732562	0.0186987
TRINITY_DN53943_c1_g4	14.2227	-7.53002	2.23149	-3.37443	0.000739689	0.0188661
TRINITY_DN52181_c2_g2	499.791	-1.46688	0.434833	-3.37343	0.000742381	0.0189201
TRINITY_DN35886_c3_g2	51.4431	3.41792	1.01351	3.37235	0.000745306	0.01898
TRINITY_DN50729_c1_g1	75.9827	-2.41015	0.715016	-3.37076	0.000749601	0.0190601
TRINITY_DN52628_c0_g3	688.889	-1.54034	0.45696	-3.37085	0.000749371	0.0190601
TRINITY_DN55101_c10_g1	317.574	1.60301	0.4757	3.36979	0.00075226	0.0190983
TRINITY_DN54566_c5_g3	3023.81	-1.79715	0.533312	-3.3698	0.00075223	0.0190983
TRINITY_DN44927_c2_g1	1001.24	-1.55862	0.462655	-3.36887	0.000754779	0.0191328
TRINITY_DN54977_c2_g4	449.061	1.64686	0.488827	3.369	0.000754406	0.0191328
TRINITY_DN41813_c0_g1	535.839	1.78241	0.529188	3.36821	0.000756593	0.0191641
TRINITY_DN35335_c2_g2	422.55	-1.64953	0.490045	-3.36608	0.000762444	0.0192975
TRINITY_DN37186_c1_g1	1957.97	-2.06751	0.614362	-3.36529	0.000764621	0.0193378
TRINITY_DN46349_c0_g1	281.633	1.85698	0.552388	3.36174	0.000774527	0.0195734
TRINITY_DN29497_c0_g1	86.5977	3.28294	0.977428	3.35875	0.000782958	0.0197713
TRINITY_DN36064_c0_g1	21.0749	-5.66821	1.6883	-3.35735	0.000786927	0.0198483
TRINITY_DN51449_c2_g3	241.692	1.67113	0.497765	3.35725	0.000787205	0.0198483
TRINITY_DN53820_c3_g3	31645.8	1.6407	0.488885	3.35601	0.000790759	0.0199227
TRINITY_DN36199_c2_g1	79.7311	-2.97675	0.887089	-3.35564	0.000791819	0.0199342
TRINITY_DN45799_c3_g3	138.244	-2.52934	0.754211	-3.35363	0.000797586	0.0200641
TRINITY_DN53676_c1_g1	47.9897	3.13415	0.934832	3.35264	0.000800455	0.0201209
TRINITY_DN51012_c4_g3	14757.3	2.36517	0.705602	3.35199	0.000802323	0.0201526
TRINITY_DN35613_c4_g3	264.232	1.79769	0.536346	3.35173	0.000803084	0.0201564
TRINITY_DN48360_c2_g1	1535.96	-2.03702	0.607831	-3.3513	0.000804332	0.0201724
TRINITY_DN35726_c2_g5	137.992	-2.77105	0.827041	-3.35056	0.000806477	0.0202108
TRINITY_DN47259_c1_g3	102.884	-3.34513	0.998457	-3.3503	0.000807254	0.020215
TRINITY_DN45443_c1_g1	36.7502	-5.48445	1.63736	-3.34956	0.000809401	0.0202534
TRINITY_DN53608_c1_g2	352.334	-1.59527	0.476397	-3.3486	0.000812203	0.0203081
TRINITY_DN47971_c6_g4	6894.4	-2.50205	0.747262	-3.34829	0.000813105	0.0203153
TRINITY_DN39547_c3_g1	71.397	2.69898	0.806355	3.34714	0.000816508	0.020385
TRINITY_DN50336_c0_g6	228.562	-3.03658	0.90746	-3.34625	0.000819131	0.020435
TRINITY_DN50344_c0_g2	555.067	2.25958	0.675477	3.34516	0.000822348	0.0204843
TRINITY_DN43329_c1_g4	93.8196	-2.75636	0.823974	-3.3452	0.000822236	0.0204843
TRINITY_DN49354_c2_g2	12.7019	-7.37148	2.20401	-3.34457	0.000824101	0.0204971
TRINITY_DN33104_c0_g1	424.086	2.25365	0.673794	3.34472	0.000823663	0.0204971
TRINITY_DN42895_c2_g4	68.2876	2.78035	0.831457	3.34394	0.000825965	0.0205208
TRINITY_DN54765_c1_g1	61.1936	-5.23132	1.56447	-3.34383	0.000826294	0.0205208
TRINITY_DN43030_c0_g5	100.169	2.7206	0.813933	3.34253	0.000830172	0.0206016
TRINITY_DN30246_c0_g1	176.221	1.93565	0.579485	3.3403	0.000836893	0.0207487
TRINITY_DN44237_c0_g3	14.697	7.08801	2.12207	3.34014	0.000837357	0.0207487
TRINITY_DN45140_c4_g1	28.752	4.8379	1.44962	3.33735	0.000845825	0.0209429
TRINITY_DN48074_c1_g3	43.7833	3.15807	0.946377	3.33701	0.000846838	0.0209523
TRINITY_DN35778_c0_g1	27.188	-3.96513	1.18834	-3.33671	0.00084777	0.0209596
TRINITY_DN34096_c0_g1	553.106	1.71456	0.51393	3.33617	0.000849423	0.0209848
TRINITY_DN53788_c3_g1	268.942	-1.87714	0.562703	-3.33594	0.000850108	0.0209861
TRINITY_DN48367_c1_g5	91.364	-2.51286	0.753377	-3.33546	0.000851589	0.0210069
TRINITY_DN48505_c2_g6	216.915	-3.30401	0.990668	-3.33514	0.000852576	0.0210156
TRINITY_DN51988_c3_g2	82.5884	-3.00251	0.900543	-3.33411	0.000855727	0.0210775
TRINITY_DN46017_c4_g11	202.557	2.61984	0.78595	3.33334	0.000858103	0.0211203
TRINITY_DN95228_c0_g1	28.3604	3.97008	1.19115	3.33299	0.000859192	0.0211314
TRINITY_DN46017_c4_g1	2210.47	1.61727	0.485355	3.33215	0.000861777	0.0211792
TRINITY_DN52948_c4_g1	194.965	-2.73616	0.821417	-3.33102	0.000865289	0.0212497
TRINITY_DN48504_c4_g3	6152.86	1.31263	0.394227	3.32962	0.000869648	0.0213409
TRINITY_DN53433_c3_g1	1130.32	1.5601	0.468614	3.32918	0.000871007	0.0213584
TRINITY_DN53104_c1_g6	136.612	-2.22079	0.667179	-3.32862	0.000872779	0.021386
TRINITY_DN45485_c1_g3	649.791	-1.80447	0.54229	-3.3275	0.00087629	0.0214561
TRINITY_DN30842_c0_g1	50.5703	-4.07858	1.22594	-3.32691	0.000878156	0.0214859
TRINITY_DN36467_c1_g4	392.75	-2.30906	0.694314	-3.32568	0.000882044	0.0215651
TRINITY_DN41224_c0_g4	255.54	-1.97839	0.594975	-3.32517	0.00088366	0.0215727
TRINITY_DN52017_c5_g1	222.2	2.23669	0.672636	3.32527	0.000883342	0.0215727
TRINITY_DN53320_c2_g1	2362.4	1.28874	0.387685	3.32421	0.000886704	0.021631
TRINITY_DN50600_c1_g2	115.249	-3.78719	1.1394	-3.32384	0.00088788	0.0216437
TRINITY_DN45208_c0_g1	170.693	-2.00208	0.602512	-3.32289	0.000890887	0.021701
TRINITY_DN47964_c1_g1	30.0368	-5.0682	1.5256	-3.32209	0.000893446	0.0217473
TRINITY_DN54453_c4_g1	1123.48	-1.51788	0.457033	-3.32116	0.000896451	0.0218044
TRINITY_DN36314_c1_g1	141.652	-2.09156	0.629898	-3.32047	0.000898661	0.0218421
TRINITY_DN39638_c5_g1	73.0812	-2.62408	0.790522	-3.31942	0.000902036	0.021908
TRINITY_DN44611_c2_g2	12.6479	-7.3633	2.21852	-3.31902	0.00090335	0.0219238
TRINITY_DN54795_c0_g1	99.515	2.86041	0.862201	3.31756	0.000908069	0.0220222
TRINITY_DN31927_c1_g1	97.3078	-2.21119	0.66657	-3.31727	0.000909032	0.0220294
TRINITY_DN53806_c0_g1	26.7876	-5.01262	1.51234	-3.31449	0.000918119	0.0222333
TRINITY_DN51325_c0_g1	80.1834	-2.52588	0.762268	-3.31363	0.000920926	0.0222849
TRINITY_DN48627_c1_g6	74.5	-2.4275	0.732712	-3.31303	0.000922914	0.0223167
TRINITY_DN38088_c0_g1	192.075	-2.0459	0.617643	-3.31243	0.000924897	0.0223483
TRINITY_DN31183_c0_g1	70.2284	2.84362	0.859079	3.31008	0.000932684	0.0225036
TRINITY_DN50522_c0_g1	66.1857	-2.54505	0.768857	-3.31017	0.000932405	0.0225036
TRINITY_DN53189_c1_g1	2777.83	1.95422	0.590429	3.30982	0.000933551	0.022508
TRINITY_DN36925_c2_g2	50.7255	3.06472	0.926046	3.30947	0.000934741	0.022511
TRINITY_DN51196_c0_g1	314.84	1.61278	0.487336	3.30938	0.000935036	0.022511
TRINITY_DN52643_c0_g1	29.661	-3.8896	1.17567	-3.30841	0.00093827	0.0225724
TRINITY_DN43580_c0_g3	172.677	-2.09541	0.633482	-3.30776	0.000940439	0.0226081
TRINITY_DN35552_c1_g2	81.5413	2.45527	0.742415	3.30714	0.000942545	0.0226423
TRINITY_DN52153_c7_g1	587.192	-2.61579	0.791133	-3.30638	0.000945092	0.022687
TRINITY_DN47883_c3_g1	1128.52	1.73805	0.525706	3.30612	0.000945992	0.0226921
TRINITY_DN52736_c1_g1	3971.84	1.3031	0.394322	3.30466	0.000950934	0.0227941
TRINITY_DN53358_c4_g1	173.241	-2.92925	0.886542	-3.30413	0.000952706	0.0228201
TRINITY_DN44204_c3_g1	682.837	1.47979	0.447954	3.30344	0.000955077	0.0228603
TRINITY_DN20985_c0_g1	16.5031	-7.7441	2.34493	-3.30249	0.00095831	0.0229045
TRINITY_DN54987_c5_g3	2331.43	-2.18852	0.662681	-3.30253	0.000958182	0.0229045
TRINITY_DN49614_c0_g2	213.173	-1.67613	0.507573	-3.30225	0.000959129	0.0229075
TRINITY_DN39743_c1_g2	478.197	-1.65672	0.501825	-3.30139	0.000962067	0.0229611
TRINITY_DN43446_c6_g3	139.982	-2.69766	0.817227	-3.30099	0.000963428	0.022977
TRINITY_DN40411_c2_g2	322.767	-2.0683	0.626619	-3.30073	0.000964348	0.0229824
TRINITY_DN52481_c0_g3	12.3491	-7.33109	2.22122	-3.30048	0.000965212	0.0229864
TRINITY_DN44091_c3_g1	30.7982	4.49518	1.3625	3.29921	0.000969564	0.0230734
TRINITY_DN53065_c1_g1	740.516	-2.02848	0.615001	-3.29834	0.000972583	0.0231286
TRINITY_DN39829_c4_g3	327.879	-6.64313	2.01447	-3.29771	0.000974779	0.0231641
TRINITY_DN54320_c1_g2	189.642	1.74993	0.531021	3.2954	0.000982824	0.0233385
TRINITY_DN42650_c0_g2	280.634	-1.69681	0.515085	-3.29423	0.000986933	0.0234193
TRINITY_DN33931_c3_g2	215.511	1.8015	0.54701	3.29336	0.000989989	0.023475
TRINITY_DN49228_c2_g4	118.715	-2.62606	0.797528	-3.29275	0.000992114	0.0235085
TRINITY_DN36469_c2_g4	60.5924	-3.15291	0.957609	-3.29248	0.000993087	0.0235147
TRINITY_DN44498_c2_g6	36.1196	-5.46686	1.66095	-3.2914	0.000996899	0.0235881
TRINITY_DN40040_c1_g4	61.1244	-2.78745	0.847472	-3.28914	0.00100494	0.0237612
TRINITY_DN54456_c6_g1	118.45	2.6321	0.800413	3.28843	0.00100748	0.0238043
TRINITY_DN38300_c2_g5	1509.8	2.14677	0.653323	3.28593	0.00101648	0.0239997
TRINITY_DN48951_c5_g5	60.0371	3.99502	1.21594	3.28553	0.00101789	0.0240068
TRINITY_DN40143_c2_g1	5613.71	1.75482	0.534122	3.28543	0.00101827	0.0240068
TRINITY_DN52392_c1_g1	671.794	1.93963	0.590407	3.28524	0.00101895	0.0240068
TRINITY_DN44165_c4_g1	32.5002	-3.60998	1.09952	-3.28325	0.00102618	0.0241425
TRINITY_DN43291_c0_g7	59.7721	3.51483	1.07047	3.28345	0.00102545	0.0241425
TRINITY_DN37515_c0_g1	256.895	1.77554	0.540917	3.28246	0.00102907	0.0241935
TRINITY_DN24429_c0_g1	14.6379	7.08327	2.15929	3.28037	0.0010367	0.0243554
TRINITY_DN46608_c0_g1	26620.3	1.94373	0.592579	3.28012	0.00103764	0.0243601
TRINITY_DN38076_c0_g2	563.469	-1.40799	0.429352	-3.27935	0.00104047	0.0244092
TRINITY_DN34887_c2_g1	55.0575	-6.02351	1.83727	-3.2785	0.00104359	0.0244375
TRINITY_DN51409_c1_g2	442.676	2.14888	0.65546	3.27842	0.00104389	0.0244375
TRINITY_DN54977_c3_g1	471.894	1.79986	0.54898	3.27854	0.00104344	0.0244375
TRINITY_DN52027_c5_g1	555.961	3.27204	0.998119	3.27821	0.00104468	0.0244386
TRINITY_DN52067_c4_g2	680.024	-1.39526	0.426009	-3.27519	0.00105592	0.0246494
TRINITY_DN54142_c1_g2	88.0458	2.32254	0.709051	3.27556	0.00105451	0.0246494
TRINITY_DN51043_c1_g1	2681.17	1.91573	0.584899	3.27532	0.00105541	0.0246494
TRINITY_DN37071_c0_g3	94.239	-2.31695	0.707509	-3.27479	0.0010574	0.0246664
TRINITY_DN40087_c0_g3	605.313	1.39733	0.426811	3.27389	0.00106076	0.0247274
TRINITY_DN54281_c1_g2	195.583	-1.72521	0.527064	-3.27326	0.00106316	0.0247659
TRINITY_DN36928_c7_g1	3869.92	1.2697	0.388023	3.27224	0.00106701	0.024838
TRINITY_DN44280_c2_g1	31.0402	4.5088	1.37805	3.27186	0.00106841	0.0248532
TRINITY_DN47552_c0_g3	214.261	-1.65835	0.507011	-3.27084	0.0010723	0.0249261
TRINITY_DN38706_c3_g2	137.686	-2.08251	0.636749	-3.27054	0.00107341	0.0249344
TRINITY_DN47452_c2_g2	19.4462	-5.55093	1.69838	-3.26837	0.00108167	0.0251086
TRINITY_DN36135_c0_g3	751.172	-1.73153	0.529884	-3.26774	0.00108408	0.0251378
TRINITY_DN39326_c2_g2	247.79	1.85438	0.567496	3.26765	0.00108445	0.0251378
TRINITY_DN51389_c2_g3	342.053	-3.05933	0.937363	-3.26377	0.00109941	0.0254667
TRINITY_DN39408_c0_g1	116.2	2.49841	0.765627	3.26322	0.00110154	0.0254981
TRINITY_DN36120_c6_g2	127.626	-2.09368	0.641878	-3.2618	0.00110708	0.0256062
TRINITY_DN37552_c1_g1	421.538	1.71731	0.526519	3.26163	0.00110776	0.0256062
TRINITY_DN49463_c1_g1	548.783	-1.99693	0.612485	-3.26037	0.00111265	0.0257014
TRINITY_DN53157_c3_g3	23.7738	-4.83698	1.48377	-3.25994	0.00111437	0.0257232
TRINITY_DN54208_c0_g1	1286	-1.56727	0.480855	-3.25934	0.00111672	0.0257414
TRINITY_DN51812_c0_g1	1009.33	-2.52694	0.775283	-3.25938	0.00111657	0.0257414
TRINITY_DN54463_c1_g1	52.7109	-3.64459	1.11868	-3.25796	0.00112218	0.0258493
TRINITY_DN40106_c0_g5	26.4245	-3.88633	1.19323	-3.25697	0.00112609	0.0259031
TRINITY_DN38629_c1_g3	80.8559	2.55448	0.784304	3.257	0.00112598	0.0259031
TRINITY_DN53629_c1_g2	738.079	-1.68393	0.517364	-3.25482	0.00113465	0.026075
TRINITY_DN48016_c0_g1	11.9962	-7.28954	2.2397	-3.2547	0.00113514	0.026075
TRINITY_DN48879_c2_g2	2847.45	-2.6499	0.814297	-3.25422	0.00113705	0.0261008
TRINITY_DN35038_c1_g1	78.5481	2.90394	0.892782	3.25269	0.00114319	0.0262053
TRINITY_DN46376_c0_g1	41.6474	-2.93524	0.9024	-3.2527	0.00114313	0.0262053
TRINITY_DN30980_c0_g3	29.9519	-6.19076	1.90346	-3.25238	0.00114444	0.0262159
TRINITY_DN36570_c0_g1	707.529	2.20609	0.67835	3.25214	0.00114538	0.0262191
TRINITY_DN45068_c2_g2	12.1595	-7.30605	2.24811	-3.24987	0.00115459	0.0264118
TRINITY_DN44612_c0_g1	36.9415	3.30518	1.01713	3.24952	0.00115599	0.0264159
TRINITY_DN39033_c3_g1	26.6568	4.60143	1.41607	3.24943	0.00115637	0.0264159
TRINITY_DN42441_c2_g4	38.1621	-3.04106	0.936203	-3.2483	0.00116098	0.0264498
TRINITY_DN33948_c0_g2	292.893	-1.5711	0.483625	-3.24858	0.00115982	0.0264498
TRINITY_DN50209_c6_g1	206.134	-1.7999	0.554109	-3.24828	0.00116105	0.0264498
TRINITY_DN44370_c3_g4	12.0232	-7.29386	2.24518	-3.24867	0.00115946	0.0264498
TRINITY_DN46084_c4_g1	1356.64	1.41565	0.43585	3.24802	0.0011621	0.0264554
TRINITY_DN49108_c2_g1	31.3421	-4.18071	1.2873	-3.24766	0.00116357	0.0264706
TRINITY_DN38138_c2_g2	13.4899	-7.45325	2.29567	-3.24665	0.00116773	0.0265469
TRINITY_DN23693_c0_g1	12.8112	-7.37942	2.27472	-3.2441	0.00117823	0.0267319
TRINITY_DN7784_c0_g1	2726.76	-8.71172	2.68512	-3.24445	0.00117678	0.0267319
TRINITY_DN41137_c0_g2	26.3918	-5.9093	1.82167	-3.2439	0.00117905	0.0267319
TRINITY_DN35486_c4_g3	52.8321	-3.92472	1.20988	-3.24389	0.0011791	0.0267319
TRINITY_DN54689_c6_g4	1191.36	1.42087	0.438139	3.24297	0.00118289	0.0267995
TRINITY_DN30543_c0_g3	26.3449	-4.87448	1.50443	-3.24008	0.00119494	0.027054
TRINITY_DN48424_c1_g1	246.042	-1.94409	0.600184	-3.23916	0.00119881	0.027123
TRINITY_DN46718_c2_g5	120.565	2.04512	0.631642	3.23778	0.00120464	0.0272363
TRINITY_DN45612_c0_g1	143.712	1.92996	0.596247	3.23684	0.00120863	0.0273077
TRINITY_DN34635_c2_g1	1844.39	-2.6724	0.825767	-3.23627	0.00121104	0.0273115
TRINITY_DN38036_c3_g4	211.369	2.19508	0.678271	3.23629	0.00121095	0.0273115
TRINITY_DN15691_c0_g1	34.4007	3.53827	1.09336	3.23615	0.00121153	0.0273115
TRINITY_DN41548_c0_g2	216.951	-1.86433	0.576118	-3.23602	0.0012121	0.0273115
TRINITY_DN37088_c0_g2	146.788	-1.82131	0.562918	-3.23547	0.00121442	0.0273289
TRINITY_DN42115_c0_g3	1065.13	-1.41172	0.436351	-3.23528	0.00121522	0.0273289
TRINITY_DN35828_c3_g2	371.037	-2.20252	0.680829	-3.23506	0.00121618	0.0273289
TRINITY_DN29750_c0_g1	69.3665	-2.49054	0.769829	-3.23518	0.00121566	0.0273289
TRINITY_DN55039_c2_g2	3630.94	1.6249	0.502411	3.23421	0.00121978	0.0273911
TRINITY_DN40802_c1_g1	133.228	-2.3486	0.726314	-3.23359	0.00122243	0.0274321
TRINITY_DN36894_c4_g2	169.022	1.8979	0.587058	3.23289	0.00122543	0.0274808
TRINITY_DN52209_c2_g2	345.736	-2.07547	0.643007	-3.22775	0.00124768	0.0279178
TRINITY_DN48137_c1_g7	35.1005	-5.08974	1.57694	-3.22761	0.00124829	0.0279178
TRINITY_DN53012_c1_g2	131.159	-2.66073	0.824365	-3.22761	0.0012483	0.0279178
TRINITY_DN40741_c0_g8	11.9146	-7.28121	2.25589	-3.22764	0.00124814	0.0279178
TRINITY_DN40748_c2_g2	51.176	-3.4466	1.06825	-3.2264	0.00125356	0.0280166
TRINITY_DN39288_c2_g1	122.308	-2.23858	0.693999	-3.22563	0.00125696	0.0280735
TRINITY_DN28552_c0_g1	33.8031	3.42534	1.06208	3.22511	0.00125926	0.0281059
TRINITY_DN72331_c0_g1	2216.87	2.70558	0.839596	3.22248	0.00127086	0.0283456
TRINITY_DN52860_c2_g2	237.466	-3.79721	1.17894	-3.22088	0.00127797	0.0284849
TRINITY_DN35597_c0_g1	643.234	1.46723	0.455567	3.22068	0.00127889	0.0284863
TRINITY_DN31442_c0_g1	396.54	2.94806	0.915808	3.21908	0.00128602	0.0286258
TRINITY_DN51389_c1_g1	28.2199	-3.82232	1.18848	-3.21614	0.00129927	0.0289014
TRINITY_DN53935_c1_g4	23.16	4.22398	1.31421	3.21408	0.00130865	0.0290673
TRINITY_DN54917_c3_g1	16.7252	-6.3203	1.96654	-3.21392	0.00130937	0.0290673
TRINITY_DN34755_c3_g1	635.101	1.43438	0.446251	3.21429	0.00130766	0.0290673
TRINITY_DN50047_c1_g7	114.204	1.97819	0.61585	3.21213	0.00131753	0.0292287
TRINITY_DN44954_c0_g1	167.642	-1.75798	0.5474	-3.21151	0.00132038	0.0292723
TRINITY_DN52751_c5_g2	334.88	-1.61854	0.504227	-3.20996	0.00132756	0.0293942
TRINITY_DN51836_c2_g1	493.315	1.78556	0.55626	3.20993	0.00132765	0.0293942
TRINITY_DN89143_c0_g1	13.5603	6.97263	2.17273	3.20916	0.00133125	0.0294541
TRINITY_DN53951_c6_g2	84.7289	-2.75266	0.857922	-3.20852	0.0013342	0.0294997
TRINITY_DN40757_c0_g3	23.2118	-6.76063	2.10743	-3.208	0.00133661	0.0295134
TRINITY_DN42408_c0_g3	400.555	1.95166	0.608339	3.20817	0.00133581	0.0295134
TRINITY_DN49844_c2_g2	6608	2.71854	0.848094	3.20546	0.00134845	0.0297551
TRINITY_DN42949_c2_g5	13.4186	6.95677	2.17068	3.20487	0.00135122	0.0297961
TRINITY_DN44973_c0_g3	127.48	-1.99805	0.623634	-3.20388	0.00135588	0.0298614
TRINITY_DN43133_c0_g1	203.497	-2.2898	0.714701	-3.20386	0.00135598	0.0298614
TRINITY_DN41833_c0_g1	384.98	1.4479	0.451979	3.20347	0.00135782	0.0298819
TRINITY_DN40547_c3_g4	1559.43	-1.32569	0.413997	-3.20217	0.00136398	0.0299977
TRINITY_DN37630_c0_g1	538.755	-1.61797	0.505316	-3.20191	0.00136521	0.0300047
TRINITY_DN42921_c3_g1	115.055	-2.13752	0.667634	-3.20163	0.00136652	0.0300135
TRINITY_DN37613_c0_g5	7442.89	1.24331	0.388526	3.20007	0.00137395	0.0301566
TRINITY_DN47270_c1_g2	404.374	1.49665	0.468104	3.19725	0.00138744	0.0304326
TRINITY_DN54875_c0_g3	406.322	1.77291	0.554627	3.19658	0.00139065	0.0304424
TRINITY_DN54101_c2_g2	728.928	-2.39805	0.750105	-3.19695	0.00138891	0.0304424
TRINITY_DN46033_c4_g1	1206.5	1.55092	0.485166	3.19668	0.00139019	0.0304424
TRINITY_DN50351_c1_g1	29.1202	-3.67732	1.15168	-3.19299	0.00140806	0.0308031
TRINITY_DN29441_c0_g1	360.738	2.74331	0.859255	3.19266	0.00140967	0.030818
TRINITY_DN50729_c1_g8	183.2	-1.83593	0.575269	-3.19143	0.00141572	0.0309093
TRINITY_DN41041_c11_g1	11.5077	-7.2292	2.26508	-3.19158	0.00141495	0.0309093
TRINITY_DN53288_c2_g1	595.118	-2.17096	0.680429	-3.19058	0.00141988	0.0309592
TRINITY_DN48351_c0_g2	576.679	1.8325	0.574346	3.19059	0.00141983	0.0309592
TRINITY_DN54352_c3_g2	563.916	-2.15371	0.675309	-3.18923	0.00142655	0.031084
TRINITY_DN53386_c3_g2	151.173	-1.98384	0.62223	-3.18828	0.00143124	0.03116
TRINITY_DN37942_c0_g3	96.3962	-2.38568	0.748297	-3.18814	0.00143192	0.03116
TRINITY_DN48744_c3_g1	55039.8	2.02881	0.63673	3.18629	0.00144109	0.0313389
TRINITY_DN54329_c6_g7	61.8513	2.44922	0.769499	3.18288	0.00145818	0.0316897
TRINITY_DN48265_c0_g5	79.1097	-2.66972	0.83887	-3.18252	0.00145999	0.0317082
TRINITY_DN36716_c2_g3	358.5	2.06985	0.650865	3.18016	0.00147195	0.031947
TRINITY_DN55085_c2_g1	714.042	1.97313	0.620763	3.17856	0.00148008	0.0321024
TRINITY_DN48791_c1_g6	222.64	-2.00412	0.630625	-3.17798	0.00148304	0.0321245
TRINITY_DN43426_c1_g1	1060.59	1.73387	0.54557	3.17809	0.00148249	0.0321245
TRINITY_DN45995_c3_g1	29.9494	-4.04401	1.27297	-3.17684	0.00148889	0.0322301
TRINITY_DN34767_c0_g7	339.378	-1.89431	0.59637	-3.1764	0.00149115	0.0322578
TRINITY_DN52664_c1_g1	11.5617	-7.23816	2.27912	-3.17585	0.00149396	0.0322765
TRINITY_DN35432_c0_g5	62.136	-3.00997	0.947745	-3.17593	0.00149358	0.0322765
TRINITY_DN37840_c3_g1	5033.79	1.45126	0.457116	3.17481	0.00149933	0.0323325
TRINITY_DN53983_c0_g3	431.24	1.52659	0.480853	3.17477	0.00149958	0.0323325
TRINITY_DN46384_c0_g11	69.9828	-2.91091	0.916939	-3.17459	0.00150047	0.0323325
TRINITY_DN44196_c1_g1	78.2274	2.75908	0.869048	3.17484	0.00149922	0.0323325
TRINITY_DN53231_c1_g2	40.1201	3.08523	0.972172	3.17354	0.00150592	0.0324287
TRINITY_DN39056_c2_g2	110.456	-2.43068	0.766153	-3.17257	0.00151094	0.0325157
TRINITY_DN35852_c1_g1	24.7958	-3.78889	1.19445	-3.17208	0.00151351	0.0325498
TRINITY_DN54569_c1_g4	135.928	2.14266	0.675581	3.17158	0.00151612	0.0325847
TRINITY_DN39615_c3_g6	45.2379	-4.97375	1.56894	-3.17013	0.00152372	0.0327269
TRINITY_DN45996_c1_g2	112.886	-2.40579	0.758946	-3.16991	0.00152484	0.0327296
TRINITY_DN50888_c4_g1	260.324	-1.99884	0.630653	-3.16947	0.00152716	0.0327581
TRINITY_DN36519_c1_g3	13.6236	-7.47788	2.3601	-3.16846	0.0015325	0.0328438
TRINITY_DN48062_c2_g1	53.7805	-2.65007	0.836425	-3.16834	0.00153314	0.0328438
TRINITY_DN53017_c2_g3	614.734	1.64875	0.52048	3.16775	0.00153623	0.0328673
TRINITY_DN45295_c2_g4	27.8926	-4.95649	1.56462	-3.16785	0.00153572	0.0328673
TRINITY_DN39658_c2_g1	935.106	1.4294	0.45129	3.16735	0.00153833	0.0328909
TRINITY_DN109994_c0_g1	273.626	-8.27829	2.61414	-3.16673	0.00154161	0.0329399
TRINITY_DN37700_c2_g1	980.847	2.22614	0.703687	3.16353	0.00155866	0.0332519
TRINITY_DN53634_c0_g3	374.28	-1.84575	0.583466	-3.16343	0.00155923	0.0332519
TRINITY_DN53513_c2_g3	52.2951	-3.16758	1.00124	-3.16366	0.00155799	0.0332519
TRINITY_DN46608_c0_g4	738.897	-7.49254	2.36886	-3.16293	0.00156188	0.0332868
TRINITY_DN35901_c3_g1	1131.58	1.43015	0.452242	3.16235	0.00156502	0.0333323
TRINITY_DN46822_c1_g5	147.508	-2.86796	0.907206	-3.16132	0.00157057	0.033429
TRINITY_DN53913_c1_g3	2085.17	1.23395	0.390364	3.16101	0.00157221	0.0334389
TRINITY_DN48026_c4_g1	218.172	-2.1262	0.672666	-3.16086	0.00157306	0.0334389
TRINITY_DN42534_c2_g4	40.0858	-3.31458	1.04883	-3.16026	0.00157629	0.033486
TRINITY_DN37262_c0_g7	543.902	1.62462	0.514145	3.15985	0.00157851	0.0335116
TRINITY_DN53141_c4_g1	6053.31	1.25363	0.396781	3.15951	0.00158036	0.0335293
TRINITY_DN51855_c1_g4	1965.06	1.29807	0.410917	3.15896	0.00158332	0.0335707
TRINITY_DN47399_c2_g1	1135.23	1.66678	0.527736	3.15836	0.00158659	0.0336105
TRINITY_DN39322_c2_g1	28.249	-4.6408	1.4696	-3.15787	0.00158927	0.0336105
TRINITY_DN51443_c2_g7	28.5576	-3.7062	1.1736	-3.15797	0.00158874	0.0336105
TRINITY_DN37301_c1_g1	1325.29	1.73364	0.548934	3.15819	0.00158752	0.0336105
TRINITY_DN39470_c1_g1	32.7636	-4.39752	1.39266	-3.15764	0.00159051	0.0336153
TRINITY_DN40849_c3_g2	53.7227	-2.63714	0.835425	-3.15665	0.00159595	0.0336872
TRINITY_DN47754_c2_g1	333.166	-1.58156	0.50102	-3.15668	0.00159577	0.0336872
TRINITY_DN45495_c1_g1	477.419	1.47067	0.46595	3.15628	0.00159793	0.0337075
TRINITY_DN47863_c5_g1	2406.54	-1.76288	0.55882	-3.15464	0.00160696	0.0338763
TRINITY_DN41917_c4_g2	13.7198	6.98811	2.21546	3.15425	0.00160912	0.0339001
TRINITY_DN51169_c1_g1	1833.71	-1.34179	0.425442	-3.15387	0.00161119	0.0339222
TRINITY_DN20706_c0_g2	14.3859	-7.54574	2.39281	-3.15351	0.00161321	0.0339432
TRINITY_DN12958_c0_g1	13.1174	6.9248	2.19647	3.1527	0.00161768	0.0340155
TRINITY_DN48493_c1_g2	281.374	-1.91111	0.606407	-3.15152	0.00162423	0.0341316
TRINITY_DN41764_c7_g1	83.6949	-2.29955	0.729854	-3.15069	0.00162883	0.0342065
TRINITY_DN35230_c3_g1	509.221	1.78838	0.567883	3.14921	0.00163714	0.0343593
TRINITY_DN37152_c3_g3	73.7025	-2.20974	0.701845	-3.14848	0.00164125	0.0344235
TRINITY_DN30097_c0_g1	11.3175	-7.20723	2.29076	-3.14621	0.001654	0.0346691
TRINITY_DN45452_c0_g3	382.929	1.75606	0.55852	3.14412	0.00166586	0.0348955
TRINITY_DN36194_c1_g4	123.808	-2.36772	0.753607	-3.14185	0.00167886	0.0351455
TRINITY_DN38650_c5_g2	373.118	1.426	0.454024	3.1408	0.00168488	0.0352491
TRINITY_DN38400_c5_g1	178.82	-2.532	0.80623	-3.14055	0.00168632	0.035257
TRINITY_DN35736_c4_g3	11.644	-7.24214	2.30737	-3.1387	0.00169699	0.0354577
TRINITY_DN40636_c1_g1	1462.84	-1.42361	0.453635	-3.13822	0.00169978	0.0354602
TRINITY_DN48465_c1_g1	301.877	1.55026	0.493964	3.1384	0.00169873	0.0354602
TRINITY_DN51025_c1_g2	123.382	2.23789	0.71313	3.13812	0.00170033	0.0354602
TRINITY_DN52298_c6_g1	82.0813	-2.51756	0.802422	-3.13745	0.00170422	0.0355189
TRINITY_DN96583_c0_g1	11.3181	-7.20231	2.29783	-3.13439	0.0017221	0.0358688
TRINITY_DN47341_c5_g1	623.521	-1.43062	0.456569	-3.13342	0.00172782	0.0359655
TRINITY_DN52767_c1_g2	68.5838	-2.52154	0.805046	-3.13217	0.00173522	0.0360966
TRINITY_DN43328_c5_g7	255.569	-1.76084	0.562241	-3.13183	0.00173723	0.0361157
TRINITY_DN32352_c1_g1	181.154	1.87853	0.599973	3.13102	0.00174197	0.0361917
TRINITY_DN43624_c0_g2	1280.43	1.58713	0.506972	3.1306	0.00174447	0.0362207
TRINITY_DN54917_c3_g3	203.898	1.62683	0.51971	3.13027	0.00174644	0.0362389
TRINITY_DN28644_c0_g1	74.6402	2.63487	0.841791	3.13008	0.00174761	0.0362405
TRINITY_DN35074_c2_g1	487.75	-2.35824	0.753743	-3.12871	0.00175578	0.0363871
TRINITY_DN51516_c5_g2	14.0331	-7.50987	2.40244	-3.12594	0.0017724	0.0367078
TRINITY_DN40020_c0_g2	36.8979	-3.12862	1.00096	-3.12562	0.00177433	0.0367078
TRINITY_DN39084_c0_g2	2803.76	-1.63496	0.523091	-3.12557	0.00177459	0.0367078
TRINITY_DN38243_c0_g1	1144.7	-1.29831	0.415464	-3.12495	0.00177833	0.0367162
TRINITY_DN9087_c0_g1	11.0192	-7.16623	2.29317	-3.12504	0.00177782	0.0367162
TRINITY_DN47207_c1_g6	11.0192	-7.16623	2.29317	-3.12504	0.00177782	0.0367162
TRINITY_DN37457_c0_g1	103.016	-2.36259	0.75617	-3.12442	0.00178158	0.0367375
TRINITY_DN38315_c1_g1	537.386	-1.56158	0.499784	-3.12452	0.00178096	0.0367375
TRINITY_DN38488_c7_g2	339.012	1.77317	0.567633	3.1238	0.0017853	0.0367778
TRINITY_DN36330_c0_g1	1975.26	-1.41298	0.452339	-3.12373	0.00178576	0.0367778
TRINITY_DN53239_c3_g4	78.3943	-4.43263	1.41982	-3.12198	0.0017964	0.0369738
TRINITY_DN46975_c0_g1	832.857	1.47028	0.471115	3.12086	0.00180326	0.0370919
TRINITY_DN53038_c0_g2	45.6933	-5.21715	1.67187	-3.12054	0.00180519	0.0371086
TRINITY_DN53684_c3_g1	3465.78	1.17954	0.378032	3.12021	0.00180723	0.0371274
TRINITY_DN42449_c1_g3	506.415	-2.28445	0.73264	-3.11811	0.00182016	0.0373699
TRINITY_DN49985_c1_g1	1441.34	1.41781	0.454814	3.11733	0.00182494	0.0374447
TRINITY_DN38231_c5_g5	19.5761	-5.48124	1.75873	-3.11658	0.00182961	0.0375172
TRINITY_DN39235_c1_g1	176.079	-1.68845	0.542035	-3.11502	0.00183935	0.0376935
TRINITY_DN36754_c1_g1	1336.71	1.26196	0.405332	3.1134	0.00184943	0.0378765
TRINITY_DN48959_c0_g1	3632.34	-1.69246	0.543698	-3.11287	0.00185277	0.0379216
TRINITY_DN33589_c0_g1	179.35	-1.77412	0.570376	-3.11045	0.00186805	0.0382106
TRINITY_DN48123_c2_g3	138.206	-2.33604	0.751313	-3.10928	0.00187545	0.0383383
TRINITY_DN46103_c0_g2	403.151	1.7496	0.563081	3.10719	0.00188876	0.0385865
TRINITY_DN47957_c1_g2	168.542	-2.18954	0.704926	-3.10605	0.00189605	0.0387116
TRINITY_DN21479_c0_g1	1504.2	1.21417	0.391046	3.10494	0.00190321	0.0388337
TRINITY_DN37809_c0_g1	7832.32	1.49552	0.482165	3.10167	0.0019243	0.0392398
TRINITY_DN52739_c1_g3	57.6527	2.60283	0.839844	3.09918	0.00194056	0.039547
TRINITY_DN35568_c1_g2	44.2753	-3.09921	1.00024	-3.09846	0.00194529	0.0395946
TRINITY_DN48105_c2_g1	11.1825	-7.18428	2.31865	-3.09847	0.00194524	0.0395946
TRINITY_DN47946_c2_g1	78.8033	-2.22132	0.717008	-3.09804	0.00194805	0.039602
TRINITY_DN47388_c2_g5	264.276	1.73038	0.558528	3.09811	0.00194756	0.039602
TRINITY_DN49885_c1_g7	11.3997	-7.21132	2.32835	-3.09718	0.0019537	0.0396436
TRINITY_DN53556_c0_g2	121.458	3.24279	1.04696	3.09734	0.00195266	0.0396436
TRINITY_DN34405_c0_g1	671.769	-3.06357	0.989056	-3.09747	0.00195183	0.0396436
TRINITY_DN43622_c1_g1	892.884	1.36957	0.442349	3.09613	0.00196067	0.0397608
TRINITY_DN53929_c2_g1	1775.99	-1.43463	0.463504	-3.09518	0.00196695	0.0398635
TRINITY_DN45533_c0_g1	11.1002	-7.18019	2.32019	-3.09466	0.00197041	0.0399093
TRINITY_DN66561_c0_g1	10.802	-7.13851	2.30806	-3.09286	0.00198238	0.0400676
TRINITY_DN34156_c4_g1	4340.86	1.4188	0.45875	3.09276	0.00198308	0.0400676
TRINITY_DN39721_c0_g4	10.802	-7.13851	2.30806	-3.09286	0.00198238	0.0400676
TRINITY_DN40252_c2_g1	208.714	2.04215	0.660291	3.0928	0.0019828	0.0400676
TRINITY_DN51409_c1_g5	473.638	1.63158	0.527632	3.09226	0.00198636	0.0401095
TRINITY_DN53009_c0_g1	10.9652	-7.1568	2.31477	-3.09179	0.00198952	0.0401241
TRINITY_DN87602_c0_g1	10.9652	-7.1568	2.31477	-3.09179	0.00198952	0.0401241
TRINITY_DN48901_c1_g1	136.471	-2.22471	0.719731	-3.09103	0.00199462	0.0402025
TRINITY_DN46166_c0_g2	865.52	1.73968	0.562893	3.0906	0.00199753	0.0402366
TRINITY_DN53022_c0_g1	1081.75	-1.23389	0.399376	-3.08953	0.00200472	0.0403569
TRINITY_DN49236_c1_g1	194.729	-2.26349	0.732695	-3.08927	0.00200652	0.0403685
TRINITY_DN41722_c4_g4	53.6266	-2.49168	0.806625	-3.08902	0.00200815	0.0403768
TRINITY_DN52743_c1_g1	81.2236	-2.34792	0.76014	-3.0888	0.00200969	0.0403832
TRINITY_DN38014_c1_g2	174.515	-1.74538	0.565202	-3.08806	0.00201467	0.0404587
TRINITY_DN54809_c6_g1	1008.18	-1.26469	0.409616	-3.08749	0.00201853	0.040487
TRINITY_DN39464_c1_g1	207.547	-1.75865	0.569591	-3.08756	0.00201806	0.040487
TRINITY_DN52480_c2_g2	18.141	5.88045	1.90772	3.08245	0.00205305	0.0411544
TRINITY_DN54491_c2_g2	1669.13	1.79549	0.582559	3.08207	0.00205567	0.041182
TRINITY_DN39594_c0_g1	505.741	1.52694	0.495661	3.08062	0.00206573	0.0412834
TRINITY_DN73503_c0_g1	23.2893	-8.24332	2.67571	-3.08079	0.00206449	0.0412834
TRINITY_DN19327_c0_g1	23.2893	-8.24332	2.67571	-3.08079	0.00206449	0.0412834
TRINITY_DN43320_c3_g4	55.607	-3.17864	1.03165	-3.08111	0.00206228	0.0412834
TRINITY_DN44544_c1_g2	380.892	1.71128	0.555729	3.07934	0.00207457	0.041435
TRINITY_DN38986_c2_g3	131.499	1.92299	0.624895	3.0773	0.00208885	0.041695
TRINITY_DN29755_c0_g2	36.2194	4.05598	1.31926	3.07443	0.00210907	0.0420732
TRINITY_DN36161_c1_g2	213.7	-2.51532	0.818255	-3.07401	0.00211205	0.0421072
TRINITY_DN49049_c3_g1	284.58	-1.67212	0.544225	-3.07248	0.00212289	0.0422738
TRINITY_DN52817_c0_g1	4201.17	1.33391	0.43415	3.07247	0.00212296	0.0422738
TRINITY_DN53090_c2_g3	100.485	-3.02026	0.983073	-3.07226	0.00212444	0.0422778
TRINITY_DN38487_c1_g1	55.334	-3.40203	1.1087	-3.06848	0.00215154	0.0427913
TRINITY_DN54682_c1_g1	576.021	1.35246	0.4408	3.0682	0.00215352	0.042805
TRINITY_DN52412_c2_g2	213.205	-6.8039	2.21917	-3.06597	0.00216968	0.043098
TRINITY_DN34536_c0_g2	2177.81	1.54549	0.504107	3.0658	0.00217087	0.043098
TRINITY_DN54830_c9_g1	46.7503	-2.60067	0.848484	-3.06508	0.0021761	0.0431759
TRINITY_DN37324_c2_g5	521.364	-1.39524	0.455252	-3.06477	0.00217835	0.0431946
TRINITY_DN38954_c0_g1	1754.66	-1.72881	0.564282	-3.06373	0.00218596	0.0433195
TRINITY_DN50224_c2_g2	428.317	1.50299	0.490764	3.06256	0.00219452	0.043463
TRINITY_DN40479_c1_g4	102.406	-1.99874	0.652834	-3.06163	0.00220134	0.043572
TRINITY_DN50435_c2_g6	117.28	1.88783	0.616719	3.06108	0.00220539	0.043626
TRINITY_DN45997_c4_g1	512.083	-1.4749	0.481921	-3.06045	0.00221003	0.0436916
TRINITY_DN48190_c4_g1	7915.31	1.40195	0.4582	3.0597	0.00221559	0.0437755
TRINITY_DN54244_c4_g1	990.719	-1.95453	0.638853	-3.05944	0.00221753	0.0437877
TRINITY_DN35985_c1_g2	4255.84	1.75874	0.575058	3.05838	0.00222539	0.0439166
TRINITY_DN45928_c0_g1	363.27	-1.40684	0.460193	-3.05708	0.00223507	0.0440814
TRINITY_DN53835_c4_g1	3374.06	1.3393	0.438137	3.05681	0.00223704	0.0440939
TRINITY_DN50718_c0_g1	690.438	1.40977	0.461302	3.05607	0.00224257	0.0441765
TRINITY_DN54895_c0_g3	254.748	-1.51222	0.494967	-3.05518	0.00224923	0.0442813
TRINITY_DN42358_c1_g5	10.5307	-7.10037	2.32437	-3.05476	0.00225244	0.0443181
TRINITY_DN53539_c0_g4	11.1555	-7.17983	2.35086	-3.05413	0.00225715	0.0443843
TRINITY_DN57684_c0_g1	21.4934	-8.1333	2.66339	-3.05374	0.0022601	0.0444158
TRINITY_DN26906_c0_g1	10.5847	-7.11022	2.32928	-3.05255	0.00226909	0.0445397
TRINITY_DN50457_c1_g3	193.605	-1.65451	0.54198	-3.05271	0.00226786	0.0445397
TRINITY_DN52679_c1_g2	257.634	-1.54585	0.506726	-3.05066	0.0022834	0.0447939
TRINITY_DN42985_c3_g1	620.86	-2.19277	0.719143	-3.04914	0.00229498	0.0449481
TRINITY_DN31064_c1_g1	74.9551	-3.19117	1.0466	-3.04909	0.00229534	0.0449481
TRINITY_DN35100_c1_g4	4965.09	1.2557	0.411803	3.04928	0.00229389	0.0449481
TRINITY_DN32271_c0_g1	179.369	1.78798	0.586587	3.0481	0.00230294	0.0450702
TRINITY_DN42403_c1_g1	521.776	1.54141	0.505798	3.04748	0.0023077	0.0451368
TRINITY_DN44961_c6_g1	12.0398	6.80069	2.23184	3.04712	0.00231042	0.0451631
TRINITY_DN104851_c0_g1	12.5742	6.86411	2.25297	3.0467	0.00231368	0.0452002
TRINITY_DN47905_c0_g1	14.6032	-7.56763	2.48408	-3.04645	0.00231559	0.0452108
TRINITY_DN41453_c1_g3	70.5575	-3.40245	1.11722	-3.04547	0.0023232	0.0453325
TRINITY_DN35207_c0_g1	956.523	-2.28169	0.74976	-3.04323	0.00234051	0.0456433
TRINITY_DN38239_c3_g2	1687.51	1.40944	0.463278	3.04233	0.00234758	0.0457543
TRINITY_DN42125_c1_g1	534.431	1.33845	0.44004	3.04166	0.00235276	0.0458283
TRINITY_DN84_c0_g1	729.13	6.93664	2.28152	3.04036	0.00236295	0.0459995
TRINITY_DN49712_c1_g3	1198.88	-1.74839	0.575141	-3.03993	0.00236636	0.0460025
TRINITY_DN51818_c1_g1	12.9745	-7.39658	2.43324	-3.03981	0.00236727	0.0460025
TRINITY_DN44344_c2_g1	12.9745	-7.39658	2.43324	-3.03981	0.00236727	0.0460025
TRINITY_DN48985_c4_g2	513.931	-2.72362	0.896124	-3.03934	0.00237099	0.0460142
TRINITY_DN44688_c3_g2	10.5037	-7.09543	2.33454	-3.03932	0.00237109	0.0460142
TRINITY_DN41863_c2_g2	48.1001	-2.635	0.867004	-3.0392	0.00237205	0.0460142
TRINITY_DN35712_c2_g1	18.8183	-5.41294	1.78147	-3.03847	0.00237784	0.0460995
TRINITY_DN55039_c1_g3	151.532	1.91079	0.629216	3.03678	0.0023912	0.0463313
TRINITY_DN43441_c2_g4	556.158	1.85002	0.60942	3.0357	0.00239977	0.0464701
TRINITY_DN52070_c2_g4	470.972	-1.9076	0.628846	-3.03349	0.00241743	0.0467847
TRINITY_DN58730_c0_g1	12.0515	-7.29014	2.40399	-3.03251	0.00242526	0.046854
TRINITY_DN44467_c2_g2	1222.42	-1.26585	0.417386	-3.0328	0.00242298	0.046854
TRINITY_DN48965_c2_g3	12.0515	-7.29014	2.40399	-3.03251	0.00242526	0.046854
TRINITY_DN55068_c14_g1	9707.12	1.33942	0.441763	3.03199	0.00242946	0.0468695
TRINITY_DN54907_c1_g2	754.646	1.77598	0.585755	3.03194	0.00242986	0.0468695
TRINITY_DN35083_c3_g1	616.705	-1.8567	0.612392	-3.03188	0.00243033	0.0468695
TRINITY_DN43746_c1_g12	75.6942	-2.52088	0.831647	-3.03119	0.00243591	0.0469499
TRINITY_DN41143_c0_g1	1284.43	2.57481	0.849607	3.03059	0.00244074	0.0470156
TRINITY_DN36584_c3_g3	85.3927	-2.06031	0.679892	-3.03035	0.00244267	0.0470254
TRINITY_DN50073_c1_g4	62.1719	-3.13786	1.03573	-3.02963	0.00244857	0.0471115
TRINITY_DN41921_c4_g1	1868.52	-1.93553	0.638968	-3.02915	0.00245247	0.0471315
TRINITY_DN45539_c1_g2	416.489	-2.23536	0.737941	-3.02919	0.00245213	0.0471315
TRINITY_DN44644_c0_g1	59.1041	2.52045	0.832458	3.02772	0.00246405	0.0473266
TRINITY_DN53128_c1_g5	10.3135	-7.07135	2.33805	-3.02446	0.00249076	0.0477564
TRINITY_DN48743_c0_g3	10.3135	-7.07135	2.33805	-3.02446	0.00249076	0.0477564
TRINITY_DN34640_c1_g1	10.3135	-7.07135	2.33805	-3.02446	0.00249076	0.0477564
TRINITY_DN46693_c2_g1	178.271	-1.9962	0.660196	-3.02364	0.0024975	0.0478579
TRINITY_DN51520_c2_g2	197.704	-1.93483	0.640017	-3.02309	0.0025021	0.0479183
TRINITY_DN54428_c3_g3	98.4549	-3.04299	1.00712	-3.02148	0.0025154	0.0481451
TRINITY_DN52120_c2_g3	33.1194	-3.30689	1.09528	-3.01923	0.00253414	0.0484757
TRINITY_DN46404_c0_g1	247.05	1.76948	0.586115	3.01899	0.00253619	0.0484869
TRINITY_DN36320_c1_g2	27.913	-4.47679	1.48319	-3.01835	0.00254155	0.0485331
TRINITY_DN51954_c0_g1	105.769	-1.87975	0.622749	-3.01848	0.00254046	0.0485331
TRINITY_DN16975_c0_g1	21.8778	-8.15302	2.70135	-3.01813	0.00254339	0.0485402
TRINITY_DN3118_c0_g1	19.4501	5.13719	1.70226	3.01786	0.00254567	0.0485557
TRINITY_DN53354_c0_g1	230.44	-2.04019	0.676665	-3.01506	0.00256926	0.0489775
TRINITY_DN52206_c1_g3	10.5854	-7.105	2.35676	-3.01473	0.00257205	0.0490024
TRINITY_DN54952_c8_g2	3242.88	1.17993	0.391743	3.012	0.00259534	0.0493731
TRINITY_DN34024_c1_g1	2630.96	-2.81598	0.934999	-3.01174	0.00259754	0.0493731
TRINITY_DN47125_c1_g2	116.374	-2.01444	0.668842	-3.01183	0.00259678	0.0493731
TRINITY_DN55059_c4_g4	120.888	-2.64655	0.878793	-3.01157	0.00259898	0.0493731
TRINITY_DN52889_c2_g2	113.145	-1.89613	0.62956	-3.01183	0.00259676	0.0493731
TRINITY_DN35343_c0_g1	31.7149	-3.26736	1.08505	-3.01125	0.00260178	0.0493979
TRINITY_DN54569_c2_g1	74.8157	2.23967	0.743866	3.01085	0.00260513	0.0494049
TRINITY_DN50486_c2_g1	135.887	-1.79388	0.5958	-3.01087	0.00260502	0.0494049
TRINITY_DN37805_c5_g1	45.2899	-2.91373	0.967928	-3.01028	0.00261008	0.0494703
TRINITY_DN46478_c2_g2	881.864	-1.25436	0.416829	-3.00928	0.00261863	0.049604
TRINITY_DN54568_c3_g1	55.1133	-2.37116	0.78811	-3.00867	0.00262395	0.0496762
TRINITY_DN58671_c0_g1	41.954	-5.5547	1.84673	-3.00786	0.00263093	0.0497799
TRINITY_DN45715_c0_g2	555.862	1.39794	0.464996	3.00635	0.00264406	0.0499884
TRINITY_DN47847_c2_g4	92.6739	-2.10602	0.700548	-3.00624	0.00264498	0.0499884
TRINITY_DN41558_c0_g2	126.063	-1.76791	0.588159	-3.00583	0.00264856	0.0500276
TRINITY_DN36320_c2_g1	97.684	2.02823	0.674813	3.00562	0.00265039	0.0500335
TRINITY_DN47462_c1_g1	89.0491	-2.29226	0.762726	-3.00535	0.00265271	0.0500487
TRINITY_DN37381_c2_g1	54.046	-2.37264	0.789696	-3.00449	0.00266025	0.0501623
TRINITY_DN35432_c0_g3	10.6387	-7.11974	2.37024	-3.0038	0.00266632	0.0502481
TRINITY_DN51929_c5_g2	218.499	-2.13759	0.711733	-3.00335	0.00267021	0.0502928
TRINITY_DN48907_c1_g2	456.954	1.59714	0.532123	3.00145	0.00268698	0.0505797
TRINITY_DN34572_c2_g1	639.076	-1.51944	0.506369	-3.00066	0.00269392	0.0506815
TRINITY_DN54936_c6_g2	10.2595	-7.06123	2.35343	-3.0004	0.00269626	0.0506967
TRINITY_DN32406_c0_g1	28.5822	4.36636	1.45547	2.99997	0.00270009	0.0507027
TRINITY_DN53584_c0_g1	422.404	-1.90502	0.635041	-2.99984	0.00270118	0.0507027
TRINITY_DN39408_c0_g2	518.759	-1.32591	0.441949	-3.00015	0.00269843	0.0507027
TRINITY_DN50172_c1_g1	57.6763	-2.56744	0.85626	-2.99843	0.00271374	0.0509095
TRINITY_DN42002_c1_g1	306.773	1.49554	0.498926	2.99752	0.00272188	0.0510333
TRINITY_DN48105_c1_g1	826.809	-2.53567	0.846069	-2.997	0.00272653	0.0510627
TRINITY_DN43956_c4_g1	362.442	1.37157	0.457641	2.99704	0.00272615	0.0510627
TRINITY_DN37759_c0_g2	66.4413	2.39228	0.798649	2.9954	0.00274082	0.0513011
TRINITY_DN43581_c0_g4	3660.81	1.66081	0.554791	2.99357	0.0027573	0.0515804
TRINITY_DN47575_c0_g3	20.4159	4.94846	1.65356	2.99261	0.00276602	0.0516203
TRINITY_DN46268_c1_g1	276.109	-1.68672	0.563655	-2.99248	0.00276724	0.0516203
TRINITY_DN33853_c0_g2	798.387	1.3124	0.438529	2.99273	0.00276495	0.0516203
TRINITY_DN54326_c5_g1	906.531	1.2731	0.425409	2.99264	0.00276572	0.0516203
TRINITY_DN41676_c0_g1	86.5096	-2.05192	0.685649	-2.99267	0.00276553	0.0516203
TRINITY_DN48408_c4_g1	376.472	-1.39857	0.467414	-2.99214	0.00277031	0.0516483
TRINITY_DN34161_c0_g2	480.715	1.56697	0.523913	2.99091	0.00278152	0.0518281
TRINITY_DN34805_c1_g2	106.814	-2.29762	0.768792	-2.98861	0.00280253	0.0521902
TRINITY_DN47627_c1_g1	10.0962	-7.04172	2.35847	-2.98572	0.00282913	0.0526558
TRINITY_DN73954_c0_g1	21.1721	-8.10566	2.71529	-2.98519	0.00283406	0.052718
TRINITY_DN73638_c0_g1	627.459	2.52487	0.846022	2.9844	0.00284132	0.0528233
TRINITY_DN49950_c0_g8	44.5521	3.76952	1.26346	2.9835	0.00284974	0.05295
TRINITY_DN87276_c0_g1	94.7103	2.04165	0.684432	2.98298	0.00285453	0.0530092
TRINITY_DN42851_c0_g2	151.492	-2.10844	0.706874	-2.98277	0.00285655	0.053017
TRINITY_DN36362_c2_g3	1032.95	-1.2394	0.415597	-2.98221	0.00286175	0.0530837
TRINITY_DN39724_c0_g3	197.587	-1.54664	0.518682	-2.98187	0.00286497	0.0531137
TRINITY_DN71136_c0_g1	11.9483	6.78878	2.27689	2.98159	0.00286752	0.0531237
TRINITY_DN38313_c0_g1	154.113	-1.67102	0.56047	-2.98146	0.00286873	0.0531237
TRINITY_DN37602_c3_g1	218.148	3.30118	1.10772	2.98017	0.00288092	0.0532711
TRINITY_DN93491_c0_g1	10.0423	-7.03137	2.35925	-2.98034	0.00287927	0.0532711
TRINITY_DN46939_c3_g3	18.3268	5.0475	1.69373	2.9801	0.00288152	0.0532711
TRINITY_DN50548_c2_g2	519.559	-1.91191	0.641636	-2.97974	0.00288495	0.0533047
TRINITY_DN34298_c0_g1	167.104	1.62181	0.544411	2.97902	0.00289175	0.0534005
TRINITY_DN53784_c1_g2	647.755	-1.38689	0.46568	-2.97821	0.00289941	0.053512
TRINITY_DN33972_c0_g2	193.597	1.60341	0.53859	2.97706	0.00291028	0.0536827
TRINITY_DN50809_c1_g3	146.611	-1.80629	0.60685	-2.9765	0.00291555	0.0537485
TRINITY_DN54153_c3_g1	1534.55	1.35113	0.453957	2.97634	0.0029171	0.0537485
TRINITY_DN54613_c1_g2	50.5253	-3.85684	1.29613	-2.97566	0.00292361	0.0537879
TRINITY_DN52887_c0_g1	344.632	-1.54364	0.518764	-2.9756	0.00292412	0.0537879
TRINITY_DN52672_c3_g1	1783.51	1.40403	0.471835	2.97569	0.00292331	0.0537879
TRINITY_DN37739_c2_g1	26.2026	-4.38195	1.47289	-2.97507	0.00292918	0.0538509
TRINITY_DN48577_c1_g1	1092.46	-2.37583	0.799402	-2.97201	0.00295859	0.0543615
TRINITY_DN45443_c7_g2	22.0552	-4.61105	1.55161	-2.97178	0.00296076	0.0543711
TRINITY_DN50394_c1_g1	116.276	-1.80056	0.60592	-2.97161	0.00296244	0.0543717
TRINITY_DN50743_c0_g4	44.1231	-3.22147	1.08446	-2.97058	0.00297236	0.0545234
TRINITY_DN52163_c3_g1	67.4077	-2.27781	0.766845	-2.97037	0.00297445	0.0545316
TRINITY_DN54811_c12_g5	205.882	-2.02663	0.682738	-2.96838	0.00299373	0.0548547
TRINITY_DN42585_c1_g2	88.0912	2.41355	0.813156	2.96813	0.00299622	0.0548698
TRINITY_DN51218_c0_g2	1262.82	1.209	0.407375	2.96778	0.00299955	0.0549003
TRINITY_DN34768_c1_g2	2306.98	-1.47955	0.49863	-2.96723	0.00300494	0.0549687
TRINITY_DN36181_c2_g1	242.35	2.04101	0.68819	2.96577	0.0030193	0.0552008
TRINITY_DN45113_c3_g3	24.966	-4.92035	1.65955	-2.96487	0.00302813	0.0553316
TRINITY_DN53436_c4_g2	399.419	-2.05679	0.693934	-2.96396	0.00303711	0.0554443
TRINITY_DN42340_c0_g8	37.5928	2.97816	1.00481	2.9639	0.00303765	0.0554443
TRINITY_DN94167_c0_g1	11.3457	-7.20306	2.43121	-2.96274	0.00304914	0.0556233
TRINITY_DN35997_c2_g3	253.907	1.77956	0.600753	2.96222	0.00305431	0.0556868
TRINITY_DN49667_c3_g7	115.978	-1.79473	0.605943	-2.96188	0.00305762	0.0557165
TRINITY_DN52893_c0_g3	281.407	2.17261	0.733874	2.96047	0.00307168	0.0559418
TRINITY_DN45001_c3_g2	46.5021	-3.10406	1.04861	-2.96017	0.00307471	0.0559662
TRINITY_DN54858_c6_g2	843.21	-2.07271	0.70038	-2.9594	0.00308235	0.0560126
TRINITY_DN44196_c2_g2	44.4016	-2.7568	0.931446	-2.9597	0.00307934	0.0560126
TRINITY_DN51528_c2_g3	211.187	-1.54181	0.520984	-2.95941	0.00308224	0.0560126
TRINITY_DN44241_c8_g1	28.3961	-4.77466	1.61371	-2.9588	0.00308838	0.0560915
TRINITY_DN46041_c1_g4	18.3474	5.05104	1.70747	2.9582	0.00309445	0.05614
TRINITY_DN41389_c2_g2	445.861	2.64876	0.895353	2.95834	0.00309297	0.05614
TRINITY_DN40868_c1_g2	727.677	-1.49313	0.504799	-2.95787	0.0030977	0.0561682
TRINITY_DN45282_c0_g3	244.378	2.29999	0.778356	2.95493	0.00312741	0.0566758
TRINITY_DN41320_c1_g6	88.0853	-3.4288	1.16055	-2.95446	0.00313217	0.056731
TRINITY_DN33743_c1_g1	23.086	-3.67685	1.24486	-2.95362	0.00314073	0.0568319
TRINITY_DN35234_c0_g3	206.007	-1.96543	0.665441	-2.95357	0.00314119	0.0568319
TRINITY_DN35568_c1_g4	18.3966	-4.38985	1.48689	-2.95237	0.00315345	0.0570226
TRINITY_DN50435_c1_g2	9.82501	-7.00091	2.37145	-2.95216	0.00315559	0.0570264
TRINITY_DN54908_c10_g2	1487.01	1.54953	0.524906	2.95201	0.00315711	0.0570264
TRINITY_DN44100_c0_g1	3138.82	2.03039	0.687846	2.9518	0.00315924	0.0570338
TRINITY_DN36573_c1_g1	38.4409	3.81605	1.29294	2.95146	0.00316277	0.0570663
TRINITY_DN41877_c2_g1	109.558	1.98314	0.672032	2.95096	0.00316788	0.0571272
TRINITY_DN55101_c12_g4	1112.52	1.25449	0.425248	2.95001	0.00317765	0.0572723
TRINITY_DN43521_c0_g4	62.0899	2.79609	0.948292	2.94855	0.00319265	0.0574799
TRINITY_DN43414_c1_g1	192.617	-1.65253	0.560449	-2.94858	0.00319233	0.0574799
TRINITY_DN33152_c0_g1	30.4582	3.25875	1.10543	2.94795	0.00319892	0.0575615
TRINITY_DN41786_c4_g1	1806.64	1.57132	0.533074	2.94766	0.00320184	0.0575826
TRINITY_DN37079_c4_g2	34.3764	-3.68963	1.25188	-2.94727	0.00320589	0.057624
TRINITY_DN32841_c0_g1	267.057	1.80039	0.611268	2.94534	0.00322601	0.0578951
TRINITY_DN33689_c4_g1	57.1669	-2.68496	0.911603	-2.94532	0.00322622	0.0578951
TRINITY_DN39180_c3_g2	15.8083	-5.25407	1.78371	-2.94559	0.00322338	0.0578951
TRINITY_DN45218_c1_g3	40.939	-2.65829	0.902732	-2.94472	0.00323246	0.0579756
TRINITY_DN54195_c1_g1	1657.99	1.85621	0.630422	2.94439	0.00323587	0.0580052
TRINITY_DN43194_c2_g1	10.1502	-7.05176	2.3958	-2.94338	0.0032465	0.0581328
TRINITY_DN48431_c2_g1	66.143	-2.21715	0.753226	-2.94354	0.00324483	0.0581328
TRINITY_DN49911_c1_g2	1135.15	1.18977	0.404265	2.94305	0.00324994	0.0581629
TRINITY_DN32507_c0_g1	74.2403	-2.35719	0.801359	-2.94149	0.0032664	0.0584101
TRINITY_DN53735_c0_g3	1414.97	1.22439	0.416278	2.94128	0.00326861	0.0584101
TRINITY_DN51633_c2_g1	370.789	-1.93667	0.658455	-2.94124	0.00326905	0.0584101
TRINITY_DN46855_c4_g2	330.339	-1.8012	0.612474	-2.94086	0.003273	0.058449
TRINITY_DN45764_c7_g4	77.6831	2.49254	0.847673	2.94045	0.0032774	0.058496
TRINITY_DN38883_c0_g4	224.492	-2.03283	0.691473	-2.93986	0.00328358	0.0585114
TRINITY_DN49004_c2_g2	138.282	-2.07002	0.704115	-2.9399	0.00328321	0.0585114
TRINITY_DN43196_c4_g1	289.341	-1.86295	0.633622	-2.94016	0.00328044	0.0585114
TRINITY_DN86120_c0_g1	13.1917	-7.42074	2.52433	-2.93969	0.00328544	0.0585131
TRINITY_DN43693_c1_g3	318.025	-1.64825	0.560811	-2.93904	0.0032923	0.0585477
TRINITY_DN44831_c1_g1	178.269	-2.53352	0.86198	-2.93919	0.00329068	0.0585477
TRINITY_DN35967_c4_g1	3902.01	-1.94653	0.662311	-2.939	0.0032927	0.0585477
TRINITY_DN52950_c4_g1	9.87899	-7.01142	2.38635	-2.93814	0.00330193	0.0585856
TRINITY_DN52728_c4_g4	127.067	-1.9356	0.658824	-2.93797	0.00330369	0.0585856
TRINITY_DN52399_c3_g2	9.87899	-7.01142	2.38635	-2.93814	0.00330193	0.0585856
TRINITY_DN47308_c3_g3	49.9266	-2.5248	0.859358	-2.93801	0.00330331	0.0585856
TRINITY_DN54898_c3_g4	9.87899	-7.01142	2.38635	-2.93814	0.00330193	0.0585856
TRINITY_DN38584_c4_g2	251.782	-2.00111	0.681238	-2.93746	0.00330915	0.0586509
TRINITY_DN44545_c1_g3	31.6413	-3.97234	1.35271	-2.93658	0.00331853	0.0587857
TRINITY_DN51962_c1_g2	21.6848	-4.70006	1.60069	-2.93628	0.00332178	0.0588117
TRINITY_DN46195_c1_g1	337.305	-1.95518	0.666084	-2.93534	0.00333179	0.0589574
TRINITY_DN53359_c1_g4	26.7191	3.36442	1.14684	2.93363	0.00335024	0.0592521
TRINITY_DN48481_c0_g1	46.414	-5.0994	1.7386	-2.93304	0.00335659	0.0593067
TRINITY_DN40507_c2_g1	28.9701	3.17977	1.08413	2.93301	0.00335692	0.0593067
TRINITY_DN49175_c0_g1	75.4741	-2.48127	0.846179	-2.93232	0.00336438	0.0594067
TRINITY_DN44626_c1_g1	388.053	-1.68141	0.573488	-2.93189	0.00336904	0.0594257
TRINITY_DN33572_c0_g1	343.148	1.40511	0.479228	2.93204	0.00336746	0.0594257
TRINITY_DN39692_c0_g1	405.554	-1.41873	0.484032	-2.93107	0.00337793	0.0595189
TRINITY_DN32315_c0_g1	593.389	-2.91292	0.993759	-2.93121	0.0033764	0.0595189
TRINITY_DN51568_c5_g3	654.777	1.55817	0.531826	2.92985	0.00339122	0.0597212
TRINITY_DN35405_c6_g3	104.123	2.32596	0.794138	2.92891	0.00340156	0.0598715
TRINITY_DN53404_c2_g3	1303.25	-1.28278	0.438148	-2.92774	0.00341438	0.0600633
TRINITY_DN36169_c4_g1	154.729	2.36361	0.807541	2.92692	0.00342336	0.0600633
TRINITY_DN51248_c0_g1	9.98827	-7.02111	2.39871	-2.92704	0.00342209	0.0600633
TRINITY_DN51052_c0_g2	202.781	-1.89018	0.645689	-2.92739	0.00341821	0.0600633
TRINITY_DN52643_c1_g3	9.98827	-7.02111	2.39871	-2.92704	0.00342209	0.0600633
TRINITY_DN41964_c1_g3	478.652	1.68239	0.574755	2.92715	0.00342082	0.0600633
TRINITY_DN41236_c0_g2	10.2055	-7.05136	2.41	-2.92587	0.00343494	0.0602344
TRINITY_DN50157_c3_g2	38.7782	-5.43814	1.8601	-2.92357	0.00346039	0.0606486
TRINITY_DN53555_c2_g4	1163.76	-1.56484	0.535406	-2.92271	0.00346994	0.0607838
TRINITY_DN54858_c6_g1	939.021	-1.94105	0.664283	-2.92202	0.0034777	0.0608873
TRINITY_DN44907_c0_g6	107.694	3.71184	1.2705	2.92156	0.00348279	0.0609442
TRINITY_DN49169_c0_g4	517.144	1.36114	0.465998	2.92092	0.00349002	0.0610384
TRINITY_DN40748_c1_g2	722.888	-6.51575	2.23085	-2.92075	0.00349189	0.0610388
TRINITY_DN46567_c4_g1	30.5019	-4.1848	1.43379	-2.9187	0.00351495	0.0612374
TRINITY_DN47845_c4_g1	9.77102	-6.99031	2.39486	-2.91888	0.00351292	0.0612374
TRINITY_DN49715_c6_g1	1102.57	1.59687	0.54711	2.91873	0.00351462	0.0612374
TRINITY_DN49924_c1_g1	969.199	-2.28334	0.782345	-2.91859	0.00351622	0.0612374
TRINITY_DN16646_c0_g1	28.7779	4.13569	1.41686	2.91891	0.00351254	0.0612374
TRINITY_DN40910_c5_g1	83.435	-2.37045	0.812054	-2.91908	0.00351067	0.0612374
TRINITY_DN39299_c1_g1	4530.08	-1.23016	0.421377	-2.91939	0.00350716	0.0612374
TRINITY_DN52929_c3_g2	1678.32	-2.23118	0.76489	-2.917	0.00353419	0.0615179
TRINITY_DN44702_c0_g2	102.126	3.16915	1.0867	2.91631	0.00354196	0.061591
TRINITY_DN31892_c0_g1	18.8067	-7.94087	2.72293	-2.9163	0.00354211	0.061591
TRINITY_DN28014_c0_g1	9.60776	-6.96979	2.39081	-2.91524	0.00355419	0.0617685
TRINITY_DN54216_c2_g1	1304.92	-1.92098	0.65914	-2.91437	0.00356408	0.0619079
TRINITY_DN36808_c1_g2	10.4228	-7.0811	2.43053	-2.9134	0.00357522	0.0620687
TRINITY_DN35049_c2_g1	593.815	-1.85883	0.638331	-2.91202	0.00359101	0.0622449
TRINITY_DN41367_c0_g2	185.874	-1.70691	0.586104	-2.9123	0.00358775	0.0622449
TRINITY_DN86708_c0_g1	11.563	-7.23024	2.48277	-2.91217	0.0035893	0.0622449
TRINITY_DN37985_c0_g2	3035.8	-1.99031	0.683689	-2.91113	0.00360124	0.0623895
TRINITY_DN52656_c1_g4	1111.82	1.30728	0.44918	2.91036	0.00361013	0.0625107
TRINITY_DN34048_c1_g3	24.4747	-3.60157	1.2379	-2.90941	0.00362113	0.0626355
TRINITY_DN37055_c6_g1	101.716	2.25927	0.776527	2.90946	0.00362057	0.0626355
TRINITY_DN50756_c1_g1	1579.89	1.86646	0.64164	2.90888	0.00362722	0.062708
TRINITY_DN55005_c5_g1	400.355	-1.50518	0.517607	-2.90795	0.00363807	0.0628628
TRINITY_DN36090_c2_g3	40.0324	-3.31225	1.13911	-2.90776	0.00364033	0.0628689
TRINITY_DN52638_c4_g4	32.1537	-2.93401	1.00929	-2.90701	0.00364901	0.0629789
TRINITY_DN53599_c2_g1	47.3615	-2.85581	0.982432	-2.90688	0.00365051	0.0629789
TRINITY_DN49318_c1_g1	226.188	-1.70625	0.587101	-2.90623	0.00365811	0.0630772
TRINITY_DN48101_c0_g1	186.467	-2.35216	0.809524	-2.9056	0.00366545	0.0631708
TRINITY_DN48834_c2_g1	442.703	1.90291	0.654978	2.90531	0.00366893	0.0631978
TRINITY_DN42441_c2_g2	421.216	-1.40424	0.483663	-2.90335	0.00369196	0.0635613
TRINITY_DN45929_c4_g1	135.015	2.79863	0.964047	2.903	0.00369611	0.0635996
TRINITY_DN36709_c4_g1	32.4462	3.88999	1.3401	2.90276	0.00369889	0.0636144
TRINITY_DN51560_c2_g1	1774.75	-2.26437	0.780284	-2.90198	0.00370817	0.0637407
TRINITY_DN40850_c0_g1	71.9459	2.50507	0.86362	2.90066	0.00372383	0.0639767
TRINITY_DN47799_c2_g1	387.752	-1.41863	0.489122	-2.90036	0.00372736	0.064004
TRINITY_DN34783_c6_g6	206.956	1.75828	0.606272	2.90015	0.00372984	0.0640133
TRINITY_DN48600_c3_g4	137.291	-1.8639	0.64275	-2.89988	0.00373304	0.0640351
TRINITY_DN45300_c0_g4	124.253	-1.93338	0.666868	-2.8992	0.0037412	0.0641418
TRINITY_DN49146_c4_g1	205.077	-1.89945	0.655223	-2.89893	0.00374437	0.0641629
TRINITY_DN49156_c0_g1	174.734	3.54736	1.2242	2.8977	0.00375904	0.0643476
TRINITY_DN55080_c8_g1	19.4077	-7.97998	2.75388	-2.89772	0.00375886	0.0643476
TRINITY_DN46629_c0_g3	4567.63	-1.20963	0.417478	-2.89747	0.00376181	0.0643616
TRINITY_DN48937_c1_g2	397.062	1.75353	0.605327	2.89684	0.00376941	0.0644583
TRINITY_DN42821_c1_g1	3007.03	1.19315	0.411952	2.89633	0.00377558	0.0645305
TRINITY_DN42939_c2_g6	10.9622	6.66488	2.30128	2.89616	0.00377758	0.0645313
TRINITY_DN33436_c0_g1	492.042	1.27568	0.440533	2.89576	0.00378238	0.0645799
TRINITY_DN53344_c7_g7	10.8618	6.65192	2.29781	2.8949	0.0037928	0.064691
TRINITY_DN42331_c1_g4	8356.41	1.19746	0.413641	2.89491	0.00379267	0.064691
TRINITY_DN40868_c1_g1	1479.95	1.5972	0.551907	2.89396	0.00380413	0.0648422
TRINITY_DN37748_c4_g2	629.844	1.5901	0.549478	2.89384	0.00380559	0.0648422
TRINITY_DN40298_c1_g1	728.462	-1.58229	0.546905	-2.89318	0.00381369	0.0649466
TRINITY_DN35377_c1_g7	333.767	1.99098	0.688448	2.89198	0.00382821	0.0651269
TRINITY_DN35132_c1_g2	86.0781	-4.32537	1.49562	-2.89202	0.00382773	0.0651269
TRINITY_DN54775_c4_g1	501.522	-3.17473	1.0982	-2.89084	0.00384211	0.0653077
TRINITY_DN35171_c0_g7	17.416	4.97493	1.72103	2.89066	0.00384428	0.0653077
TRINITY_DN47381_c2_g1	50.4189	-2.55258	0.883065	-2.89059	0.00384525	0.0653077
TRINITY_DN39521_c0_g5	968.826	1.1701	0.404813	2.89046	0.00384674	0.0653077
TRINITY_DN34474_c2_g1	156.274	1.59803	0.553048	2.8895	0.00385853	0.0654742
TRINITY_DN54956_c2_g2	1631.31	-1.16824	0.404422	-2.88867	0.00386871	0.0656133
TRINITY_DN42050_c2_g1	53.1388	2.58654	0.895666	2.88784	0.00387901	0.0657543
TRINITY_DN44646_c0_g1	788.194	-1.61453	0.559516	-2.88558	0.0039069	0.066193
TRINITY_DN50301_c3_g2	207.95	-6.70606	2.32414	-2.8854	0.00390919	0.0661979
TRINITY_DN54793_c0_g1	3020.02	1.23486	0.427999	2.88518	0.00391184	0.0662088
TRINITY_DN48933_c1_g1	1598.31	-1.14763	0.39788	-2.88436	0.00392215	0.0663494
TRINITY_DN42481_c0_g3	665.189	-1.22956	0.426349	-2.88394	0.00392735	0.0664033
TRINITY_DN41271_c1_g1	311.292	1.39046	0.482316	2.88288	0.00394054	0.0665923
TRINITY_DN51516_c5_g3	138.232	-2.18884	0.759474	-2.88205	0.00395096	0.0667343
TRINITY_DN35834_c0_g1	51.7079	-4.65219	1.61448	-2.88155	0.00395726	0.0668066
TRINITY_DN44499_c2_g1	5126.07	-1.2098	0.419912	-2.88108	0.0039631	0.0668709
TRINITY_DN38123_c0_g1	435.792	-1.64901	0.572527	-2.88023	0.0039738	0.0669832
TRINITY_DN25884_c0_g1	9.6354	-6.96938	2.41967	-2.8803	0.00397299	0.0669832
TRINITY_DN53311_c1_g1	19.0548	-7.95348	2.76242	-2.87917	0.00398718	0.0671744
TRINITY_DN47376_c3_g1	571.794	1.48016	0.514176	2.87871	0.00399311	0.0672058
TRINITY_DN48566_c3_g4	94.0572	-2.39842	0.833152	-2.87873	0.00399283	0.0672058
TRINITY_DN48948_c1_g1	176.632	-1.55363	0.539908	-2.87759	0.00400728	0.0674101
TRINITY_DN48670_c0_g5	104.468	-2.07896	0.7227	-2.87666	0.0040191	0.0675744
TRINITY_DN34991_c5_g2	9.52678	-6.9535	2.41784	-2.87591	0.0040286	0.0676653
TRINITY_DN50093_c0_g2	1166.11	-1.15377	0.40118	-2.87593	0.00402833	0.0676653
TRINITY_DN30810_c0_g1	64.3177	-2.3661	0.822859	-2.87547	0.00403431	0.0677267
TRINITY_DN36365_c4_g1	1766.59	-1.31308	0.456765	-2.87475	0.00404351	0.0678469
TRINITY_DN54338_c4_g3	425.776	1.46457	0.509533	2.87433	0.00404882	0.0679014
TRINITY_DN53066_c1_g1	456.383	1.28858	0.44834	2.87411	0.00405163	0.067914
TRINITY_DN52237_c1_g8	152.408	-10.9563	3.81299	-2.87342	0.00406057	0.0680295
TRINITY_DN45658_c0_g2	1008.5	1.18205	0.411593	2.8719	0.00408015	0.0683229
TRINITY_DN52662_c0_g1	49.976	-2.64167	0.919928	-2.8716	0.00408398	0.0683523
TRINITY_DN39693_c2_g2	830.791	-1.78199	0.620655	-2.87114	0.00408989	0.0684013
TRINITY_DN37931_c3_g2	858.987	-1.25239	0.436213	-2.87106	0.00409104	0.0684013
TRINITY_DN54865_c8_g2	1039.18	-1.32282	0.461024	-2.86932	0.00411354	0.0687176
TRINITY_DN43051_c0_g1	9.39051	-6.93795	2.41801	-2.86928	0.00411412	0.0687176
TRINITY_DN49304_c2_g2	75.5556	-2.1946	0.765213	-2.86796	0.0041313	0.0689698
TRINITY_DN55105_c13_g1	7465.17	1.1304	0.394437	2.86585	0.00415886	0.0693948
TRINITY_DN40192_c3_g1	118.823	-1.94917	0.680298	-2.86518	0.00416778	0.0695085
TRINITY_DN49200_c0_g2	2964.32	-2.20893	0.771292	-2.86394	0.00418406	0.0696594
TRINITY_DN43343_c5_g2	1535.83	-1.30638	0.456131	-2.86404	0.00418277	0.0696594
TRINITY_DN53489_c3_g1	3557.33	1.53941	0.537558	2.86371	0.00418718	0.0696594
TRINITY_DN40479_c1_g6	75.438	-2.628	0.917636	-2.86388	0.0041848	0.0696594
TRINITY_DN34846_c0_g1	520.472	1.3336	0.465692	2.86369	0.00418736	0.0696594
TRINITY_DN46721_c1_g4	76.0771	-2.18795	0.76417	-2.86318	0.00419418	0.0697027
TRINITY_DN47403_c2_g3	66.6343	-2.47985	0.866084	-2.86329	0.00419271	0.0697027
TRINITY_DN34312_c2_g3	29.417	-3.18706	1.11319	-2.863	0.00419649	0.069706
TRINITY_DN96099_c0_g1	70.1651	2.16049	0.754813	2.86229	0.00420591	0.0698274
TRINITY_DN49310_c3_g9	499.005	1.52023	0.531625	2.8596	0.00424178	0.0703875
TRINITY_DN54202_c3_g1	52242.5	1.65978	0.580544	2.85901	0.00424967	0.0704832
TRINITY_DN55583_c0_g1	85.0805	-2.04077	0.714227	-2.85732	0.00427241	0.0707799
TRINITY_DN49997_c1_g1	288.666	1.98975	0.696401	2.8572	0.00427399	0.0707799
TRINITY_DN49974_c1_g1	829.142	-1.88728	0.660472	-2.85748	0.00427024	0.0707799
TRINITY_DN49931_c1_g2	115.273	-1.9404	0.67922	-2.8568	0.00427936	0.0707987
TRINITY_DN54792_c2_g4	138.356	1.6409	0.574384	2.8568	0.00427941	0.0707987
[truncated: 35,409 more rows]
