# Supplementary material for: Altered Immune Landscape and Disrupted Coral-Symbiodinium Symbiosis in the Scleractinian Coral Pocillopora damicornis by Vibrio coralliilyticus Challenge
Source: Front Physiol. 2019 Apr 2;10:366. doi: 10.3389/fphys.2019.00366 (PMC6454040; doi:10.3389/fphys.2019.00366)
Supplement: Supplementary file 4 [file Table_4.XLSX]

## Sheet: result
Table S4. Differential gene expression profiles of zooxanthella genes between the Vibrio challenge and control groups.
	baseMean	log2FoldChange	lfcSE	stat	pvalue	padj
TRINITY_DN42610_c2_g1	635.317	1.58772	0.18322	8.66568	4.48838e-18	1.58961e-13
TRINITY_DN48832_c0_g1	298.86	4.36328	0.506582	8.61317	7.10645e-18	1.58961e-13
TRINITY_DN40871_c3_g2	442.94	3.92273	0.529961	7.40192	1.34226e-13	2.00162e-09
TRINITY_DN51708_c0_g1	359.06	2.12626	0.291802	7.28665	3.17758e-13	3.55389e-09
TRINITY_DN46713_c1_g3	3237.84	1.58291	0.218986	7.22838	4.88777e-13	4.37328e-09
TRINITY_DN38409_c5_g1	1278.73	2.04525	0.293947	6.95789	3.45406e-12	2.5754e-08
TRINITY_DN43915_c5_g1	460.263	2.10976	0.308809	6.83193	8.37796e-12	5.35435e-08
TRINITY_DN40734_c1_g2	108.648	4.50087	0.664689	6.7714	1.27546e-11	6.55921e-08
TRINITY_DN39897_c3_g2	117.418	5.01368	0.740958	6.76648	1.31955e-11	6.55921e-08
TRINITY_DN44458_c0_g2	410.061	1.25338	0.193114	6.49038	8.56219e-11	3.83047e-07
TRINITY_DN46713_c1_g2	321.067	2.2334	0.3501	6.3793	1.77895e-10	7.235e-07
TRINITY_DN37056_c1_g1	1134.51	1.74664	0.278973	6.26097	3.82599e-10	1.42636e-06
TRINITY_DN49508_c1_g1	2515.03	1.12258	0.186643	6.01458	1.8035e-09	6.2064e-06
TRINITY_DN30549_c0_g1	434.299	2.04063	0.34309	5.9478	2.71776e-09	8.6846e-06
TRINITY_DN52017_c5_g1	41.6659	3.92903	0.694103	5.66059	1.50856e-08	4.49923e-05
TRINITY_DN42914_c2_g1	797.977	1.17608	0.208331	5.64527	1.64925e-08	4.61139e-05
TRINITY_DN35633_c4_g1	656.031	1.02311	0.184962	5.53145	3.176e-08	8.35793e-05
TRINITY_DN37336_c5_g1	724.279	2.27847	0.415222	5.48736	4.07975e-08	0.000101398
TRINITY_DN35997_c2_g3	71.3303	2.63582	0.484231	5.44332	5.22968e-08	0.000118156
TRINITY_DN48496_c1_g1	942.606	1.34934	0.247971	5.44154	5.28226e-08	0.000118156
TRINITY_DN39312_c2_g1	309.283	1.98869	0.370248	5.37122	7.82067e-08	0.00016619
TRINITY_DN43844_c0_g2	7303.78	1.22645	0.228675	5.36328	8.17261e-08	0.00016619
TRINITY_DN50167_c4_g1	182.945	1.90977	0.358046	5.33386	9.6146e-08	0.000187012
TRINITY_DN44611_c3_g1	558.201	2.00351	0.376715	5.31836	1.04705e-07	0.000193476
TRINITY_DN42980_c1_g1	556.908	1.46603	0.275958	5.31252	1.08118e-07	0.000193476
TRINITY_DN51417_c2_g4	58.9746	9.17989	1.73279	5.29775	1.17236e-07	0.000201723
TRINITY_DN46217_c0_g2	2590.52	0.634744	0.121576	5.22097	1.77985e-07	0.000294909
TRINITY_DN36068_c2_g2	556.375	1.97152	0.379093	5.20062	1.9863e-07	0.000317361
TRINITY_DN45268_c0_g1	2267.58	1.31116	0.25463	5.14929	2.6147e-07	0.000403358
TRINITY_DN52392_c1_g1	1598.67	1.40084	0.273595	5.12012	3.05336e-07	0.000455327
TRINITY_DN35450_c1_g4	253.734	1.5339	0.308989	4.96426	6.89631e-07	0.000995226
TRINITY_DN35715_c0_g1	1500.67	1.36006	0.275105	4.94377	7.66273e-07	0.00107127
TRINITY_DN54850_c9_g3	259.233	2.18232	0.442885	4.92751	8.3283e-07	0.00112904
TRINITY_DN21328_c0_g1	120.075	2.39246	0.487019	4.91246	8.99386e-07	0.00118341
TRINITY_DN41302_c0_g1	3167.07	1.17725	0.240241	4.90026	9.57091e-07	0.00122335
TRINITY_DN53380_c2_g3	1740.18	1.89547	0.38866	4.87694	1.07742e-06	0.0013389
TRINITY_DN42002_c1_g1	348.5	2.26175	0.467796	4.83491	1.33205e-06	0.00161059
TRINITY_DN34454_c3_g3	365.898	1.25162	0.259374	4.82555	1.39619e-06	0.00164372
TRINITY_DN42716_c3_g3	88.2547	2.58516	0.539757	4.78949	1.67204e-06	0.001918
TRINITY_DN40116_c1_g2	376.288	2.25996	0.476166	4.74616	2.07318e-06	0.00231869
TRINITY_DN48098_c4_g3	717.913	1.50067	0.317498	4.72654	2.28373e-06	0.0024763
TRINITY_DN46160_c1_g1	2975.13	1.07408	0.227419	4.72292	2.3248e-06	0.0024763
TRINITY_DN49402_c1_g1	226.926	1.61253	0.343823	4.68998	2.73228e-06	0.00284265
TRINITY_DN47172_c0_g1	44.3618	2.83267	0.611135	4.63509	3.56781e-06	0.00362757
TRINITY_DN52048_c1_g1	214.287	2.1506	0.465701	4.61799	3.87469e-06	0.0037683
TRINITY_DN34156_c4_g1	2724.16	1.84394	0.399138	4.61982	3.84067e-06	0.0037683
TRINITY_DN51106_c0_g3	949.752	1.23453	0.267607	4.61321	3.9649e-06	0.003774
TRINITY_DN46066_c1_g2	1393.42	0.848892	0.184766	4.59441	4.33975e-06	0.00404474
TRINITY_DN46525_c4_g1	572.472	1.26124	0.275742	4.57399	4.7852e-06	0.00436889
TRINITY_DN45516_c1_g3	1118.34	1.82789	0.402531	4.54099	5.599e-06	0.00500964
TRINITY_DN53058_c0_g1	532.384	1.9787	0.436248	4.53572	5.74065e-06	0.00503567
TRINITY_DN45502_c2_g2	7549.81	0.828559	0.183465	4.51616	6.29702e-06	0.0054175
TRINITY_DN47713_c3_g1	1159.1	1.23845	0.276864	4.47313	7.7083e-06	0.00650654
TRINITY_DN53828_c0_g2	2065.03	2.24677	0.504636	4.45227	8.49675e-06	0.00679905
TRINITY_DN39052_c2_g1	3201.4	1.46213	0.328328	4.45326	8.45768e-06	0.00679905
TRINITY_DN35985_c1_g1	522.225	1.27946	0.287395	4.45191	8.51079e-06	0.00679905
TRINITY_DN51822_c2_g1	714.833	1.98636	0.452148	4.39318	1.11706e-05	0.00861621
TRINITY_DN47234_c0_g1	61.9834	3.83607	0.87295	4.39438	1.11089e-05	0.00861621
TRINITY_DN53426_c1_g1	1129.82	0.890914	0.20377	4.37214	1.23032e-05	0.00932897
TRINITY_DN34153_c1_g1	191.109	1.10298	0.254218	4.33872	1.43312e-05	0.0106856
TRINITY_DN33691_c3_g1	65.9886	2.28175	0.527057	4.32923	1.49635e-05	0.0107971
TRINITY_DN45921_c0_g1	611.648	1.59737	0.368744	4.33193	1.47809e-05	0.0107971
TRINITY_DN52620_c1_g4	716.3	1.79848	0.417154	4.3113	1.62295e-05	0.0115247
TRINITY_DN32589_c0_g1	88.7495	2.37624	0.552716	4.2992	1.71413e-05	0.011982
TRINITY_DN45832_c3_g5	599.616	1.62271	0.383864	4.22729	2.36522e-05	0.0162789
TRINITY_DN54175_c3_g1	3189.43	1.32442	0.317441	4.17217	3.01713e-05	0.0204511
TRINITY_DN40871_c3_g1	1336.32	1.73647	0.417156	4.16265	3.14576e-05	0.0210048
TRINITY_DN44288_c1_g1	1686.2	0.600584	0.144461	4.1574	3.21888e-05	0.0210271
TRINITY_DN46363_c2_g1	1253.02	1.09932	0.264743	4.1524	3.2901e-05	0.0210271
TRINITY_DN46725_c2_g1	756.999	1.33222	0.320738	4.15363	3.27249e-05	0.0210271
TRINITY_DN37072_c12_g1	419.038	1.97955	0.478344	4.13835	3.49815e-05	0.0220025
TRINITY_DN48316_c2_g1	792.838	1.16806	0.282444	4.13555	3.54109e-05	0.0220025
TRINITY_DN49346_c2_g5	179.342	1.94717	0.472024	4.12515	3.70492e-05	0.0227051
TRINITY_DN51855_c1_g1	2910.62	1.14861	0.279512	4.10935	3.96772e-05	0.023987
TRINITY_DN53880_c2_g1	636.209	0.848573	0.209358	4.05321	5.05198e-05	0.0301347
TRINITY_DN49241_c2_g2	204.706	1.84936	0.457832	4.03938	5.35935e-05	0.0315476
TRINITY_DN36329_c2_g1	288.569	1.78573	0.444695	4.01561	5.9291e-05	0.0344481
TRINITY_DN46195_c1_g1	1104.56	0.973017	0.244125	3.98574	6.72704e-05	0.0373664
TRINITY_DN52816_c0_g2	6884.93	1.02312	0.256895	3.98266	6.81482e-05	0.0373664
TRINITY_DN50285_c1_g3	2200.32	1.37117	0.344188	3.98379	6.78258e-05	0.0373664
TRINITY_DN42567_c3_g1	443.839	0.883198	0.221818	3.98162	6.84457e-05	0.0373664
TRINITY_DN37345_c1_g1	68.6039	2.09233	0.525517	3.98147	6.84901e-05	0.0373664
TRINITY_DN49374_c1_g2	617.824	1.17582	0.296842	3.96111	7.46024e-05	0.039732
TRINITY_DN43069_c1_g8	774.836	1.19084	0.300477	3.96317	7.39599e-05	0.039732
TRINITY_DN50162_c0_g1	236.184	1.01168	0.255998	3.95189	7.75355e-05	0.0408083
TRINITY_DN99356_c0_g1	55.6263	4.82402	1.22353	3.94272	8.05626e-05	0.0419085
TRINITY_DN49180_c1_g1	2634.67	1.28003	0.32509	3.93745	8.23505e-05	0.0423462
TRINITY_DN44849_c1_g2	997.59	1.01887	0.259051	3.93309	8.38592e-05	0.0425099
TRINITY_DN47713_c3_g2	4088.35	1.64179	0.417646	3.93107	8.45694e-05	0.0425099
TRINITY_DN49336_c3_g3	278.042	2.08246	0.531286	3.91966	8.86738e-05	0.0440778
TRINITY_DN53577_c3_g1	2531.72	1.13393	0.289936	3.91096	9.19312e-05	0.0451948
TRINITY_DN43747_c6_g2	3087.01	1.36882	0.350559	3.90468	9.43498e-05	0.0458796
TRINITY_DN41065_c2_g10	49.7928	1.97589	0.506632	3.90005	9.61716e-05	0.0462627
TRINITY_DN50652_c1_g2	28.3137	3.28205	0.842551	3.89538	9.80468e-05	0.046663
TRINITY_DN34221_c1_g2	267.849	2.13284	0.548313	3.88983	0.000100315	0.0467479
TRINITY_DN44842_c4_g2	1109.97	1.92184	0.493998	3.89038	0.000100087	0.0467479
TRINITY_DN47987_c1_g3	1350.43	1.90151	0.489329	3.88597	0.000101924	0.0470081
TRINITY_DN53913_c1_g3	2363.36	1.63551	0.422115	3.87457	0.000106814	0.0477853
TRINITY_DN22533_c0_g1	11.5216	6.81809	1.75758	3.87924	0.000104785	0.0477853
TRINITY_DN43104_c1_g1	1170.65	1.67183	0.431247	3.87673	0.00010587	0.0477853
TRINITY_DN54551_c5_g3	5148.67	1.11038	0.287239	3.86571	0.000110769	0.0490639
TRINITY_DN48354_c1_g1	1153.11	1.04678	0.271132	3.86077	0.000113031	0.049575
TRINITY_DN51371_c2_g2	10.5988	6.69865	1.73673	3.85705	0.000114763	0.0498462
TRINITY_DN45920_c0_g1	1274.7	0.659179	0.171106	3.85246	0.000116938	0.0503023
TRINITY_DN51156_c1_g2	1039.81	-7.64547	1.98873	-3.8444	0.000120847	0.0514888
TRINITY_DN39758_c0_g1	162.084	1.83749	0.479778	3.82988	0.000128204	0.0541081
TRINITY_DN53206_c0_g1	2604.95	1.38711	0.362679	3.82462	0.000130974	0.0547606
TRINITY_DN52936_c1_g1	823.722	2.15246	0.565792	3.80433	0.000142187	0.0573064
TRINITY_DN50127_c3_g1	722.616	1.01528	0.266679	3.80711	0.0001406	0.0573064
TRINITY_DN50076_c1_g3	49.854	2.57256	0.676204	3.80441	0.000142142	0.0573064
TRINITY_DN43833_c2_g7	161.103	-1.28707	0.337962	-3.80833	0.000139911	0.0573064
TRINITY_DN47858_c1_g7	592.667	1.45007	0.382432	3.79172	0.000149608	0.0597592
TRINITY_DN51027_c1_g3	151.678	1.50306	0.397862	3.77786	0.000158184	0.0618284
TRINITY_DN47672_c1_g1	1340.44	1.20645	0.319448	3.77668	0.000158935	0.0618284
TRINITY_DN53760_c4_g2	320.821	1.28867	0.341034	3.7787	0.000157647	0.0618284
TRINITY_DN36679_c4_g2	326.152	-1.03779	0.274973	-3.77414	0.000160562	0.0619228
TRINITY_DN37729_c0_g2	201.253	-6.92543	1.83967	-3.7645	0.000166879	0.0638093
TRINITY_DN49938_c1_g1	2945.61	1.54386	0.411741	3.74959	0.000177124	0.0671525
TRINITY_DN51317_c0_g2	698.293	1.97153	0.526108	3.74739	0.000178687	0.0671758
TRINITY_DN38478_c0_g4	75.5578	-1.64364	0.439133	-3.74293	0.000181888	0.0678094
TRINITY_DN50723_c0_g4	745.485	0.757771	0.202834	3.73592	0.000187029	0.0691498
TRINITY_DN50958_c2_g3	1040.45	1.24717	0.334548	3.72794	0.000193054	0.0693705
TRINITY_DN49474_c3_g1	425.279	1.56087	0.418272	3.7317	0.000190192	0.0693705
TRINITY_DN52514_c2_g1	32151.5	1.1335	0.304137	3.72693	0.000193829	0.0693705
TRINITY_DN54160_c2_g1	6474.06	1.23956	0.332422	3.72887	0.000192343	0.0693705
TRINITY_DN36865_c0_g1	806.68	0.991823	0.266514	3.72147	0.000198065	0.0703242
TRINITY_DN34152_c2_g1	79.6556	-4.57655	1.23315	-3.71125	0.000206237	0.072649
TRINITY_DN52952_c1_g1	1960.59	0.601368	0.162426	3.70241	0.000213559	0.0740618
TRINITY_DN37647_c4_g1	1930.43	0.687719	0.185702	3.70335	0.000212768	0.0740618
TRINITY_DN49544_c1_g1	449.036	-6.59593	1.7842	-3.69685	0.000218288	0.0751196
TRINITY_DN52140_c0_g1	4028.38	1.0172	0.276818	3.67461	0.000238213	0.0813508
TRINITY_DN51272_c4_g2	86.2564	1.60614	0.439362	3.65561	0.000256569	0.0863016
TRINITY_DN23602_c0_g2	10.0617	-7.02909	1.92181	-3.65753	0.000254659	0.0863016
TRINITY_DN40442_c0_g3	2844.74	1.46255	0.400328	3.65339	0.000258803	0.0864037
TRINITY_DN51576_c3_g1	11.9847	6.87676	1.8847	3.64873	0.000263541	0.0873337
TRINITY_DN37519_c3_g1	210.638	-0.787844	0.216048	-3.64662	0.000265718	0.0874074
TRINITY_DN50529_c2_g7	58.914	3.74607	1.02847	3.64239	0.000270121	0.0882074
TRINITY_DN47979_c0_g3	276.995	-2.61837	0.722876	-3.62216	0.000292149	0.0947093
TRINITY_DN44137_c0_g1	2766.35	1.12566	0.311379	3.6151	0.000300237	0.0952604
TRINITY_DN48903_c1_g1	252.676	1.52005	0.420234	3.61714	0.000297872	0.0952604
TRINITY_DN53053_c3_g3	175.957	1.86112	0.514723	3.61577	0.000299455	0.0952604
TRINITY_DN38065_c4_g1	988.726	1.50069	0.416864	3.59995	0.000318272	0.0995703
TRINITY_DN42104_c0_g3	74.6424	2.39788	0.666021	3.6003	0.000317847	0.0995703
TRINITY_DN55105_c13_g1	4776.74	1.5325	0.426181	3.59588	0.000323301	0.100441
TRINITY_DN50271_c0_g1	252.752	1.41758	0.394562	3.5928	0.00032714	0.100933
TRINITY_DN46245_c1_g3	1288.74	1.36472	0.380598	3.58572	0.000336153	0.103003
TRINITY_DN36147_c0_g4	190.156	1.33104	0.37182	3.57981	0.000343842	0.104643
TRINITY_DN44433_c0_g2	91.7355	2.48047	0.694898	3.56954	0.000357609	0.107718
TRINITY_DN54062_c4_g1	4393.6	1.07008	0.299851	3.56869	0.000358764	0.107718
TRINITY_DN36080_c1_g1	2051.98	1.00148	0.28128	3.56043	0.000370245	0.110424
TRINITY_DN34504_c3_g1	2264.65	1.27151	0.357589	3.55579	0.00037684	0.111085
TRINITY_DN45229_c2_g2	1822.67	0.992092	0.279039	3.55538	0.000377428	0.111085
TRINITY_DN41333_c3_g1	192.568	1.44401	0.406776	3.5499	0.000385376	0.111229
TRINITY_DN47454_c2_g1	976.999	1.15181	0.324265	3.55206	0.000382227	0.111229
TRINITY_DN46087_c0_g1	304.961	-0.801784	0.225792	-3.55099	0.000383791	0.111229
TRINITY_DN47463_c1_g2	532.747	-6.03653	1.70163	-3.54751	0.000388891	0.111524
TRINITY_DN35895_c2_g4	142.618	-2.28993	0.645821	-3.54576	0.000391478	0.111551
TRINITY_DN42527_c0_g2	106.181	1.26819	0.358059	3.54186	0.000397318	0.111791
TRINITY_DN49714_c4_g2	505.647	1.71635	0.484525	3.54234	0.000396596	0.111791
TRINITY_DN43655_c4_g1	755.842	1.64478	0.464631	3.53998	0.000400165	0.111889
TRINITY_DN104958_c0_g1	43.802	1.68182	0.475594	3.53625	0.000405844	0.112772
TRINITY_DN50142_c0_g2	233.13	-0.825225	0.233474	-3.53455	0.000408473	0.112801
TRINITY_DN46226_c0_g1	159.361	1.74814	0.495989	3.52455	0.000424205	0.116427
TRINITY_DN34958_c0_g2	1891.04	1.05347	0.299211	3.52084	0.000430184	0.117349
TRINITY_DN43553_c2_g3	371.802	0.695397	0.197707	3.51731	0.000435945	0.118199
TRINITY_DN54520_c2_g1	1015.69	1.27882	0.36447	3.5087	0.000450301	0.121356
TRINITY_DN35360_c0_g7	212.768	-5.31869	1.51767	-3.5045	0.000457457	0.122546
TRINITY_DN30148_c1_g1	299.495	2.24991	0.642419	3.50225	0.000461351	0.122854
TRINITY_DN54952_c8_g1	3000.55	1.11721	0.319296	3.49897	0.000467057	0.12291
TRINITY_DN53313_c5_g1	4823.06	1.35214	0.386419	3.49917	0.000466717	0.12291
TRINITY_DN51248_c4_g1	1137.42	1.15552	0.330816	3.49295	0.000477713	0.124979
TRINITY_DN51740_c1_g4	126.516	1.03484	0.296793	3.48673	0.000488959	0.127178
TRINITY_DN40852_c6_g3	943.017	-1.9074	0.54739	-3.48453	0.000492996	0.127486
TRINITY_DN52432_c2_g1	3488.46	0.835892	0.240231	3.47954	0.000502277	0.128789
TRINITY_DN51856_c1_g1	147.27	1.43504	0.412518	3.47873	0.000503792	0.128789
TRINITY_DN36387_c3_g2	794.53	1.32485	0.381173	3.47572	0.000509489	0.129506
TRINITY_DN51510_c4_g2	23.6592	2.21959	0.639312	3.47185	0.000516888	0.130644
TRINITY_DN38156_c1_g1	208.149	0.834378	0.240486	3.46955	0.000521322	0.131025
TRINITY_DN40323_c6_g1	61.1284	2.01995	0.582546	3.46745	0.000525414	0.131315
TRINITY_DN45383_c1_g2	951.599	1.55669	0.449344	3.46436	0.000531495	0.132097
TRINITY_DN34243_c0_g2	136.562	-2.80667	0.810664	-3.46218	0.000535812	0.132434
TRINITY_DN34735_c0_g1	6354.41	1.25746	0.363488	3.45942	0.000541346	0.133067
TRINITY_DN21962_c0_g1	8.44436	6.36772	1.84312	3.45486	0.000550586	0.134599
TRINITY_DN47740_c0_g4	7.39075	6.18312	1.79299	3.4485	0.000563707	0.137057
TRINITY_DN36842_c2_g1	37.5256	-3.29956	0.957962	-3.44435	0.000572426	0.137681
TRINITY_DN51062_c1_g2	143.579	2.00431	0.581856	3.44469	0.000571725	0.137681
TRINITY_DN49423_c3_g1	245.164	1.36243	0.395746	3.44269	0.000575967	0.137792
TRINITY_DN40040_c1_g1	2212.01	1.31007	0.381149	3.43715	0.000587864	0.138417
TRINITY_DN37474_c4_g7	229.16	1.4503	0.421641	3.43965	0.00058246	0.138417
TRINITY_DN36071_c1_g3	136.53	1.01185	0.29433	3.43781	0.000586444	0.138417
TRINITY_DN46691_c2_g2	2296.42	1.25163	0.364394	3.43481	0.00059297	0.13844
TRINITY_DN47225_c0_g1	2367.4	1.53673	0.44747	3.43427	0.000594149	0.13844
TRINITY_DN49992_c1_g1	7409.23	0.921338	0.268825	3.42728	0.000609664	0.141319
TRINITY_DN54599_c4_g3	204.72	6.02565	1.76057	3.42255	0.000620362	0.143057
TRINITY_DN52186_c3_g1	277.055	1.36819	0.400475	3.41641	0.000634529	0.145574
TRINITY_DN54661_c6_g1	586.7	1.22205	0.35789	3.41459	0.000638769	0.145799
TRINITY_DN49236_c2_g1	765.76	0.629463	0.18445	3.41264	0.000643359	0.146019
TRINITY_DN34746_c1_g7	1157.07	-5.27141	1.54709	-3.40732	0.000656053	0.146019
TRINITY_DN51999_c1_g3	7086.62	1.15568	0.33878	3.41131	0.000646511	0.146019
TRINITY_DN36866_c0_g1	934.61	1.33362	0.391318	3.40803	0.000654347	0.146019
TRINITY_DN44994_c1_g3	8.48166	6.37393	1.87006	3.40841	0.000653423	0.146019
TRINITY_DN40184_c2_g1	93.0151	1.27359	0.37414	3.40404	0.000663962	0.147048
TRINITY_DN39199_c1_g4	178.811	1.62227	0.477476	3.39759	0.000679815	0.148809
TRINITY_DN51357_c1_g2	511.038	1.09192	0.321462	3.39674	0.000681926	0.148809
TRINITY_DN46374_c2_g2	341.513	-0.645847	0.190211	-3.39543	0.000685221	0.148809
TRINITY_DN49878_c1_g1	129.068	1.65166	0.486101	3.39777	0.000679384	0.148809
TRINITY_DN45021_c0_g7	232.604	-6.20769	1.8323	-3.38791	0.000704265	0.152206
TRINITY_DN39917_c3_g1	633.848	-1.69516	0.500802	-3.38489	0.000712069	0.153153
TRINITY_DN50974_c1_g1	5519.56	1.44621	0.427743	3.38103	0.000722134	0.153839
TRINITY_DN54346_c1_g1	4417.97	1.4792	0.437334	3.38232	0.000718775	0.153839
TRINITY_DN37597_c3_g2	340.115	1.12677	0.334478	3.36872	0.00075517	0.160114
TRINITY_DN49709_c0_g1	3243.42	1.34041	0.398152	3.36657	0.000761089	0.160608
TRINITY_DN46642_c0_g1	13.5754	-7.46307	2.22108	-3.36011	0.00077912	0.162876
TRINITY_DN54608_c4_g1	80.3442	2.06949	0.615832	3.36048	0.00077807	0.162876
TRINITY_DN50785_c4_g2	1567.53	-6.64538	1.98069	-3.35509	0.000793393	0.164213
TRINITY_DN34280_c5_g1	23.6706	2.21421	0.660171	3.354	0.000796529	0.164213
TRINITY_DN46869_c2_g4	93.6662	-1.19802	0.356933	-3.35644	0.000789531	0.164213
TRINITY_DN36447_c0_g3	291.256	-1.10939	0.331431	-3.34728	0.000816078	0.166707
TRINITY_DN37301_c1_g5	886.552	-5.93916	1.77427	-3.34738	0.000815793	0.166707
TRINITY_DN41570_c1_g2	122.095	-0.89619	0.267909	-3.34513	0.000822444	0.167244
TRINITY_DN39917_c2_g4	93.5275	1.50066	0.45016	3.33362	0.000857237	0.17353
TRINITY_DN48424_c3_g3	143.525	1.80498	0.541786	3.33153	0.000863695	0.17405
TRINITY_DN54914_c4_g3	19959	1.57681	0.47399	3.32668	0.000878887	0.176317
TRINITY_DN39589_c3_g1	141.671	0.989055	0.297645	3.32294	0.000890757	0.17758
TRINITY_DN50142_c0_g1	10487.2	1.0153	0.305612	3.3222	0.000893119	0.17758
TRINITY_DN38273_c4_g4	167.994	-7.68593	2.32192	-3.31016	0.000932422	0.184574
TRINITY_DN51011_c0_g2	65.3269	-4.5419	1.37266	-3.30882	0.0009369	0.184644
TRINITY_DN50019_c0_g2	280.551	2.03011	0.614112	3.30577	0.000947166	0.185163
TRINITY_DN46005_c1_g8	692.986	-1.79501	0.543226	-3.30435	0.000951954	0.185163
TRINITY_DN37396_c1_g6	135.358	2.42583	0.733953	3.30516	0.000949229	0.185163
TRINITY_DN52716_c1_g1	2616.41	0.800565	0.242612	3.29977	0.000967635	0.187399
TRINITY_DN36181_c0_g1	1718.34	1.24499	0.377443	3.29849	0.000972073	0.187447
TRINITY_DN50402_c0_g1	24.2898	2.14042	0.649767	3.29413	0.000987273	0.189561
TRINITY_DN43913_c0_g2	476.419	1.28131	0.389555	3.28916	0.00100488	0.192117
TRINITY_DN36649_c1_g2	79.9132	1.23149	0.374648	3.28707	0.00101237	0.192724
TRINITY_DN35162_c2_g2	12.4506	-7.33806	2.2375	-3.27958	0.0010396	0.195003
TRINITY_DN42207_c3_g2	895.306	0.764111	0.233032	3.279	0.00104177	0.195003
TRINITY_DN50886_c2_g1	3461.4	0.914369	0.278566	3.28241	0.00102923	0.195003
TRINITY_DN54192_c3_g1	846.535	1.38525	0.422365	3.27975	0.001039	0.195003
TRINITY_DN53500_c1_g1	362.612	1.63559	0.499189	3.27648	0.00105108	0.195926
TRINITY_DN35658_c1_g7	111.382	-1.96105	0.599203	-3.27277	0.00106501	0.197698
TRINITY_DN38492_c3_g2	226.157	-2.60524	0.797036	-3.26866	0.00108056	0.198935
TRINITY_DN23280_c0_g1	272.278	-0.93974	0.287483	-3.26885	0.00107986	0.198935
TRINITY_DN39884_c0_g6	2763.66	0.869355	0.266196	3.26584	0.00109139	0.200104
TRINITY_DN37614_c0_g2	169.568	1.11572	0.341759	3.26464	0.00109604	0.200136
TRINITY_DN53888_c5_g2	720.328	-0.503408	0.154376	-3.26091	0.00111054	0.201613
TRINITY_DN38782_c6_g3	50.7607	2.13045	0.653461	3.26025	0.00111313	0.201613
TRINITY_DN44575_c1_g1	2427.66	1.0287	0.316012	3.25526	0.00113287	0.20436
TRINITY_DN46995_c0_g2	648.158	-2.05938	0.633407	-3.25127	0.0011489	0.205452
TRINITY_DN33962_c2_g2	109.468	-2.65216	0.815967	-3.25033	0.0011527	0.205452
TRINITY_DN53541_c3_g1	135.164	2.16923	0.667197	3.25126	0.00114896	0.205452
TRINITY_DN42762_c0_g2	3595.26	1.53943	0.473934	3.24821	0.00116135	0.206172
TRINITY_DN46930_c1_g1	641.862	0.969471	0.29858	3.24693	0.00116655	0.206277
TRINITY_DN47809_c1_g1	564.621	-5.92922	1.82687	-3.24557	0.00117216	0.206452
TRINITY_DN51658_c3_g4	102.461	-1.97848	0.609851	-3.24419	0.00117784	0.206639
TRINITY_DN39241_c0_g5	332.903	-1.34929	0.416228	-3.24172	0.00118812	0.207628
TRINITY_DN51237_c3_g3	789.582	1.45197	0.448104	3.24025	0.00119425	0.207888
TRINITY_DN46665_c3_g1	652.083	1.02251	0.315877	3.23705	0.00120772	0.209418
TRINITY_DN49525_c2_g1	245.431	1.4135	0.436908	3.23523	0.00121546	0.20988
TRINITY_DN41051_c1_g7	21.2068	2.76355	0.854474	3.23422	0.00121977	0.20988
TRINITY_DN33974_c2_g1	6132.24	0.767433	0.237588	3.2301	0.00123748	0.211303
TRINITY_DN41906_c1_g5	138.34	0.877486	0.271582	3.23102	0.00123349	0.211303
TRINITY_DN48852_c0_g2	436.152	1.60909	0.498806	3.22589	0.00125584	0.213621
TRINITY_DN38758_c2_g1	146.008	-2.37254	0.736954	-3.21939	0.00128462	0.217689
TRINITY_DN49011_c1_g1	222.883	1.5561	0.483956	3.21537	0.00130276	0.21993
TRINITY_DN42840_c2_g1	1066.21	1.00164	0.311728	3.21319	0.0013127	0.220776
TRINITY_DN48232_c0_g1	48.0204	1.47687	0.459925	3.21112	0.00132219	0.221539
TRINITY_DN51939_c3_g3	1073.82	1.68723	0.525672	3.20966	0.00132893	0.221837
TRINITY_DN68754_c0_g1	9.81458	6.5977	2.05967	3.20328	0.00135873	0.224988
TRINITY_DN39295_c0_g4	297.276	1.1427	0.356746	3.20311	0.00135951	0.224988
TRINITY_DN39361_c2_g1	209.995	1.44719	0.451909	3.2024	0.00136289	0.224988
TRINITY_DN52798_c4_g4	616.626	-6.11737	1.91185	-3.19971	0.00137564	0.226258
TRINITY_DN45510_c3_g1	1249.48	1.06908	0.334629	3.19482	0.00139918	0.229286
TRINITY_DN48527_c0_g4	113.992	0.885437	0.277486	3.19093	0.00141817	0.230708
TRINITY_DN50070_c1_g2	2158.19	0.980445	0.307204	3.19152	0.00141528	0.230708
TRINITY_DN53673_c2_g2	1095.03	1.16497	0.365392	3.18828	0.00143122	0.231851
TRINITY_DN51273_c2_g3	3029.27	1.07448	0.337101	3.1874	0.00143556	0.231851
TRINITY_DN38141_c0_g2	452.491	1.0821	0.340017	3.18248	0.00146019	0.23498
TRINITY_DN45823_c2_g1	801.312	1.90239	0.598852	3.17673	0.00148948	0.237982
TRINITY_DN38384_c8_g5	180.621	1.2921	0.406651	3.17742	0.00148594	0.237982
TRINITY_DN40819_c0_g1	47.1589	1.59248	0.502028	3.17209	0.00151345	0.240096
TRINITY_DN51212_c0_g1	3035.66	1.02845	0.32419	3.17238	0.00151196	0.240096
TRINITY_DN39108_c9_g7	21.9546	2.67664	0.844524	3.16941	0.00152748	0.241466
TRINITY_DN50775_c2_g2	2919.62	1.31022	0.413993	3.16484	0.00155169	0.243607
TRINITY_DN39336_c0_g1	384.831	1.0011	0.316454	3.1635	0.00155884	0.243607
TRINITY_DN53946_c2_g1	6083.37	0.934046	0.29568	3.15897	0.00158326	0.243607
TRINITY_DN36207_c6_g1	494.554	1.06184	0.336141	3.1589	0.00158366	0.243607
TRINITY_DN37429_c2_g2	1067.6	1.2273	0.388083	3.16247	0.00156436	0.243607
TRINITY_DN47614_c0_g1	61.1152	1.33746	0.423417	3.15873	0.00158458	0.243607
TRINITY_DN50021_c0_g2	133.594	1.78141	0.563562	3.16098	0.00157241	0.243607
TRINITY_DN36216_c1_g7	104.011	-2.35275	0.744491	-3.16021	0.00157654	0.243607
TRINITY_DN48041_c1_g1	889.908	0.996314	0.315598	3.15691	0.00159453	0.244018
TRINITY_DN44526_c0_g1	66.1098	1.70251	0.53958	3.15525	0.00160362	0.244018
TRINITY_DN49735_c1_g1	757.729	1.3008	0.412206	3.15569	0.00160117	0.244018
TRINITY_DN50538_c1_g1	14.7394	3.0963	0.98195	3.15322	0.0016148	0.244514
TRINITY_DN50897_c1_g5	32.3883	1.98278	0.628921	3.15268	0.00161781	0.244514
TRINITY_DN38932_c2_g1	514.523	0.826689	0.262311	3.15155	0.00162404	0.244628
TRINITY_DN37055_c2_g2	86.1888	1.28431	0.408242	3.14594	0.00165554	0.248453
TRINITY_DN49846_c0_g1	2803.78	1.00788	0.320563	3.14408	0.00166609	0.248453
TRINITY_DN38962_c2_g2	678.486	1.12058	0.356317	3.1449	0.00166145	0.248453
TRINITY_DN54365_c0_g2	475.833	1.02362	0.32588	3.1411	0.00168317	0.250166
TRINITY_DN54096_c0_g1	361.997	1.27729	0.406792	3.13992	0.00168994	0.250341
TRINITY_DN44364_c0_g1	6.61707	6.02305	1.92288	3.1323	0.0017344	0.256079
TRINITY_DN52226_c0_g1	1932.7	1.3978	0.447113	3.12628	0.00177034	0.260526
TRINITY_DN54943_c1_g1	884.031	1.47874	0.473707	3.12164	0.0017985	0.26328
TRINITY_DN54025_c2_g2	2435.51	1.62849	0.521742	3.12125	0.00180083	0.26328
TRINITY_DN43397_c5_g1	538.499	1.16036	0.372429	3.11565	0.00183541	0.263988
TRINITY_DN37804_c4_g6	1973.05	-0.655966	0.210488	-3.11641	0.00183066	0.263988
TRINITY_DN48454_c2_g1	246.82	1.35637	0.435575	3.11398	0.0018458	0.263988
TRINITY_DN33338_c0_g1	185.828	1.12716	0.361866	3.11485	0.00184041	0.263988
TRINITY_DN53018_c0_g2	301.388	0.8389	0.269072	3.11775	0.00182235	0.263988
TRINITY_DN51744_c3_g2	155.901	1.44408	0.463068	3.11851	0.00181771	0.263988
TRINITY_DN38475_c4_g1	1102.33	0.446288	0.143326	3.11379	0.00184698	0.263988
TRINITY_DN43398_c2_g3	515.854	1.2907	0.414998	3.11013	0.00187005	0.266435
TRINITY_DN47511_c3_g1	8072	1.06331	0.342247	3.10685	0.00189095	0.268557
TRINITY_DN35391_c0_g6	16.6042	-4.81073	1.55007	-3.10355	0.00191215	0.270709
TRINITY_DN41415_c3_g6	1268	-0.504625	0.162874	-3.09825	0.0019467	0.273866
TRINITY_DN35312_c5_g3	217.608	-7.08147	2.28559	-3.0983	0.00194632	0.273866
TRINITY_DN110325_c0_g1	7.27815	6.15648	1.9898	3.09402	0.00197463	0.276906
TRINITY_DN53589_c3_g1	576.696	1.32933	0.429771	3.09311	0.00198068	0.276906
TRINITY_DN41359_c0_g1	2208.47	1.24561	0.40352	3.08686	0.00202284	0.281918
TRINITY_DN37516_c4_g1	238.502	5.96029	1.93349	3.08265	0.00205163	0.284908
TRINITY_DN39137_c1_g1	573.655	1.25928	0.408643	3.08162	0.00205878	0.284908
TRINITY_DN34917_c0_g11	630.1	-0.583712	0.189458	-3.08095	0.00206339	0.284908
TRINITY_DN39989_c7_g1	3575.77	0.846391	0.275699	3.06998	0.00214075	0.285478
TRINITY_DN52776_c2_g2	224.089	1.35365	0.441198	3.06813	0.00215402	0.285478
TRINITY_DN45464_c1_g1	551.688	0.908249	0.296269	3.06563	0.00217214	0.285478
TRINITY_DN54984_c5_g5	705.164	0.885309	0.288879	3.06464	0.00217935	0.285478
TRINITY_DN41901_c3_g1	654.346	0.994748	0.324424	3.0662	0.002168	0.285478
TRINITY_DN44098_c0_g2	863.513	1.28013	0.417836	3.06371	0.00218613	0.285478
TRINITY_DN40636_c2_g2	1489.82	1.1843	0.385112	3.07522	0.0021035	0.285478
TRINITY_DN38260_c3_g3	1764.83	0.464815	0.151311	3.07192	0.0021269	0.285478
TRINITY_DN37090_c0_g1	132.324	1.39751	0.454248	3.07654	0.00209419	0.285478
TRINITY_DN35181_c0_g1	42.7999	-2.99924	0.978984	-3.06362	0.00218674	0.285478
TRINITY_DN43759_c3_g1	296.829	1.21091	0.395401	3.06247	0.00219515	0.285478
TRINITY_DN49061_c3_g1	1100.72	1.19251	0.389057	3.06512	0.00217581	0.285478
TRINITY_DN49669_c1_g2	1474.78	0.998897	0.325496	3.06884	0.00214889	0.285478
TRINITY_DN38508_c3_g7	668.024	-0.58122	0.189731	-3.06339	0.00218848	0.285478
TRINITY_DN45091_c3_g1	97.8894	-1.69875	0.553666	-3.06819	0.00215359	0.285478
TRINITY_DN47073_c1_g1	3254.47	0.995851	0.323828	3.07525	0.00210327	0.285478
TRINITY_DN52933_c0_g1	6358.54	0.8841	0.288423	3.06529	0.00217458	0.285478
TRINITY_DN17271_c0_g1	3060.91	5.32074	1.7294	3.07665	0.00209344	0.285478
TRINITY_DN45984_c1_g7	80.624	1.88472	0.615255	3.06331	0.00218901	0.285478
TRINITY_DN39508_c6_g5	13.1904	2.92119	0.948894	3.07852	0.00208033	0.285478
TRINITY_DN51217_c0_g1	1543.21	0.835174	0.27284	3.06104	0.0022057	0.286018
TRINITY_DN34392_c0_g1	269.571	1.09708	0.359124	3.05488	0.00225148	0.290975
TRINITY_DN42082_c2_g2	97.4227	1.55191	0.508275	3.0533	0.00226343	0.290975
TRINITY_DN50323_c0_g3	1278	-0.39391	0.128994	-3.05371	0.00226034	0.290975
TRINITY_DN52895_c0_g2	246.671	1.32384	0.434058	3.04992	0.00228901	0.292837
TRINITY_DN54053_c6_g8	115.984	-0.914876	0.299993	-3.04966	0.00229101	0.292837
TRINITY_DN44236_c2_g1	428.055	1.06629	0.349994	3.0466	0.00231449	0.293391
TRINITY_DN51369_c1_g1	859.484	-0.842918	0.276706	-3.04626	0.00231706	0.293391
TRINITY_DN43991_c0_g3	1455.83	1.27649	0.418817	3.04785	0.00230488	0.293391
TRINITY_DN40882_c0_g1	422.224	1.30461	0.428349	3.04568	0.00232158	0.293391
TRINITY_DN39087_c3_g2	5137.49	0.782219	0.257018	3.04343	0.00233895	0.294753
TRINITY_DN38196_c1_g1	438.051	-2.00693	0.660925	-3.03654	0.00239307	0.299263
TRINITY_DN37074_c2_g5	77.9926	-1.17369	0.386569	-3.03617	0.002396	0.299263
TRINITY_DN48977_c1_g6	444.619	-0.752094	0.247685	-3.03649	0.00239351	0.299263
TRINITY_DN35159_c1_g2	543.024	0.813595	0.268044	3.03531	0.00240288	0.299263
TRINITY_DN39749_c0_g1	28.3517	-4.65399	1.53362	-3.03465	0.00240818	0.299263
TRINITY_DN25890_c0_g1	59.7524	1.22466	0.404031	3.0311	0.00243668	0.301966
TRINITY_DN52685_c1_g1	1339.19	1.03646	0.342105	3.02966	0.00244832	0.30257
TRINITY_DN42908_c0_g1	198.204	1.44306	0.47648	3.02858	0.00245703	0.30281
TRINITY_DN43019_c10_g1	45.8997	2.1161	0.699744	3.02411	0.00249362	0.304801
TRINITY_DN36655_c1_g1	1513.11	-0.956606	0.316319	-3.02418	0.00249307	0.304801
TRINITY_DN36661_c1_g10	473.365	-1.22634	0.405314	-3.02565	0.00248103	0.304801
TRINITY_DN42344_c2_g9	9363.51	1.12827	0.373957	3.0171	0.00255207	0.305272
TRINITY_DN42747_c1_g5	110.704	-1.05557	0.349793	-3.01771	0.00254688	0.305272
TRINITY_DN46947_c0_g2	4336.33	1.32175	0.437578	3.02061	0.00252262	0.305272
TRINITY_DN34197_c1_g4	425.867	-1.77141	0.586794	-3.01879	0.00253783	0.305272
TRINITY_DN47401_c1_g1	3178.66	0.75473	0.24975	3.02195	0.00251155	0.305272
TRINITY_DN44808_c0_g2	821.95	1.29736	0.429915	3.01772	0.00254682	0.305272
TRINITY_DN54455_c0_g2	20.9369	4.00241	1.32516	3.02033	0.00252501	0.305272
TRINITY_DN38495_c0_g2	643.937	0.806578	0.267181	3.01884	0.00253745	0.305272
TRINITY_DN35887_c1_g5	108.185	-2.67504	0.887406	-3.01445	0.00257448	0.307132
TRINITY_DN45017_c0_g1	11.3154	4.43355	1.47142	3.01311	0.00258588	0.307672
TRINITY_DN51784_c1_g4	400.939	1.03745	0.344733	3.00942	0.00261747	0.310604
TRINITY_DN53601_c0_g3	611.655	-3.33827	1.11	-3.00746	0.00263438	0.311783
TRINITY_DN42062_c5_g2	5137.66	0.941729	0.313286	3.00598	0.0026473	0.312486
TRINITY_DN54122_c4_g1	962.093	0.940195	0.313198	3.00192	0.00268285	0.31502
TRINITY_DN35347_c3_g6	59.6019	-3.89594	1.29762	-3.00238	0.0026788	0.31502
TRINITY_DN44574_c2_g6	77.4346	-0.975852	0.325226	-3.00054	0.00269504	0.315624
TRINITY_DN38296_c1_g5	374.993	-1.84694	0.616345	-2.9966	0.00273009	0.318063
TRINITY_DN40031_c2_g1	5.26782	-6.09857	2.03504	-2.99679	0.0027284	0.318063
TRINITY_DN48372_c1_g2	117.153	4.95208	1.65378	2.9944	0.00274987	0.318707
TRINITY_DN44678_c5_g1	335.367	1.22317	0.408383	2.99516	0.002743	0.318707
TRINITY_DN49911_c1_g1	7.80035	6.25085	2.09333	2.98608	0.00282582	0.31992
TRINITY_DN52336_c2_g1	3778.39	1.06899	0.357827	2.98744	0.0028132	0.31992
TRINITY_DN49944_c1_g4	10.9631	-2.83452	0.947835	-2.99052	0.00278505	0.31992
TRINITY_DN44148_c1_g1	4234.05	0.432392	0.144679	2.98862	0.00280237	0.31992
TRINITY_DN53320_c2_g2	828.436	1.28976	0.431556	2.98863	0.0028023	0.31992
TRINITY_DN36949_c0_g1	2144.84	0.903493	0.302182	2.9899	0.00279071	0.31992
TRINITY_DN43323_c3_g3	538.358	-1.76121	0.589984	-2.98519	0.00283403	0.31992
TRINITY_DN41770_c0_g2	137.905	1.34186	0.449417	2.98577	0.00282863	0.31992
TRINITY_DN50034_c0_g1	1636.44	2.57577	0.863006	2.98465	0.002839	0.31992
TRINITY_DN46512_c2_g1	1366.62	0.684711	0.229408	2.98469	0.00283863	0.31992
TRINITY_DN48121_c0_g2	2484.16	0.97615	0.326296	2.9916	0.00277516	0.31992
TRINITY_DN7282_c0_g1	77.2836	-1.08756	0.365162	-2.97829	0.00289862	0.324314
TRINITY_DN38626_c2_g1	724.427	0.589337	0.197937	2.97741	0.00290699	0.324314
TRINITY_DN53011_c1_g3	28077	1.13667	0.381513	2.97936	0.00288847	0.324314
TRINITY_DN38850_c1_g2	816.202	1.3948	0.468389	2.97787	0.00290261	0.324314
TRINITY_DN53545_c1_g1	203.494	-0.652969	0.219374	-2.97652	0.00291542	0.324446
TRINITY_DN24896_c0_g1	10.7444	-3.55776	1.19711	-2.97195	0.00295916	0.328335
TRINITY_DN46701_c3_g1	3777.29	0.658197	0.221515	2.97134	0.00296505	0.328335
TRINITY_DN39134_c0_g1	30.7162	2.41766	0.813924	2.97038	0.00297436	0.328553
TRINITY_DN39016_c1_g9	7.00444	6.10558	2.05686	2.9684	0.00299357	0.32905
TRINITY_DN36500_c1_g1	355.916	0.5305	0.178705	2.96858	0.00299176	0.32905
TRINITY_DN45616_c0_g3	157.816	-9.15658	3.08949	-2.96378	0.00303881	0.329532
TRINITY_DN48977_c1_g1	2041.64	-1.61223	0.543468	-2.96656	0.00301148	0.329532
TRINITY_DN34835_c1_g1	914.335	1.10487	0.37264	2.96499	0.00302697	0.329532
TRINITY_DN35804_c0_g2	78.8385	-2.87299	0.969477	-2.96345	0.00304215	0.329532
TRINITY_DN55478_c0_g1	434.438	-1.13998	0.384508	-2.96479	0.00302894	0.329532
TRINITY_DN39239_c1_g4	2463.78	-0.562837	0.189905	-2.96379	0.0030388	0.329532
TRINITY_DN103659_c0_g1	5.65461	5.78803	1.95459	2.96124	0.00306399	0.330473
TRINITY_DN29821_c0_g1	48.646	-2.02413	0.683577	-2.96108	0.00306561	0.330473
TRINITY_DN44808_c0_g3	3517.46	1.20714	0.407817	2.95999	0.00307645	0.330648
TRINITY_DN52523_c1_g1	1066.93	1.23086	0.415912	2.95944	0.00308202	0.330648
TRINITY_DN42606_c0_g1	6459.25	1.03948	0.352134	2.95194	0.00315784	0.331623
TRINITY_DN50909_c1_g1	7030.67	0.962027	0.325731	2.95344	0.0031425	0.331623
TRINITY_DN42588_c3_g4	94.1717	-2.65477	0.898026	-2.95623	0.00311421	0.331623
TRINITY_DN34545_c2_g3	1474.18	-1.66248	0.562949	-2.95316	0.00314537	0.331623
TRINITY_DN46484_c3_g1	46.4676	2.08486	0.705576	2.95484	0.00312833	0.331623
TRINITY_DN54384_c3_g5	18.8355	-3.33896	1.1312	-2.9517	0.00316026	0.331623
TRINITY_DN49921_c1_g1	1448.82	0.825012	0.27955	2.95122	0.00316524	0.331623
TRINITY_DN36874_c6_g3	73.0608	-1.18573	0.401551	-2.95288	0.00314824	0.331623
TRINITY_DN28603_c0_g1	78.1493	1.01755	0.344275	2.95565	0.00312014	0.331623
TRINITY_DN34107_c0_g1	244.473	-1.78806	0.604783	-2.95653	0.00311117	0.331623
TRINITY_DN39177_c1_g8	295.034	-2.08461	0.707562	-2.94618	0.00321722	0.334718
TRINITY_DN52599_c1_g1	485.155	0.81436	0.276355	2.94679	0.00321091	0.334718
TRINITY_DN35840_c3_g3	1170.97	-0.475953	0.16153	-2.94653	0.00321365	0.334718
TRINITY_DN54266_c4_g3	47.6937	2.29965	0.78151	2.94257	0.00325497	0.33786
TRINITY_DN36543_c1_g1	2946.63	1.01798	0.346605	2.93701	0.00331392	0.343128
TRINITY_DN37434_c2_g1	225.978	-2.34332	0.798039	-2.93634	0.00332106	0.343128
TRINITY_DN43074_c1_g1	848.287	-0.572905	0.195275	-2.93383	0.00334807	0.345121
TRINITY_DN39631_c3_g1	1870.87	0.922892	0.314813	2.93155	0.0033727	0.346861
TRINITY_DN42099_c2_g2	1798.52	-1.11097	0.379514	-2.92734	0.00341878	0.349971
TRINITY_DN38686_c0_g1	1438.16	1.02512	0.350273	2.92664	0.00342641	0.349971
TRINITY_DN51457_c0_g2	55.4832	-3.44567	1.17732	-2.92669	0.00342586	0.349971
TRINITY_DN40523_c0_g1	144.105	1.32529	0.45344	2.92274	0.00346963	0.353578
TRINITY_DN48888_c1_g2	234.179	1.67825	0.575185	2.91776	0.00352552	0.357645
TRINITY_DN45042_c0_g1	1877.5	1.11207	0.38111	2.91798	0.00352307	0.357645
TRINITY_DN34137_c1_g2	152.071	0.964588	0.330771	2.91618	0.00354347	0.358652
TRINITY_DN45077_c0_g1	115.493	1.72305	0.591302	2.914	0.00356834	0.360354
TRINITY_DN49949_c1_g2	110.299	-2.47423	0.849473	-2.91266	0.00358365	0.361085
TRINITY_DN44795_c1_g3	17268.4	0.768661	0.264086	2.91065	0.00360683	0.361791
TRINITY_DN36406_c0_g1	100.1	1.15018	0.395124	2.91093	0.00360352	0.361791
TRINITY_DN51385_c2_g1	141.881	-2.31666	0.796593	-2.9082	0.00363512	0.362688
TRINITY_DN50083_c1_g2	94.3623	2.17944	0.749253	2.90881	0.00362806	0.362688
TRINITY_DN53744_c1_g1	122.404	0.815437	0.280433	2.90778	0.0036401	0.362688
TRINITY_DN54379_c5_g1	427.143	1.51139	0.519906	2.90704	0.00364867	0.362734
TRINITY_DN34754_c3_g4	291.421	-1.55654	0.535607	-2.90613	0.00365929	0.362984
TRINITY_DN39125_c3_g3	103.576	1.39304	0.480092	2.90161	0.00371245	0.367443
TRINITY_DN34361_c0_g1	30.7906	2.17558	0.750307	2.89958	0.00373659	0.368249
TRINITY_DN36272_c3_g3	186.386	-1.98382	0.684183	-2.89954	0.00373707	0.368249
TRINITY_DN18440_c0_g1	33.5156	4.0595	1.40144	2.89667	0.00377145	0.36951
TRINITY_DN53400_c0_g1	276.888	1.47665	0.509641	2.89743	0.00376237	0.36951
TRINITY_DN49090_c1_g4	256.439	-0.585395	0.202111	-2.89641	0.00377464	0.36951
TRINITY_DN39404_c3_g1	522.039	0.608872	0.210577	2.89145	0.00383469	0.374568
TRINITY_DN33164_c0_g1	82.8678	1.19589	0.413925	2.88915	0.00386281	0.375675
TRINITY_DN45279_c0_g1	1094.33	0.953566	0.33005	2.88915	0.00386279	0.375675
TRINITY_DN43842_c2_g1	338.203	1.73828	0.601905	2.88797	0.00387743	0.376279
TRINITY_DN50213_c0_g2	5.83096	5.84776	2.0273	2.88451	0.00392023	0.376573
TRINITY_DN44588_c2_g2	2286.42	1.09285	0.378937	2.88399	0.00392674	0.376573
TRINITY_DN40918_c1_g5	23.8571	2.06119	0.714145	2.88624	0.00389873	0.376573
TRINITY_DN40971_c2_g1	422.033	1.18082	0.40954	2.88328	0.00393551	0.376573
TRINITY_DN37912_c3_g4	5323.27	-0.880897	0.305623	-2.8823	0.0039478	0.376573
TRINITY_DN51237_c3_g4	113.968	1.35825	0.471013	2.88367	0.00393066	0.376573
TRINITY_DN50604_c5_g2	352.069	0.763273	0.264597	2.88466	0.00391841	0.376573
TRINITY_DN45821_c1_g1	848.105	-0.613711	0.212891	-2.88275	0.00394222	0.376573
TRINITY_DN32752_c0_g1	4.9652	-6.01237	2.09083	-2.87559	0.00403276	0.379872
TRINITY_DN36516_c0_g1	120.765	6.5121	2.26463	2.87557	0.00403299	0.379872
TRINITY_DN54585_c2_g1	711.549	1.281	0.445173	2.87754	0.00400784	0.379872
TRINITY_DN46720_c1_g8	981.677	0.867077	0.301442	2.87643	0.00402205	0.379872
TRINITY_DN34790_c2_g2	953.058	-1.62068	0.563609	-2.87554	0.00403333	0.379872
TRINITY_DN45672_c4_g3	31.1867	1.83401	0.637388	2.87738	0.0040099	0.379872
TRINITY_DN42468_c1_g2	27.7435	-3.83493	1.33598	-2.8705	0.00409828	0.383567
TRINITY_DN43155_c0_g1	103.708	1.58399	0.551747	2.87085	0.00409366	0.383567
TRINITY_DN44706_c1_g2	47.9042	1.33502	0.46492	2.8715	0.00408529	0.383567
TRINITY_DN39936_c2_g4	347.336	-0.716992	0.249975	-2.86826	0.00412734	0.385479
TRINITY_DN38268_c4_g2	1222.78	1.11191	0.387908	2.86642	0.00415144	0.386119
TRINITY_DN35625_c0_g8	556.986	0.569	0.198483	2.86674	0.00414725	0.386119
TRINITY_DN50395_c0_g1	16.9913	2.34956	0.82007	2.86508	0.0041691	0.386155
TRINITY_DN48091_c3_g1	784.687	1.11606	0.389496	2.8654	0.0041648	0.386155
TRINITY_DN43755_c5_g1	894.799	0.987343	0.3447	2.86435	0.0041786	0.386235
TRINITY_DN47378_c4_g1	1651.16	1.17212	0.40971	2.86085	0.00422504	0.389723
TRINITY_DN51280_c0_g1	2548.08	0.671772	0.234906	2.85975	0.00423974	0.390274
TRINITY_DN35318_c0_g5	5.77912	5.81804	2.0364	2.85702	0.00427638	0.392839
TRINITY_DN47997_c1_g1	1312.03	1.23112	0.431018	2.85631	0.00428603	0.392918
TRINITY_DN40825_c1_g4	149.151	0.883713	0.309717	2.8533	0.00432682	0.395847
TRINITY_DN54827_c1_g1	602.725	1.19453	0.418776	2.85244	0.00433852	0.396107
TRINITY_DN29199_c0_g1	14.7785	2.25471	0.7908	2.85117	0.00435586	0.39688
TRINITY_DN47990_c1_g3	323.975	0.749672	0.263179	2.84853	0.00439217	0.399375
TRINITY_DN42346_c4_g2	414.298	1.31463	0.462133	2.84469	0.00444542	0.39939
TRINITY_DN48801_c0_g1	1592.57	1.48157	0.52075	2.84506	0.00444031	0.39939
TRINITY_DN53258_c1_g1	426.281	1.38596	0.487216	2.84466	0.0044459	0.39939
TRINITY_DN45744_c0_g1	1453.86	0.976853	0.343397	2.84468	0.00444563	0.39939
TRINITY_DN40201_c0_g2	363.716	-1.63138	0.572981	-2.84718	0.00441079	0.39939
TRINITY_DN50614_c0_g4	2740.93	0.621041	0.218296	2.84495	0.00444178	0.39939
TRINITY_DN39618_c0_g4	639.079	0.474523	0.166908	2.84302	0.00446889	0.40065
TRINITY_DN44580_c1_g3	2243.1	0.37767	0.13296	2.84049	0.00450443	0.40134
TRINITY_DN37882_c2_g4	33.7668	2.30951	0.813412	2.83929	0.00452144	0.40134
TRINITY_DN40382_c1_g5	321.31	-0.668519	0.235314	-2.84097	0.00449771	0.40134
TRINITY_DN42829_c4_g1	1299.78	1.20883	0.425384	2.84173	0.00448688	0.40134
TRINITY_DN45547_c3_g1	9651.36	1.17266	0.412938	2.83979	0.00451436	0.40134
TRINITY_DN37607_c3_g2	2078.53	-1.07298	0.378284	-2.83644	0.00456195	0.404135
TRINITY_DN34789_c1_g1	129.273	0.933496	0.329293	2.83485	0.00458466	0.405344
TRINITY_DN34232_c0_g1	64.4798	1.02163	0.360568	2.8334	0.00460554	0.406386
TRINITY_DN37309_c3_g2	1106.99	0.832361	0.293858	2.83253	0.00461815	0.406416
TRINITY_DN49144_c0_g1	2706.71	1.00023	0.353173	2.83212	0.00462405	0.406416
TRINITY_DN47721_c0_g1	404.455	1.03191	0.364599	2.83025	0.00465111	0.406594
TRINITY_DN34842_c2_g1	1995.66	-1.3071	0.461849	-2.83013	0.00465286	0.406594
TRINITY_DN53216_c2_g1	4384.58	1.02948	0.36376	2.8301	0.00465333	0.406594
TRINITY_DN50282_c1_g1	52.6777	2.61205	0.923521	2.82836	0.00467875	0.406776
TRINITY_DN48084_c0_g2	6116.25	0.739208	0.261323	2.82871	0.00467359	0.406776
TRINITY_DN42042_c1_g3	718.436	-1.49961	0.530257	-2.82809	0.0046827	0.406776
TRINITY_DN47154_c1_g1	563.963	0.982781	0.347709	2.82645	0.00470672	0.407435
TRINITY_DN53800_c3_g1	8.79119	4.0389	1.42903	2.82633	0.0047085	0.407435
TRINITY_DN48712_c0_g1	218.941	0.601157	0.212889	2.8238	0.00474574	0.409866
TRINITY_DN45078_c1_g2	199.056	-6.56162	2.32727	-2.81945	0.00481055	0.413399
TRINITY_DN54555_c2_g3	82.5136	1.3794	0.489289	2.8192	0.00481438	0.413399
TRINITY_DN46913_c4_g1	2340.18	0.866069	0.307144	2.81975	0.00480608	0.413399
TRINITY_DN45714_c3_g7	1757.65	0.870883	0.309243	2.81618	0.0048599	0.414918
TRINITY_DN54109_c2_g1	148.152	1.11599	0.396154	2.81706	0.00484651	0.414918
TRINITY_DN43346_c1_g2	617.596	-0.724706	0.257317	-2.8164	0.00485657	0.414918
TRINITY_DN50930_c0_g2	58.9819	1.59946	0.568204	2.81494	0.00487861	0.415723
TRINITY_DN42412_c1_g1	958.776	0.866265	0.307932	2.81317	0.00490562	0.415881
TRINITY_DN34810_c0_g1	2667.83	1.14551	0.40705	2.81416	0.00489047	0.415881
TRINITY_DN50906_c0_g4	130.063	-0.900256	0.320035	-2.81299	0.00490836	0.415881
TRINITY_DN35438_c2_g1	1644.71	1.0332	0.367466	2.81168	0.00492838	0.416002
TRINITY_DN49846_c1_g1	2027.18	1.06443	0.3785	2.81223	0.00491987	0.416002
TRINITY_DN40734_c1_g4	4.84434	5.57688	1.98565	2.80859	0.00497594	0.419225
TRINITY_DN39341_c1_g1	591.386	-1.24079	0.442321	-2.80519	0.00502875	0.422085
TRINITY_DN51629_c0_g1	15.2869	3.53453	1.2599	2.80541	0.00502527	0.422085
TRINITY_DN41746_c3_g4	2887.64	-0.96759	0.34503	-2.80436	0.00504161	0.422371
TRINITY_DN71845_c0_g1	5.80381	5.82408	2.07863	2.80188	0.00508055	0.424046
TRINITY_DN35249_c2_g7	1653.38	-0.548201	0.195651	-2.80193	0.00507979	0.424046
TRINITY_DN45415_c0_g1	51.9657	1.20966	0.432114	2.7994	0.00511973	0.426521
TRINITY_DN46782_c0_g1	914.057	1.11753	0.399398	2.79804	0.00514142	0.427531
TRINITY_DN55004_c2_g6	69.8255	-1.33003	0.475545	-2.79685	0.00516033	0.427636
TRINITY_DN41714_c0_g1	1338.14	0.996413	0.356481	2.79514	0.0051878	0.427636
TRINITY_DN53261_c0_g2	5008.05	0.923098	0.330252	2.79514	0.0051878	0.427636
TRINITY_DN49591_c0_g1	1473.24	0.793658	0.28408	2.79378	0.0052096	0.427636
TRINITY_DN47837_c0_g3	424.795	0.598952	0.214359	2.79415	0.00520366	0.427636
TRINITY_DN50470_c1_g1	1456.57	1.43106	0.512057	2.79472	0.00519446	0.427636
TRINITY_DN41193_c0_g1	157.939	-1.59807	0.571541	-2.79607	0.00517284	0.427636
TRINITY_DN50795_c2_g3	68.5227	1.71811	0.615448	2.79165	0.00524408	0.429679
TRINITY_DN53779_c0_g1	131.364	0.809686	0.290264	2.78948	0.0052793	0.430546
TRINITY_DN51432_c2_g2	3167.08	1.16912	0.419103	2.78957	0.00527786	0.430546
TRINITY_DN38834_c1_g1	4.89425	5.59007	2.00417	2.78922	0.00528354	0.430546
TRINITY_DN39025_c2_g1	135.923	1.27174	0.45614	2.78806	0.00530255	0.431309
TRINITY_DN38353_c0_g6	988.917	-0.440787	0.158266	-2.7851	0.00535113	0.433684
TRINITY_DN33507_c2_g1	176.552	0.765175	0.274736	2.78513	0.00535069	0.433684
TRINITY_DN1888_c0_g1	8.85441	4.06164	1.459	2.78385	0.00537171	0.434564
TRINITY_DN44654_c3_g1	1618.5	0.683109	0.245452	2.78306	0.00538486	0.434842
TRINITY_DN37343_c8_g2	128.603	-2.1834	0.78528	-2.78041	0.00542911	0.437625
TRINITY_DN46644_c1_g2	724.852	-1.66276	0.598812	-2.77677	0.00549014	0.441749
TRINITY_DN34006_c0_g1	490.892	0.512224	0.184688	2.77345	0.00554653	0.444687
TRINITY_DN39816_c5_g1	81.3805	-0.923087	0.332778	-2.77388	0.00553918	0.444687
TRINITY_DN27806_c0_g1	73.5388	1.00646	0.363216	2.77097	0.0055889	0.446972
TRINITY_DN48115_c5_g1	791.179	0.835165	0.3015	2.77004	0.00560501	0.446972
TRINITY_DN35995_c4_g4	75.0304	-0.920337	0.332216	-2.7703	0.00560054	0.446972
TRINITY_DN54536_c1_g1	2960.08	1.17939	0.425948	2.76887	0.00562518	0.447782
TRINITY_DN37967_c4_g2	198.512	0.705432	0.254829	2.76825	0.00563575	0.447827
TRINITY_DN42337_c2_g6	132.451	1.62647	0.587849	2.76682	0.00566067	0.447919
TRINITY_DN45034_c1_g1	421.847	-1.24372	0.449571	-2.76645	0.00566695	0.447919
TRINITY_DN52039_c3_g1	34.7616	-1.68604	0.609457	-2.76647	0.00566667	0.447919
TRINITY_DN44111_c1_g1	292.617	0.830244	0.300534	2.76256	0.00573494	0.450767
TRINITY_DN51863_c1_g1	578.753	0.862665	0.312384	2.76155	0.00575272	0.450767
TRINITY_DN71899_c0_g1	4.51949	5.47388	1.98208	2.76168	0.00575047	0.450767
TRINITY_DN51453_c1_g4	650.192	1.40002	0.506668	2.76318	0.00572406	0.450767
TRINITY_DN39336_c1_g3	434.946	0.561176	0.203213	2.76152	0.00575336	0.450767
TRINITY_DN30557_c0_g2	32.4658	-1.69506	0.61438	-2.75897	0.00579838	0.45192
TRINITY_DN39192_c1_g2	635.852	0.491919	0.178272	2.75938	0.00579116	0.45192
TRINITY_DN50689_c0_g9	292.069	1.54426	0.559707	2.75906	0.00579685	0.45192
TRINITY_DN53197_c2_g2	876.09	1.26764	0.459589	2.7582	0.0058121	0.452201
TRINITY_DN39372_c4_g1	675.358	0.932509	0.33822	2.75711	0.00583155	0.452927
TRINITY_DN48181_c2_g1	307.829	1.15158	0.418537	2.75144	0.00593346	0.459248
TRINITY_DN35972_c4_g7	36.3496	1.78634	0.649179	2.7517	0.00592869	0.459248
TRINITY_DN40891_c3_g1	153.479	1.11376	0.40514	2.74909	0.00597615	0.459986
TRINITY_DN48370_c3_g3	687.651	-1.38926	0.506237	-2.74428	0.00606435	0.459986
TRINITY_DN42717_c1_g1	3080.53	0.580817	0.211526	2.74583	0.00603572	0.459986
TRINITY_DN39161_c0_g2	537.625	0.783121	0.284829	2.74944	0.00596965	0.459986
TRINITY_DN44581_c0_g3	998.995	0.741119	0.270021	2.74467	0.00605718	0.459986
TRINITY_DN40062_c0_g1	443.275	-0.732621	0.266621	-2.7478	0.00599969	0.459986
TRINITY_DN40027_c3_g1	717.559	0.511363	0.186383	2.74362	0.00607667	0.459986
TRINITY_DN35280_c4_g2	64.8357	3.32014	1.20925	2.74561	0.0060398	0.459986
TRINITY_DN38944_c3_g1	879.955	0.891626	0.324851	2.74473	0.00605612	0.459986
TRINITY_DN37359_c2_g1	3106.67	1.11238	0.405373	2.74408	0.00606803	0.459986
TRINITY_DN25067_c0_g1	11.9381	6.87691	2.50341	2.74702	0.00601401	0.459986
TRINITY_DN54578_c0_g3	537.816	-0.484536	0.176483	-2.7455	0.00604179	0.459986
TRINITY_DN36001_c0_g15	174.148	0.810503	0.294946	2.74797	0.00599656	0.459986
TRINITY_DN35954_c2_g1	924.251	-1.5242	0.555673	-2.74297	0.0060886	0.460111
TRINITY_DN47287_c1_g2	90.7	-2.44248	0.890929	-2.7415	0.00611599	0.461401
TRINITY_DN40179_c2_g1	249.892	1.30856	0.477509	2.74039	0.00613669	0.462183
TRINITY_DN49909_c0_g12	4.51527	-5.87618	2.14557	-2.73874	0.00616743	0.463461
TRINITY_DN35159_c2_g1	403.971	-0.49163	0.179534	-2.73837	0.00617437	0.463461
TRINITY_DN50958_c2_g1	566.74	0.797286	0.291494	2.73518	0.00623471	0.46487
TRINITY_DN46833_c1_g1	275.498	3.37207	1.2324	2.73617	0.00621582	0.46487
TRINITY_DN41294_c3_g8	689.527	-1.64905	0.602807	-2.73562	0.00622635	0.46487
TRINITY_DN36453_c0_g9	5.06867	5.63559	2.05974	2.73607	0.0062177	0.46487
TRINITY_DN44329_c4_g1	4972.7	1.13545	0.415422	2.73324	0.00627138	0.466826
TRINITY_DN45525_c0_g4	697.038	-0.627204	0.229553	-2.73228	0.00628978	0.467419
TRINITY_DN51562_c2_g1	1564.53	0.829771	0.303753	2.73173	0.00630026	0.467421
TRINITY_DN54756_c6_g1	77.2827	1.69347	0.620398	2.72966	0.00634005	0.469594
TRINITY_DN37743_c6_g4	286.891	1.58001	0.579154	2.72814	0.00636931	0.470982
TRINITY_DN42679_c2_g1	743.688	0.647998	0.237616	2.72708	0.00638978	0.471715
TRINITY_DN51357_c1_g1	449.993	0.889706	0.326553	2.72453	0.00643923	0.473802
TRINITY_DN40465_c1_g4	19.4051	2.83425	1.04027	2.72454	0.00643919	0.473802
TRINITY_DN51213_c0_g3	2009.05	0.757855	0.278295	2.72321	0.00646511	0.474925
TRINITY_DN53875_c1_g1	260.532	1.14787	0.421795	2.72138	0.00650093	0.476774
TRINITY_DN52984_c2_g1	46.5215	1.88539	0.693451	2.71884	0.00655104	0.476784
TRINITY_DN37375_c0_g1	201.037	1.24221	0.456703	2.71996	0.00652895	0.476784
TRINITY_DN34789_c2_g5	1139.06	-0.958217	0.352356	-2.71946	0.00653891	0.476784
TRINITY_DN51790_c3_g1	1976.82	0.900098	0.330904	2.72012	0.00652588	0.476784
TRINITY_DN48920_c1_g1	1093.78	0.849689	0.312538	2.71868	0.00655435	0.476784
TRINITY_DN49969_c6_g2	1549.7	0.891963	0.328459	2.7156	0.00661564	0.4799
TRINITY_DN40291_c0_g1	1332.6	1.00479	0.370027	2.71545	0.00661864	0.4799
TRINITY_DN50771_c1_g1	4444.28	0.911777	0.335843	2.71489	0.00662976	0.479928
TRINITY_DN37271_c0_g3	488.38	-0.56968	0.209907	-2.71397	0.00664824	0.480489
TRINITY_DN3544_c0_g1	5.64376	5.79635	2.13619	2.71341	0.00665949	0.480525
TRINITY_DN48186_c2_g2	1915.79	-0.90769	0.334818	-2.71099	0.00670819	0.480616
TRINITY_DN30051_c0_g1	199.518	-1.43241	0.528016	-2.71281	0.00667159	0.480616
TRINITY_DN38300_c2_g1	982.889	0.589513	0.217449	2.71104	0.00670722	0.480616
TRINITY_DN34619_c0_g3	434.762	0.537685	0.198334	2.71101	0.00670787	0.480616
TRINITY_DN52365_c2_g5	3425.53	1.36227	0.502557	2.71068	0.00671447	0.480616
TRINITY_DN50929_c3_g3	881.847	1.24671	0.460479	2.70742	0.00678084	0.483951
TRINITY_DN103915_c0_g1	175.729	0.822249	0.303712	2.70733	0.00678269	0.483951
TRINITY_DN51746_c1_g2	79.3686	1.60425	0.592797	2.70623	0.00680516	0.484138
TRINITY_DN46920_c0_g7	1358.81	-0.61332	0.22664	-2.70614	0.00680695	0.484138
TRINITY_DN103956_c0_g1	4.36797	-5.83039	2.15611	-2.70413	0.00684836	0.48631
TRINITY_DN39048_c3_g1	984.79	-1.38931	0.514125	-2.70228	0.0068865	0.48747
TRINITY_DN104423_c0_g1	11.2138	6.78674	2.51116	2.70263	0.00687929	0.48747
TRINITY_DN44280_c4_g5	506.373	-0.4632	0.171601	-2.69929	0.00694872	0.491098
TRINITY_DN46297_c6_g1	1767.43	0.871521	0.322955	2.69859	0.00696344	0.491362
TRINITY_DN49116_c0_g2	2539.39	1.16725	0.432809	2.69693	0.00699823	0.491491
TRINITY_DN52361_c2_g2	70.6624	1.00554	0.372813	2.69716	0.00699341	0.491491
TRINITY_DN35849_c2_g7	40.0294	-1.84888	0.685524	-2.69703	0.00699611	0.491491
TRINITY_DN39749_c0_g5	82.5444	-2.22013	0.823566	-2.69575	0.00702302	0.492459
TRINITY_DN36267_c1_g9	20.2323	2.07462	0.770022	2.69423	0.0070551	0.49283
TRINITY_DN27744_c0_g1	450.096	-0.517173	0.191981	-2.69387	0.00706275	0.49283
TRINITY_DN43087_c2_g3	389.987	-0.547651	0.203237	-2.69465	0.00704633	0.49283
TRINITY_DN50729_c0_g1	188.857	-0.948534	0.352167	-2.69342	0.00707238	0.49283
TRINITY_DN46532_c2_g1	141.166	-1.6703	0.620324	-2.69262	0.00708935	0.493245
TRINITY_DN48571_c1_g3	1342.22	0.960834	0.356913	2.69207	0.00710101	0.493288
TRINITY_DN43841_c0_g7	402.134	0.910026	0.338333	2.68974	0.00715085	0.495981
TRINITY_DN82503_c0_g1	13.4304	2.52471	0.938903	2.689	0.00716657	0.496301
TRINITY_DN53714_c3_g1	5301.91	0.763598	0.284202	2.68682	0.00721368	0.496523
TRINITY_DN54955_c1_g4	443.134	0.620953	0.231061	2.6874	0.00720117	0.496523
TRINITY_DN45171_c0_g1	766.289	0.776102	0.288858	2.68679	0.00721417	0.496523
TRINITY_DN42458_c3_g1	1532.22	0.609794	0.226844	2.68816	0.00718469	0.496523
TRINITY_DN27148_c0_g1	215.572	-0.620919	0.231253	-2.68501	0.00725266	0.49688
TRINITY_DN46885_c4_g1	361.404	0.764538	0.284734	2.6851	0.00725084	0.49688
TRINITY_DN42879_c2_g7	756.834	0.497411	0.185194	2.6859	0.00723353	0.49688
TRINITY_DN54905_c5_g1	541.712	1.55972	0.58108	2.68418	0.00727082	0.497362
TRINITY_DN46526_c1_g1	2305.56	1.22109	0.455247	2.68226	0.00731264	0.498356
TRINITY_DN49531_c1_g4	168.757	-3.64515	1.35912	-2.68198	0.00731877	0.498356
TRINITY_DN54841_c9_g1	5.7539	5.81347	2.16685	2.68291	0.00729855	0.498356
TRINITY_DN34684_c0_g1	23.6563	1.93777	0.722819	2.68086	0.00734338	0.499272
TRINITY_DN35446_c1_g2	724.753	-3.62622	1.35308	-2.67998	0.00736276	0.49983
TRINITY_DN43635_c1_g5	333.446	0.613342	0.228914	2.67936	0.00737633	0.499992
TRINITY_DN46669_c3_g2	4602.27	0.894693	0.333987	2.67882	0.0073881	0.500033
TRINITY_DN36015_c1_g2	42.7847	1.99993	0.747162	2.6767	0.00743507	0.501694
TRINITY_DN43038_c2_g1	99.8412	1.58449	0.591933	2.6768	0.00743289	0.501694
TRINITY_DN94289_c0_g1	18.8166	3.20343	1.19736	2.67541	0.00746371	0.502867
TRINITY_DN43231_c2_g5	2008.76	-1.29926	0.485806	-2.67445	0.00748524	0.50356
TRINITY_DN37804_c4_g3	1440.76	-0.835068	0.312341	-2.67357	0.00750479	0.504117
TRINITY_DN41073_c2_g5	4.95719	-6.00695	2.24786	-2.6723	0.00753337	0.505278
TRINITY_DN48840_c2_g3	277.846	-0.615789	0.23054	-2.67107	0.00756105	0.506375
TRINITY_DN46721_c1_g1	67.4911	-1.33223	0.498965	-2.67	0.00758521	0.507234
TRINITY_DN35193_c4_g4	287.749	-3.52823	1.32197	-2.66892	0.00760954	0.50769
TRINITY_DN73873_c0_g1	4.65661	5.51269	2.06569	2.66869	0.00761473	0.50769
TRINITY_DN38500_c0_g1	98.9194	-1.32116	0.496062	-2.6633	0.00773781	0.514582
TRINITY_DN38715_c1_g4	64.9599	-1.21121	0.454803	-2.66316	0.0077411	0.514582
TRINITY_DN44617_c0_g2	184.408	1.5135	0.568453	2.66249	0.00775648	0.514609
TRINITY_DN35603_c4_g6	804.1	-1.54813	0.581536	-2.66214	0.00776451	0.514609
TRINITY_DN45827_c2_g1	569.213	1.16319	0.43707	2.66135	0.00778289	0.515064
TRINITY_DN33880_c0_g1	498.963	-0.488359	0.183944	-2.65494	0.00793233	0.524178
TRINITY_DN39235_c0_g1	2372	0.341237	0.128635	2.65275	0.00798383	0.526803
TRINITY_DN8492_c0_g1	122.167	-0.852551	0.32207	-2.6471	0.00811854	0.534903
TRINITY_DN35183_c2_g2	927.251	-1.15544	0.436913	-2.64456	0.00817961	0.535062
TRINITY_DN46069_c5_g3	985.015	0.862018	0.325964	2.64452	0.00818076	0.535062
TRINITY_DN41980_c1_g1	859.548	0.842624	0.318458	2.64595	0.00814614	0.535062
TRINITY_DN52853_c3_g1	10048.7	0.669979	0.253228	2.64576	0.0081508	0.535062
TRINITY_DN44125_c0_g3	106.121	1.29283	0.488778	2.64503	0.00816845	0.535062
TRINITY_DN49878_c2_g5	115.745	0.77363	0.292839	2.64182	0.00824614	0.53686
TRINITY_DN55080_c8_g3	2363.05	0.820658	0.31065	2.64174	0.0082481	0.53686
TRINITY_DN42951_c1_g2	2591.74	0.65292	0.247187	2.64141	0.00825625	0.53686
TRINITY_DN54909_c5_g1	730.448	1.04462	0.395435	2.64169	0.00824943	0.53686
TRINITY_DN42840_c2_g2	230.881	-2.15873	0.817764	-2.6398	0.00829558	0.538498
TRINITY_DN35603_c4_g1	277.984	-5.14446	1.94911	-2.63939	0.00830551	0.538498
TRINITY_DN40799_c1_g3	512.022	0.844027	0.320198	2.63596	0.00839004	0.542406
TRINITY_DN39167_c0_g1	155.948	-0.737207	0.279656	-2.63612	0.00838607	0.542406
TRINITY_DN53614_c0_g2	6381.96	1.06238	0.403122	2.63538	0.00840438	0.54255
TRINITY_DN52251_c0_g1	293.059	1.06911	0.406013	2.6332	0.00845855	0.54487
TRINITY_DN44365_c1_g2	451.342	-0.53596	0.203559	-2.63295	0.00846468	0.54487
TRINITY_DN49756_c2_g7	249.427	-3.11613	1.18412	-2.6316	0.0084985	0.54626
TRINITY_DN47771_c2_g6	1136.31	0.367947	0.13987	2.63063	0.0085227	0.54703
TRINITY_DN43788_c1_g5	10.4471	6.67804	2.53982	2.62934	0.00855519	0.548329
TRINITY_DN34219_c4_g7	1685.94	-0.375927	0.143027	-2.62837	0.00857957	0.549105
TRINITY_DN12410_c0_g1	17.2616	3.49217	1.32948	2.62672	0.00862128	0.550986
TRINITY_DN41032_c7_g3	46.6842	1.20084	0.457449	2.62508	0.00866295	0.552072
TRINITY_DN53334_c0_g2	1474.08	1.06054	0.403968	2.62531	0.008657	0.552072
TRINITY_DN47276_c1_g1	274.769	1.30275	0.496577	2.62347	0.00870401	0.553899
TRINITY_DN52105_c7_g6	1560.5	-0.608314	0.232403	-2.61749	0.0088579	0.55494
TRINITY_DN45117_c2_g1	455.531	-0.489313	0.186696	-2.62091	0.00876963	0.55494
TRINITY_DN13094_c0_g1	7.05522	6.12177	2.34107	2.61494	0.00892424	0.55494
TRINITY_DN38790_c4_g4	1733.15	1.19958	0.457972	2.61933	0.00881025	0.55494
TRINITY_DN39161_c0_g1	3822.72	0.928586	0.355126	2.61481	0.00892767	0.55494
TRINITY_DN50219_c8_g6	45.2377	-1.17641	0.449116	-2.61939	0.00880884	0.55494
TRINITY_DN45154_c7_g1	116.965	0.780884	0.298353	2.61731	0.00886247	0.55494
TRINITY_DN45147_c0_g3	653.976	-0.560467	0.214158	-2.61707	0.00886878	0.55494
TRINITY_DN46494_c2_g2	5.19318	5.6683	2.16649	2.61635	0.00888748	0.55494
TRINITY_DN34749_c2_g1	132.889	-1.36545	0.522263	-2.61449	0.00893613	0.55494
TRINITY_DN42392_c6_g3	16.928	-1.98382	0.757311	-2.61956	0.00880431	0.55494
TRINITY_DN44427_c4_g7	252.68	-0.888863	0.339903	-2.61505	0.00892137	0.55494
TRINITY_DN39485_c2_g4	304.139	0.517656	0.197496	2.62109	0.00876487	0.55494
TRINITY_DN36143_c2_g1	3456.3	0.967164	0.369965	2.6142	0.00894365	0.55494
TRINITY_DN31094_c0_g1	209.731	-0.607517	0.232352	-2.61465	0.00893198	0.55494
TRINITY_DN53490_c5_g3	43.3016	-1.70045	0.649715	-2.61722	0.008865	0.55494
TRINITY_DN39240_c5_g1	794.738	-0.809102	0.309226	-2.61654	0.00888253	0.55494
TRINITY_DN45451_c0_g3	9.55278	6.55529	2.50533	2.61653	0.00888274	0.55494
TRINITY_DN52911_c1_g2	2320.54	0.741189	0.283659	2.61296	0.00897618	0.556187
TRINITY_DN45813_c1_g4	630.108	-0.694677	0.26593	-2.61226	0.00899468	0.556528
TRINITY_DN50818_c2_g3	434.08	1.70462	0.652755	2.61142	0.00901664	0.556528
TRINITY_DN37143_c0_g6	165.847	0.806152	0.308713	2.61133	0.00901899	0.556528
TRINITY_DN48487_c0_g7	843.841	-0.39645	0.151879	-2.6103	0.00904632	0.557445
TRINITY_DN34777_c1_g1	95.0666	-0.997124	0.38214	-2.60932	0.00907229	0.55751
TRINITY_DN42164_c5_g3	23636.2	1.14668	0.43941	2.6096	0.00906481	0.55751
TRINITY_DN44577_c0_g8	556.333	0.535741	0.205429	2.60792	0.00910952	0.558264
TRINITY_DN31896_c0_g1	81.1993	-1.88932	0.724363	-2.60824	0.00910082	0.558264
TRINITY_DN49896_c1_g2	582.1	-1.3519	0.518722	-2.60622	0.00915482	0.55887
TRINITY_DN44898_c0_g2	36.5814	1.79339	0.687915	2.607	0.00913403	0.55887
TRINITY_DN36282_c1_g1	84.3361	-1.16647	0.447586	-2.60614	0.00915689	0.55887
TRINITY_DN44701_c5_g1	613.662	0.624419	0.239672	2.6053	0.00917931	0.559475
TRINITY_DN51583_c4_g1	469.291	1.49539	0.574203	2.60428	0.00920663	0.560377
TRINITY_DN44225_c2_g1	2423.33	1.00099	0.384482	2.60348	0.00922826	0.56093
TRINITY_DN51909_c2_g1	59.5833	1.40694	0.540684	2.60216	0.00926399	0.562338
TRINITY_DN50676_c8_g2	1341.6	0.752812	0.289631	2.59921	0.00934373	0.566332
TRINITY_DN44949_c0_g1	220.769	1.37482	0.529111	2.59836	0.00936715	0.566332
TRINITY_DN52391_c2_g1	175.831	1.30688	0.502967	2.59833	0.00936777	0.566332
TRINITY_DN42769_c1_g1	653.366	1.39716	0.538251	2.59574	0.0094387	0.569851
TRINITY_DN36764_c0_g6	174.595	-1.9198	0.739785	-2.59508	0.00945688	0.570178
TRINITY_DN44941_c1_g1	702.217	-0.532847	0.205451	-2.59354	0.00949925	0.571962
TRINITY_DN27187_c0_g1	4.34384	5.40749	2.0863	2.59191	0.00954458	0.57329
TRINITY_DN39026_c2_g2	878.325	1.1767	0.454004	2.59182	0.00954692	0.57329
TRINITY_DN54660_c2_g3	6654.86	0.803332	0.310023	2.5912	0.00956424	0.573559
TRINITY_DN38666_c0_g10	5.1045	-6.04883	2.33484	-2.59068	0.00957859	0.573651
TRINITY_DN38929_c2_g5	857.042	0.463739	0.179147	2.5886	0.00963672	0.574675
TRINITY_DN43227_c1_g9	49.283	1.19421	0.461312	2.58872	0.00963323	0.574675
TRINITY_DN49498_c0_g13	4.24455	5.37829	2.07749	2.58883	0.00963018	0.574675
TRINITY_DN54041_c2_g2	212.505	1.2783	0.493891	2.58823	0.00964708	0.574675
TRINITY_DN42432_c1_g1	109.705	-2.21808	0.857275	-2.58737	0.0096713	0.575352
TRINITY_DN53389_c3_g2	857.036	1.26709	0.489864	2.58662	0.00969233	0.575434
TRINITY_DN32074_c0_g1	210.424	1.30309	0.503824	2.5864	0.0096984	0.575434
TRINITY_DN511_c0_g1	124.274	-1.1441	0.442688	-2.58444	0.00975365	0.57632
TRINITY_DN54842_c3_g1	411.524	0.933961	0.361497	2.58359	0.00977774	0.57632
TRINITY_DN73031_c0_g1	4.06535	-5.72584	2.21599	-2.58387	0.00976982	0.57632
TRINITY_DN43462_c2_g1	4.06935	-5.73007	2.21734	-2.5842	0.00976048	0.57632
TRINITY_DN11074_c0_g1	4.12004	5.34009	2.06553	2.58534	0.00972829	0.57632
TRINITY_DN50688_c0_g1	134.823	-1.04606	0.40508	-2.58235	0.00981288	0.576424
TRINITY_DN53651_c1_g2	129.186	1.12704	0.436546	2.58172	0.00983104	0.576424
TRINITY_DN36254_c3_g1	619.168	0.910925	0.352737	2.58245	0.00981022	0.576424
TRINITY_DN33722_c0_g1	190.724	0.996971	0.386119	2.58203	0.00982199	0.576424
TRINITY_DN41705_c4_g2	415.887	0.98154	0.380478	2.57975	0.00988708	0.578194
TRINITY_DN35842_c2_g2	47.0202	-1.12996	0.437948	-2.58012	0.00987662	0.578194
TRINITY_DN36065_c2_g11	191.448	-6.48443	2.51557	-2.57772	0.00994546	0.580849
TRINITY_DN41890_c0_g3	34.2056	2.25626	0.875679	2.57658	0.00997819	0.581192
TRINITY_DN48205_c2_g3	497.406	-1.29948	0.504357	-2.5765	0.00998049	0.581192
TRINITY_DN39060_c4_g1	493.999	-1.65352	0.641852	-2.57616	0.00999031	0.581192
TRINITY_DN46132_c0_g9	84.705	-1.85994	0.722107	-2.57571	0.0100034	0.581198
TRINITY_DN47199_c2_g6	769.874	-3.496	1.35837	-2.57368	0.0100624	0.581245
TRINITY_DN39521_c2_g1	217.955	1.09673	0.425973	2.57464	0.0100344	0.581245
TRINITY_DN49896_c1_g5	1050.13	-1.0716	0.416494	-2.5729	0.010085	0.581245
TRINITY_DN44740_c3_g3	254.831	-3.13459	1.21735	-2.57492	0.0100263	0.581245
TRINITY_DN54057_c0_g1	873.932	-0.756321	0.293931	-2.57312	0.0100785	0.581245
TRINITY_DN52527_c1_g4	76.5878	1.51492	0.588567	2.57391	0.0100557	0.581245
TRINITY_DN33962_c2_g3	12.468	-3.40115	1.32209	-2.57255	0.0100952	0.581245
TRINITY_DN41720_c3_g1	88.9477	-1.2284	0.477711	-2.57144	0.0101277	0.581622
TRINITY_DN40279_c0_g1	377.958	0.949344	0.369176	2.57152	0.0101253	0.581622
TRINITY_DN42083_c1_g5	171.127	-11.1224	4.32824	-2.56973	0.0101778	0.581937
TRINITY_DN42503_c0_g2	496.698	1.51214	0.5887	2.5686	0.010211	0.581937
TRINITY_DN53099_c2_g2	83.1256	0.883537	0.343961	2.56871	0.0102077	0.581937
TRINITY_DN43049_c1_g5	246.641	-8.58627	3.34279	-2.56859	0.0102112	0.581937
TRINITY_DN39154_c0_g6	1311.62	-1.10917	0.431674	-2.56946	0.0101857	0.581937
TRINITY_DN51273_c2_g5	51.8939	1.86692	0.726265	2.57058	0.010153	0.581937
TRINITY_DN35354_c2_g2	115.106	1.52456	0.593748	2.56769	0.0102379	0.581972
TRINITY_DN43524_c5_g1	6556.76	1.15994	0.451702	2.56794	0.0102304	0.581972
TRINITY_DN35156_c2_g8	84.4408	-1.26525	0.493239	-2.56518	0.0103123	0.585459
TRINITY_DN32127_c0_g1	4.50727	-5.86978	2.28937	-2.56392	0.0103496	0.586091
TRINITY_DN54039_c2_g2	448.397	-0.527484	0.205723	-2.56404	0.010346	0.586091
TRINITY_DN48947_c1_g1	3171.49	-0.993434	0.388308	-2.55836	0.0105166	0.594042
TRINITY_DN39523_c3_g1	39.1613	1.30422	0.509774	2.55843	0.0105145	0.594042
TRINITY_DN52831_c1_g2	707.067	1.34212	0.524706	2.55785	0.0105321	0.594166
TRINITY_DN36843_c2_g3	930.679	-0.530106	0.20733	-2.55682	0.0105634	0.594579
TRINITY_DN35156_c2_g12	225.306	1.07101	0.418897	2.55673	0.010566	0.594579
TRINITY_DN52659_c0_g1	5211.68	0.826968	0.323673	2.55495	0.0106203	0.596887
TRINITY_DN37747_c3_g3	411.294	1.03288	0.404398	2.55412	0.0106456	0.597555
TRINITY_DN50314_c1_g1	2810.51	0.930917	0.364821	2.55171	0.0107196	0.600204
TRINITY_DN50205_c3_g2	238.881	0.642798	0.251886	2.55194	0.0107126	0.600204
TRINITY_DN36385_c0_g1	48.5214	1.45731	0.571414	2.55036	0.0107612	0.601778
TRINITY_DN35561_c2_g6	10.4496	2.547	0.999318	2.54874	0.0108112	0.603504
TRINITY_DN3253_c0_g1	4.78059	5.547	2.17658	2.54849	0.010819	0.603504
TRINITY_DN34210_c1_g7	318.12	-1.17642	0.461692	-2.54805	0.0108326	0.603509
TRINITY_DN51326_c0_g1	5263.06	0.613761	0.241013	2.54659	0.0108782	0.603792
TRINITY_DN45833_c0_g1	740.414	-0.699091	0.274437	-2.54737	0.0108539	0.603792
TRINITY_DN45916_c0_g7	425.799	-0.728636	0.286087	-2.5469	0.0108684	0.603792
TRINITY_DN34813_c1_g1	106.214	0.766801	0.301231	2.54556	0.0109102	0.60482
TRINITY_DN43220_c0_g1	792.084	1.0173	0.399947	2.54358	0.0109724	0.607516
TRINITY_DN32740_c0_g1	51.6377	2.07351	0.816364	2.53993	0.0110874	0.610857
TRINITY_DN49662_c0_g1	66.295	1.04245	0.410266	2.54091	0.0110565	0.610857
TRINITY_DN48477_c1_g3	17.7052	2.74941	1.08211	2.54079	0.0110604	0.610857
TRINITY_DN52096_c0_g1	1531.58	0.996645	0.39233	2.54032	0.011075	0.610857
TRINITY_DN38060_c5_g3	424.23	-1.71759	0.676577	-2.53864	0.0111283	0.612359
TRINITY_DN35015_c2_g1	375.89	-1.65897	0.653757	-2.53759	0.0111619	0.612396
TRINITY_DN47190_c1_g2	547.382	0.91835	0.361935	2.53733	0.0111701	0.612396
TRINITY_DN46602_c0_g2	34.7087	1.23408	0.48628	2.5378	0.0111551	0.612396
TRINITY_DN38498_c0_g6	570.623	-1.02983	0.405948	-2.53686	0.0111852	0.612477
TRINITY_DN46573_c3_g5	1581.72	-1.05355	0.415563	-2.53524	0.0112369	0.614017
TRINITY_DN54648_c3_g1	48362.2	0.837787	0.330472	2.53512	0.0112408	0.614017
TRINITY_DN39410_c3_g7	412.062	-3.25786	1.28541	-2.53449	0.011261	0.614368
TRINITY_DN40202_c1_g1	240.726	-1.71626	0.677402	-2.53359	0.0112901	0.615207
TRINITY_DN36082_c4_g3	48.4607	2.269	0.896328	2.53143	0.0113597	0.615242
TRINITY_DN54085_c3_g1	74.126	-6.31703	2.49536	-2.53152	0.0113571	0.615242
TRINITY_DN38747_c3_g2	384.593	0.978133	0.38631	2.53199	0.0113418	0.615242
TRINITY_DN33242_c0_g1	80.9498	0.854728	0.337722	2.53086	0.0113782	0.615242
TRINITY_DN52826_c1_g2	8732.19	0.675389	0.266831	2.53114	0.0113691	0.615242
TRINITY_DN42487_c2_g1	162.564	-1.68456	0.66568	-2.53059	0.011387	0.615242
TRINITY_DN83591_c0_g1	5.70173	-6.20898	2.45278	-2.5314	0.0113607	0.615242
TRINITY_DN46917_c0_g5	281.254	-1.78608	0.706314	-2.52874	0.0114473	0.617753
TRINITY_DN51341_c0_g1	1415.49	1.14229	0.451916	2.52766	0.0114826	0.618913
TRINITY_DN31189_c0_g1	1116.74	0.400747	0.158677	2.52556	0.0115515	0.618933
TRINITY_DN47289_c0_g3	21.9452	2.26667	0.898097	2.52386	0.0116075	0.618933
TRINITY_DN40054_c1_g7	7254.71	-0.639402	0.253179	-2.52549	0.0115537	0.618933
TRINITY_DN17962_c0_g1	4.46835	5.44572	2.15768	2.52388	0.0116068	0.618933
TRINITY_DN61644_c0_g1	10.2899	6.663	2.63656	2.52716	0.0114991	0.618933
TRINITY_DN50431_c0_g1	27.0253	1.63574	0.648041	2.52413	0.0115985	0.618933
TRINITY_DN47780_c1_g3	85.7341	0.871896	0.345278	2.5252	0.0115633	0.618933
TRINITY_DN6897_c0_g1	4.46835	5.44572	2.15768	2.52388	0.0116068	0.618933
TRINITY_DN40151_c1_g5	972.337	0.830805	0.328829	2.52656	0.0115187	0.618933
TRINITY_DN47761_c2_g1	5427.46	0.886447	0.351302	2.52332	0.0116254	0.61915
TRINITY_DN43777_c0_g3	2821.03	-0.476905	0.189066	-2.52242	0.011655	0.619423
TRINITY_DN51440_c0_g4	526.233	-0.52455	0.207963	-2.52232	0.0116582	0.619423
TRINITY_DN47165_c1_g4	243.139	-1.1898	0.472039	-2.52055	0.0117171	0.620186
TRINITY_DN36753_c3_g1	667.185	0.792413	0.314534	2.51933	0.0117579	0.620186
TRINITY_DN25273_c0_g1	8.51625	6.38936	2.53479	2.52067	0.0117132	0.620186
TRINITY_DN37614_c1_g2	243.427	0.605728	0.240395	2.51972	0.0117449	0.620186
TRINITY_DN34391_c1_g1	1632.06	-0.420235	0.166742	-2.52027	0.0117263	0.620186
TRINITY_DN38390_c2_g1	163.421	-1.5932	0.632463	-2.51905	0.0117673	0.620186
TRINITY_DN54462_c2_g2	624.796	1.09512	0.434749	2.51898	0.0117696	0.620186
TRINITY_DN51682_c2_g1	2020.17	0.99999	0.397352	2.51663	0.0118482	0.622462
TRINITY_DN53919_c4_g1	1029.82	1.0749	0.427051	2.51702	0.0118352	0.622462
TRINITY_DN34979_c0_g1	1547.35	0.382454	0.151982	2.51644	0.0118546	0.622462
TRINITY_DN35181_c1_g9	968.747	-0.688136	0.273557	-2.51551	0.0118861	0.622978
TRINITY_DN36498_c0_g3	8.94687	6.45933	2.56883	2.5145	0.0119201	0.622978
TRINITY_DN42943_c1_g1	330.379	1.65581	0.658296	2.51529	0.0118933	0.622978
TRINITY_DN43788_c1_g3	31.3339	2.94256	1.17024	2.51451	0.0119199	0.622978
TRINITY_DN40322_c0_g5	626.701	-2.5285	1.00595	-2.51355	0.0119523	0.623204
TRINITY_DN38535_c1_g1	846.221	1.29694	0.5159	2.51393	0.0119394	0.623204
TRINITY_DN46068_c0_g1	236.499	1.31245	0.522528	2.51173	0.0120142	0.625704
TRINITY_DN35227_c2_g4	2587.67	-0.753199	0.299949	-2.51109	0.0120358	0.62577
TRINITY_DN32171_c0_g2	323.873	-1.372	0.546692	-2.50964	0.0120854	0.62577
TRINITY_DN39388_c9_g3	22.1609	1.67688	0.668127	2.50982	0.0120792	0.62577
TRINITY_DN46116_c1_g1	820.853	-0.98188	0.39111	-2.5105	0.0120561	0.62577
TRINITY_DN43447_c1_g1	3528.14	0.930111	0.370603	2.50972	0.0120826	0.62577
TRINITY_DN51570_c0_g1	7383.46	0.912702	0.363862	2.50837	0.0121289	0.626572
TRINITY_DN42357_c0_g1	511.232	1.33451	0.531965	2.50865	0.0121194	0.626572
TRINITY_DN31441_c0_g1	60.2043	1.02834	0.41004	2.5079	0.0121452	0.62669
TRINITY_DN35780_c0_g5	13.3889	2.41399	0.962814	2.50722	0.0121685	0.626876
TRINITY_DN36777_c3_g1	750.916	-0.434538	0.173331	-2.50698	0.0121768	0.626876
TRINITY_DN35409_c1_g1	90.9729	0.864845	0.345165	2.5056	0.0122244	0.6286
TRINITY_DN34193_c0_g2	2158.39	0.753474	0.30108	2.50257	0.0123294	0.629998
TRINITY_DN30739_c0_g1	30.5652	-1.65673	0.66195	-2.5028	0.0123216	0.629998
TRINITY_DN50981_c0_g7	52.3232	1.1696	0.467096	2.50398	0.0122806	0.629998
TRINITY_DN37525_c0_g1	286.16	0.501529	0.200259	2.5044	0.0122659	0.629998
TRINITY_DN41946_c0_g3	549.683	-1.45271	0.580379	-2.50304	0.0123131	0.629998
TRINITY_DN49399_c0_g1	1360.16	0.9037	0.361136	2.50238	0.0123361	0.629998
TRINITY_DN49796_c8_g1	5708.23	0.835288	0.334057	2.50044	0.012404	0.632747
TRINITY_DN50067_c4_g1	1264.93	0.320087	0.128059	2.49953	0.012436	0.633654
TRINITY_DN36714_c0_g1	544.991	1.01165	0.40481	2.49908	0.0124517	0.633733
TRINITY_DN45234_c0_g1	3.97031	5.29162	2.11861	2.49768	0.0125009	0.635515
TRINITY_DN46732_c2_g1	382.927	0.483184	0.193536	2.49661	0.0125388	0.636719
TRINITY_DN50187_c4_g4	116.107	-1.90478	0.763132	-2.49601	0.01256	0.63707
TRINITY_DN1799_c0_g1	21.5287	5.06298	2.02929	2.49496	0.0125973	0.63824
TRINITY_DN40245_c1_g5	18.772	2.22546	0.892526	2.49344	0.0126513	0.64025
TRINITY_DN50219_c6_g1	4.15165	5.35675	2.14895	2.49273	0.0126765	0.6408
TRINITY_DN46406_c1_g12	289.751	0.513554	0.206095	2.49183	0.0127086	0.6417
TRINITY_DN51140_c1_g1	642.448	2.7268	1.09454	2.49128	0.0127285	0.641978
TRINITY_DN42203_c4_g3	491.682	0.715349	0.287437	2.48872	0.0128205	0.645889
TRINITY_DN52451_c1_g1	37.6412	1.65045	0.663392	2.4879	0.0128501	0.646654
TRINITY_DN86907_c0_g1	3.70798	5.18796	2.0871	2.48573	0.0129288	0.647901
TRINITY_DN35907_c1_g8	987.495	-0.473686	0.190558	-2.48579	0.0129266	0.647901
TRINITY_DN34111_c4_g7	67.752	1.10285	0.443691	2.48561	0.0129328	0.647901
TRINITY_DN40287_c2_g1	6677.72	-1.02121	0.410741	-2.48626	0.0129095	0.647901
TRINITY_DN32242_c0_g1	222.232	0.798657	0.321641	2.48307	0.0130255	0.651813
TRINITY_DN45169_c2_g3	897.465	-0.578976	0.233286	-2.48182	0.0130712	0.652639
TRINITY_DN39960_c1_g2	1151.06	-0.878818	0.354066	-2.48208	0.0130619	0.652639
TRINITY_DN51370_c1_g1	3274.72	1.16784	0.470808	2.48051	0.0131195	0.654009
TRINITY_DN44921_c0_g2	298.684	1.55252	0.625945	2.48028	0.0131278	0.654009
TRINITY_DN51273_c2_g2	24.9182	2.67663	1.07936	2.47983	0.0131444	0.654106
TRINITY_DN36213_c3_g1	1176.54	-0.735517	0.296683	-2.47914	0.0131701	0.654658
TRINITY_DN51558_c1_g2	3423.51	0.86171	0.347829	2.4774	0.0132345	0.654752
TRINITY_DN43017_c1_g1	660.893	1.11218	0.448903	2.47756	0.0132285	0.654752
TRINITY_DN41993_c3_g1	1107.46	0.909901	0.367284	2.47738	0.0132351	0.654752
TRINITY_DN37024_c1_g3	258.817	-1.8838	0.760483	-2.47711	0.0132452	0.654752
TRINITY_DN42223_c1_g1	594.895	-0.701089	0.282947	-2.47781	0.013219	0.654752
TRINITY_DN46536_c5_g1	1598.35	0.565942	0.228518	2.47658	0.0132649	0.655003
TRINITY_DN34838_c1_g3	1666.16	0.668481	0.270155	2.47444	0.0133445	0.656038
TRINITY_DN38674_c6_g1	2625.82	0.771474	0.311744	2.4747	0.0133347	0.656038
TRINITY_DN50148_c1_g4	9.21942	-3.48887	1.40944	-2.47536	0.0133102	0.656038
TRINITY_DN40451_c1_g2	148.422	-0.759498	0.306932	-2.47448	0.013343	0.656038
TRINITY_DN38895_c5_g1	713.197	0.900332	0.36397	2.47364	0.0133744	0.656121
TRINITY_DN52389_c2_g2	403.192	-1.01166	0.408979	-2.47361	0.0133755	0.656121
TRINITY_DN45075_c3_g1	45.6569	-3.14368	1.27166	-2.4721	0.013432	0.656732
TRINITY_DN33197_c0_g1	221.717	-0.578237	0.233854	-2.47265	0.0134117	0.656732
TRINITY_DN52345_c2_g2	3001.49	0.839454	0.339549	2.47226	0.013426	0.656732
TRINITY_DN33527_c0_g2	53.7741	-9.45224	3.82555	-2.47082	0.0134803	0.658364
TRINITY_DN53246_c0_g10	76.5135	-2.80584	1.13577	-2.47044	0.0134949	0.658364
TRINITY_DN53893_c1_g2	377.293	0.550417	0.2231	2.46714	0.0136199	0.663739
TRINITY_DN37102_c3_g6	515.644	-0.487086	0.197526	-2.46594	0.0136654	0.664511
TRINITY_DN47499_c3_g1	567.847	1.27933	0.518793	2.46598	0.0136639	0.664511
TRINITY_DN34253_c1_g13	2664.49	-0.932077	0.378394	-2.46324	0.0137686	0.665909
TRINITY_DN33997_c4_g1	275.413	-1.31809	0.535042	-2.46353	0.0137575	0.665909
TRINITY_DN47153_c0_g2	3259.37	1.04003	0.422176	2.46351	0.0137584	0.665909
TRINITY_DN52585_c7_g1	2277.89	1.33548	0.541994	2.46401	0.0137392	0.665909
TRINITY_DN48571_c0_g1	703.386	-0.509417	0.20672	-2.46429	0.0137285	0.665909
TRINITY_DN51177_c0_g2	280.574	1.3052	0.53057	2.46	0.0138937	0.669789
TRINITY_DN50946_c5_g1	50.0169	-1.01549	0.412782	-2.46012	0.0138889	0.669789
TRINITY_DN46821_c5_g3	1740.95	-0.765275	0.31108	-2.46006	0.0138913	0.669789
TRINITY_DN36743_c0_g6	15.7971	2.02004	0.821673	2.45845	0.0139537	0.67182
TRINITY_DN47788_c1_g2	32.7843	1.32088	0.537349	2.45814	0.0139659	0.67182
TRINITY_DN49029_c4_g2	6229.49	0.892666	0.363273	2.45729	0.013999	0.672687
TRINITY_DN52877_c3_g1	452.214	1.25729	0.511862	2.4563	0.0140375	0.673095
TRINITY_DN40284_c0_g3	470.002	-1.55826	0.634369	-2.45639	0.014034	0.673095
TRINITY_DN41146_c2_g3	871.098	-1.36395	0.555431	-2.45566	0.0140626	0.673573
TRINITY_DN44541_c3_g1	247.003	0.966563	0.393696	2.4551	0.0140845	0.673901
TRINITY_DN41812_c1_g2	567.198	-0.411035	0.167505	-2.45386	0.014133	0.674885
TRINITY_DN49260_c0_g2	570.991	1.21855	0.496594	2.45381	0.0141352	0.674885
TRINITY_DN45321_c2_g1	264.216	-0.516446	0.210559	-2.45274	0.0141774	0.676175
TRINITY_DN6778_c0_g2	637.467	0.592277	0.241615	2.45132	0.0142332	0.678117
TRINITY_DN34252_c2_g1	445.185	-0.413003	0.168567	-2.45008	0.0142823	0.679731
TRINITY_DN36981_c1_g12	81.3166	-0.813069	0.331909	-2.44967	0.0142986	0.679784
TRINITY_DN37872_c0_g2	71.3468	-1.45447	0.594154	-2.44797	0.0143664	0.682284
TRINITY_DN73913_c0_g1	10.7426	3.35992	1.37378	2.44576	0.0144548	0.685754
TRINITY_DN42704_c3_g2	657.569	0.48685	0.199106	2.44518	0.014478	0.686126
TRINITY_DN39851_c0_g1	194.787	-0.539968	0.221029	-2.44297	0.014567	0.689584
TRINITY_DN36952_c0_g1	963.396	-0.949686	0.389428	-2.43867	0.0147416	0.689584
TRINITY_DN54415_c2_g1	10664.7	0.725567	0.297527	2.43866	0.0147417	0.689584
TRINITY_DN43454_c1_g2	43.9793	-1.14213	0.468171	-2.43957	0.0147048	0.689584
TRINITY_DN48025_c1_g8	119.8	1.42005	0.581772	2.4409	0.0146508	0.689584
TRINITY_DN47217_c3_g1	1328.75	0.422786	0.173352	2.43889	0.0147325	0.689584
TRINITY_DN53368_c2_g1	5087.26	0.903269	0.369896	2.44195	0.0146081	0.689584
TRINITY_DN44041_c0_g2	19.7077	1.56963	0.643904	2.43768	0.0147819	0.689584
TRINITY_DN45049_c3_g3	563.726	0.582015	0.238759	2.43767	0.0147822	0.689584
TRINITY_DN52617_c1_g1	436.863	-0.55879	0.229117	-2.43888	0.0147328	0.689584
TRINITY_DN49639_c3_g2	176.043	0.846324	0.346527	2.44231	0.0145937	0.689584
TRINITY_DN38939_c0_g13	3354.13	-0.660962	0.270737	-2.44135	0.0146326	0.689584
TRINITY_DN34263_c2_g5	98.5142	-1.59127	0.652775	-2.4377	0.0147809	0.689584
TRINITY_DN36909_c0_g5	1713.46	-0.696711	0.285556	-2.43984	0.0146936	0.689584
TRINITY_DN42980_c1_g2	111.551	1.65266	0.677917	2.43785	0.0147749	0.689584
TRINITY_DN47137_c6_g4	102.164	0.849976	0.349722	2.43043	0.0150807	0.691361
TRINITY_DN37198_c2_g1	399.263	1.15903	0.475912	2.4354	0.0148754	0.691361
TRINITY_DN34834_c2_g2	137.022	-0.67795	0.278745	-2.43215	0.0150096	0.691361
TRINITY_DN23714_c0_g1	227.767	0.602532	0.247934	2.43021	0.01509	0.691361
TRINITY_DN50568_c2_g1	446.489	-0.584122	0.240454	-2.42925	0.0151301	0.691361
TRINITY_DN40009_c0_g3	2340.24	0.647343	0.266271	2.43114	0.0150514	0.691361
TRINITY_DN39228_c0_g2	437.181	0.555908	0.228257	2.43544	0.0148736	0.691361
TRINITY_DN39200_c0_g7	12.7921	2.35039	0.965984	2.43315	0.014968	0.691361
TRINITY_DN52408_c0_g1	4258.37	0.617324	0.254154	2.42893	0.0151433	0.691361
TRINITY_DN35945_c1_g2	326.952	0.704071	0.289428	2.43263	0.0149898	0.691361
TRINITY_DN43549_c0_g3	67.0613	1.03125	0.424566	2.42895	0.0151425	0.691361
TRINITY_DN32377_c0_g1	92.0502	0.864747	0.355204	2.43451	0.014912	0.691361
TRINITY_DN35685_c1_g2	138.164	-0.735644	0.302124	-2.43491	0.0148955	0.691361
TRINITY_DN39662_c3_g1	227.218	-1.54825	0.635574	-2.43599	0.0148511	0.691361
TRINITY_DN49452_c1_g3	676.572	0.844778	0.347708	2.42956	0.0151171	0.691361
TRINITY_DN46125_c0_g5	243.301	-0.585108	0.240931	-2.42853	0.0151603	0.691361
TRINITY_DN40383_c2_g6	152.485	-1.80129	0.741606	-2.42891	0.0151443	0.691361
TRINITY_DN39868_c1_g4	143.788	1.45432	0.598402	2.43035	0.0150844	0.691361
TRINITY_DN44146_c4_g1	914.607	1.07043	0.440717	2.42883	0.0151476	0.691361
TRINITY_DN44964_c2_g3	1061.11	-0.432954	0.177995	-2.4324	0.0149991	0.691361
TRINITY_DN44994_c1_g2	443.81	-1.10827	0.455421	-2.43351	0.0149534	0.691361
TRINITY_DN42713_c3_g5	337.983	-0.727968	0.299644	-2.42944	0.015122	0.691361
TRINITY_DN46245_c1_g1	312.667	1.5901	0.655087	2.42731	0.0152112	0.692367
TRINITY_DN49157_c0_g1	920.397	0.913097	0.376259	2.42678	0.0152335	0.692367
TRINITY_DN45620_c1_g4	5308.68	1.05083	0.432999	2.42687	0.0152298	0.692367
TRINITY_DN43566_c2_g1	989.465	0.441617	0.181996	2.42652	0.0152442	0.692367
TRINITY_DN44009_c0_g1	60.8818	1.42527	0.58748	2.42608	0.015263	0.692516
TRINITY_DN54636_c2_g2	6121.2	0.827311	0.34113	2.42521	0.0152997	0.693479
TRINITY_DN46489_c1_g1	8.40816	-3.68573	1.52097	-2.42328	0.015381	0.695314
TRINITY_DN63235_c0_g1	3.75789	5.20534	2.14767	2.42371	0.0153627	0.695314
TRINITY_DN44803_c4_g1	812.51	0.778208	0.321156	2.42314	0.0153868	0.695314
TRINITY_DN35668_c2_g1	107.441	1.05384	0.435391	2.42045	0.0155013	0.697666
TRINITY_DN36237_c1_g5	1350.39	0.984951	0.406802	2.4212	0.0154692	0.697666
TRINITY_DN33932_c3_g4	1136.51	0.887553	0.36664	2.42077	0.0154876	0.697666
TRINITY_DN35382_c0_g2	2179.45	-1.06771	0.441069	-2.42072	0.0154897	0.697666
TRINITY_DN48676_c7_g2	228.393	1.4462	0.598191	2.41762	0.0156223	0.699459
TRINITY_DN41598_c0_g1	859.72	1.21209	0.501217	2.4183	0.0155932	0.699459
TRINITY_DN40329_c3_g9	435.381	-0.912792	0.377653	-2.41701	0.0156484	0.699459
TRINITY_DN39765_c2_g1	8187.21	0.84498	0.349604	2.41696	0.0156505	0.699459
TRINITY_DN40795_c5_g2	2894.7	0.666991	0.275758	2.41875	0.0155738	0.699459
TRINITY_DN42352_c1_g1	763.755	0.820208	0.339282	2.41748	0.0156285	0.699459
TRINITY_DN54852_c3_g4	98.9398	1.31959	0.545493	2.41907	0.0155602	0.699459
TRINITY_DN42018_c0_g1	33.9263	1.72694	0.714795	2.416	0.0156923	0.700624
TRINITY_DN52095_c1_g1	8178.83	1.01188	0.41898	2.41511	0.0157307	0.701638
TRINITY_DN40768_c1_g8	3.60816	5.15246	2.13381	2.41468	0.0157491	0.70176
TRINITY_DN34392_c0_g2	123.722	1.37265	0.568793	2.41327	0.0158101	0.703778
TRINITY_DN29865_c0_g1	102.953	-0.873988	0.362255	-2.41264	0.0158376	0.703905
TRINITY_DN23644_c0_g1	1541.04	-0.575381	0.238502	-2.41248	0.0158444	0.703905
TRINITY_DN37567_c2_g1	109.995	-1.22089	0.506273	-2.41152	0.015886	0.705052
TRINITY_DN32362_c0_g1	51.5281	1.06777	0.442975	2.41046	0.0159325	0.706414
TRINITY_DN37134_c0_g4	1179.04	-0.874032	0.362877	-2.40862	0.0160131	0.709287
TRINITY_DN49365_c0_g3	5576.62	-0.443626	0.184287	-2.40726	0.0160727	0.711058
TRINITY_DN54797_c2_g1	1580.8	1.10721	0.459998	2.40698	0.0160849	0.711058
TRINITY_DN38652_c5_g1	13.4097	3.31672	1.37817	2.4066	0.0161018	0.711101
TRINITY_DN35406_c2_g6	1581.58	0.463482	0.192684	2.4054	0.0161547	0.712737
TRINITY_DN46683_c1_g1	544.133	0.741662	0.308386	2.40498	0.0161733	0.712853
TRINITY_DN30509_c0_g1	223.067	-0.904689	0.376308	-2.40412	0.0162114	0.713126
TRINITY_DN44191_c2_g2	817.164	-0.474755	0.197468	-2.40421	0.0162073	0.713126
TRINITY_DN26598_c0_g1	9.36998	3.14851	1.31081	2.40195	0.0163079	0.716666
TRINITY_DN43302_c2_g4	642.645	-1.19254	0.497071	-2.39913	0.0164341	0.717357
TRINITY_DN48056_c3_g4	43.1355	1.48591	0.619125	2.40002	0.0163942	0.717357
TRINITY_DN40772_c0_g2	65.6052	1.95056	0.813464	2.39784	0.0164921	0.717357
TRINITY_DN40977_c1_g2	825.815	-2.83733	1.18268	-2.39908	0.0164363	0.717357
TRINITY_DN50013_c2_g1	199.145	-2.01663	0.840882	-2.39823	0.0164747	0.717357
TRINITY_DN49652_c2_g4	353.637	-0.447112	0.186478	-2.39766	0.0165	0.717357
TRINITY_DN51531_c2_g3	9.5634	3.18182	1.32551	2.40045	0.0163751	0.717357
TRINITY_DN35310_c0_g1	1568.06	0.771925	0.321892	2.39808	0.0164811	0.717357
TRINITY_DN44479_c0_g1	597.146	-1.04669	0.435993	-2.40071	0.0163632	0.717357
TRINITY_DN53682_c1_g1	234.524	-0.809514	0.337514	-2.39846	0.0164641	0.717357
TRINITY_DN35157_c0_g1	19.1362	-1.94835	0.811756	-2.40016	0.0163877	0.717357
TRINITY_DN47331_c0_g1	7701.02	0.763702	0.318619	2.39691	0.0165338	0.717434
TRINITY_DN49752_c2_g1	922.842	1.33471	0.556809	2.39706	0.0165272	0.717434
TRINITY_DN35120_c0_g4	240.476	1.3075	0.546562	2.39223	0.0167465	0.719619
TRINITY_DN97342_c0_g1	13.4507	2.32499	0.97178	2.39251	0.0167338	0.719619
TRINITY_DN38679_c4_g1	163.266	0.599558	0.250511	2.39334	0.0166958	0.719619
TRINITY_DN50219_c7_g3	59.5031	1.05042	0.439109	2.39217	0.0167491	0.719619
TRINITY_DN65991_c0_g1	7.42981	6.19229	2.58668	2.39392	0.0166696	0.719619
TRINITY_DN54343_c1_g1	1165.65	0.84415	0.352919	2.39191	0.0167611	0.719619
TRINITY_DN41506_c1_g1	34.9541	1.70712	0.713656	2.39208	0.0167534	0.719619
TRINITY_DN54578_c0_g2	1641.18	-0.307157	0.128346	-2.39319	0.0167027	0.719619
TRINITY_DN39241_c0_g7	148.356	0.965753	0.403618	2.39274	0.016723	0.719619
TRINITY_DN34903_c4_g1	274.207	-1.74881	0.731103	-2.39202	0.016756	0.719619
TRINITY_DN52843_c5_g1	1165.07	1.17877	0.492564	2.39313	0.0167054	0.719619
TRINITY_DN47962_c0_g6	559.977	-0.920166	0.385001	-2.39004	0.0168467	0.720949
TRINITY_DN36554_c1_g2	765.593	-0.485953	0.203343	-2.38982	0.0168566	0.720949
TRINITY_DN43055_c0_g1	76.3427	0.898925	0.3761	2.39012	0.0168426	0.720949
TRINITY_DN43339_c1_g3	14.2618	2.28663	0.956779	2.38992	0.016852	0.720949
TRINITY_DN35348_c0_g2	435.13	1.23938	0.518731	2.38926	0.0168824	0.721364
TRINITY_DN39453_c3_g3	4023.2	0.466441	0.195316	2.38814	0.0169338	0.72287
TRINITY_DN40881_c0_g1	2672.02	0.384234	0.160929	2.3876	0.016959	0.723254
TRINITY_DN34936_c3_g6	2068.86	-0.367287	0.153889	-2.38671	0.0170001	0.723629
TRINITY_DN49132_c2_g1	375.113	1.22593	0.513597	2.38695	0.0169887	0.723629
TRINITY_DN51315_c1_g2	1040.51	-1.21952	0.511075	-2.38618	0.0170243	0.723839
TRINITY_DN49363_c0_g4	3.73959	5.20678	2.18263	2.38555	0.0170536	0.723839
TRINITY_DN44026_c8_g3	801.214	1.07468	0.450447	2.38579	0.0170423	0.723839
TRINITY_DN34993_c8_g1	860.243	0.970665	0.406962	2.38515	0.0170721	0.723931
TRINITY_DN53800_c4_g4	4.20465	-5.76884	2.419	-2.38481	0.0170881	0.723931
TRINITY_DN39408_c0_g1	149.5	1.87313	0.785693	2.38405	0.0171232	0.724304
TRINITY_DN49459_c1_g1	45.4435	1.23986	0.520143	2.3837	0.0171395	0.724304
TRINITY_DN35991_c0_g1	234.456	0.584084	0.245046	2.38357	0.0171455	0.724304
TRINITY_DN36738_c0_g2	29.6907	-3.61189	1.5165	-2.38173	0.0172314	0.725876
TRINITY_DN37306_c1_g3	682.04	-0.58417	0.24527	-2.38175	0.0172308	0.725876
TRINITY_DN44432_c1_g10	17.2221	2.08303	0.874397	2.38225	0.0172073	0.725876
TRINITY_DN41798_c1_g1	895.624	1.23166	0.51737	2.38062	0.0172836	0.726026
TRINITY_DN44343_c1_g1	37.1205	-1.18066	0.495929	-2.3807	0.0172797	0.726026
TRINITY_DN37191_c0_g2	452.249	-1.2756	0.535728	-2.38106	0.0172629	0.726026
TRINITY_DN50984_c1_g1	396.95	1.20038	0.504417	2.37974	0.0173247	0.727069
TRINITY_DN38277_c0_g7	604.3	-1.36023	0.571926	-2.37834	0.0173909	0.72873
TRINITY_DN49433_c6_g2	462.446	-0.610806	0.256834	-2.37821	0.0173969	0.72873
TRINITY_DN48533_c2_g2	67.0614	1.36598	0.574472	2.37781	0.0174158	0.72874
TRINITY_DN54503_c7_g1	129.707	-0.726206	0.305447	-2.37752	0.0174297	0.72874
TRINITY_DN21660_c0_g1	151.668	0.676014	0.284525	2.37594	0.0175043	0.729384
TRINITY_DN38339_c0_g3	78.9196	0.869871	0.365981	2.37682	0.0174626	0.729384
TRINITY_DN39154_c0_g4	285.355	-1.04934	0.441675	-2.37581	0.0175103	0.729384
TRINITY_DN43336_c5_g5	25.134	2.08181	0.876174	2.37602	0.0175006	0.729384
TRINITY_DN40011_c2_g4	793.895	-1.0268	0.432329	-2.37504	0.0175472	0.730242
TRINITY_DN37193_c0_g2	603.022	-1.25513	0.528953	-2.37286	0.0176508	0.733871
TRINITY_DN31643_c0_g1	132.234	0.805228	0.339557	2.37141	0.0177204	0.734878
TRINITY_DN42097_c1_g1	1005.02	0.797303	0.336226	2.37133	0.0177243	0.734878
TRINITY_DN44483_c0_g9	7.85028	3.9077	1.64751	2.37188	0.0176977	0.734878
TRINITY_DN47874_c1_g3	1393.81	-1.16246	0.490489	-2.37001	0.0177877	0.736823
TRINITY_DN40464_c5_g8	525.397	-1.27992	0.540147	-2.36958	0.0178082	0.736989
TRINITY_DN47734_c1_g2	683.56	1.02338	0.432027	2.36879	0.0178464	0.73729
TRINITY_DN34315_c0_g2	71.8467	0.833851	0.352022	2.36875	0.0178484	0.73729
TRINITY_DN33707_c0_g2	643.001	-0.559765	0.236368	-2.36819	0.0178755	0.737729
TRINITY_DN52098_c2_g1	4713.56	0.852742	0.360142	2.36779	0.0178946	0.737835
TRINITY_DN39749_c0_g6	724.911	-0.437594	0.184865	-2.3671	0.0179279	0.738527
TRINITY_DN37850_c0_g6	8.48425	3.73015	1.57658	2.36598	0.0179825	0.740094
TRINITY_DN37383_c1_g4	22.7387	1.57446	0.666405	2.36261	0.0181467	0.741352
TRINITY_DN43361_c0_g1	244.068	-1.17681	0.498357	-2.36139	0.0182068	0.741352
TRINITY_DN52690_c2_g1	2810.77	0.654512	0.277249	2.36074	0.0182385	0.741352
TRINITY_DN42963_c1_g1	52.5141	1.32535	0.560892	2.36293	0.0181311	0.741352
TRINITY_DN47377_c3_g1	2671.86	1.25824	0.533016	2.36061	0.018245	0.741352
TRINITY_DN36946_c0_g1	756.904	-0.69637	0.294841	-2.36185	0.0181838	0.741352
TRINITY_DN49471_c1_g1	1075.08	0.702271	0.297169	2.36321	0.0181176	0.741352
TRINITY_DN40081_c2_g1	510.079	-0.526746	0.222782	-2.3644	0.0180595	0.741352
TRINITY_DN53246_c0_g1	8801.56	0.704726	0.298445	2.36132	0.0182099	0.741352
TRINITY_DN49514_c1_g1	385.226	-0.629539	0.266681	-2.36064	0.0182433	0.741352
TRINITY_DN50547_c4_g1	51.8713	1.66484	0.704881	2.36187	0.0181832	0.741352
TRINITY_DN104120_c0_g1	4.80188	-5.96067	2.52119	-2.36423	0.0180676	0.741352
TRINITY_DN44996_c1_g1	652.739	1.23685	0.52301	2.36487	0.0180363	0.741352
TRINITY_DN28578_c0_g1	95.2228	-0.86172	0.364699	-2.36282	0.0181362	0.741352
TRINITY_DN52989_c2_g2	1075.19	-0.352627	0.149463	-2.35928	0.0183103	0.742858
TRINITY_DN48168_c2_g4	1042.19	-0.639327	0.271069	-2.35854	0.0183472	0.742858
TRINITY_DN36553_c2_g3	909.406	-0.729504	0.309331	-2.35833	0.0183574	0.742858
TRINITY_DN46074_c3_g4	13.342	2.41898	1.0257	2.35838	0.0183547	0.742858
TRINITY_DN47510_c2_g2	214.638	0.996357	0.422512	2.35817	0.0183651	0.742858
TRINITY_DN45173_c0_g2	532.303	1.14126	0.484407	2.35599	0.0184732	0.743609
TRINITY_DN40821_c1_g2	95.2024	1.08485	0.460433	2.35614	0.018466	0.743609
TRINITY_DN50452_c0_g2	97.6422	0.857423	0.363911	2.35613	0.0184663	0.743609
TRINITY_DN53441_c5_g1	239.174	-0.540319	0.22933	-2.35608	0.0184689	0.743609
TRINITY_DN38778_c1_g3	1226.34	-0.513546	0.217913	-2.35666	0.0184402	0.743609
TRINITY_DN39393_c3_g1	20.5496	2.44952	1.03979	2.35579	0.0184834	0.743609
TRINITY_DN52649_c2_g1	739.964	-0.695123	0.295152	-2.35513	0.018516	0.744251
TRINITY_DN37822_c5_g4	427.618	0.654727	0.278054	2.35467	0.018539	0.744384
TRINITY_DN48317_c0_g4	1341.53	-0.662131	0.281231	-2.3544	0.0185526	0.744384
TRINITY_DN43274_c0_g1	4495.53	0.630027	0.267747	2.35307	0.0186192	0.746388
TRINITY_DN37973_c0_g1	974.184	1.00142	0.425705	2.35238	0.0186537	0.746433
TRINITY_DN37196_c0_g1	453.737	1.04576	0.444497	2.35268	0.0186387	0.746433
TRINITY_DN52037_c3_g4	131.816	0.800845	0.34091	2.34914	0.018817	0.747793
TRINITY_DN43529_c2_g3	226.742	-0.633308	0.269613	-2.34895	0.0188263	0.747793
TRINITY_DN47127_c3_g1	1623.75	0.740251	0.315069	2.34949	0.018799	0.747793
TRINITY_DN50639_c7_g3	3052.23	0.699695	0.297945	2.3484	0.0188541	0.747793
TRINITY_DN43723_c0_g1	1645.91	0.884403	0.376203	2.35087	0.0187296	0.747793
TRINITY_DN50439_c1_g1	14.195	2.28505	0.972748	2.34907	0.0188205	0.747793
TRINITY_DN52692_c2_g1	283.352	0.90398	0.384991	2.34806	0.0188716	0.747793
TRINITY_DN42737_c0_g2	3035.77	-0.553861	0.235851	-2.34835	0.0188569	0.747793
TRINITY_DN39425_c5_g2	1649.34	-0.64417	0.274014	-2.35086	0.01873	0.747793
TRINITY_DN36945_c0_g1	8839.03	0.326279	0.138894	2.34913	0.0188175	0.747793
TRINITY_DN47969_c1_g8	527.523	0.414228	0.176314	2.34938	0.0188048	0.747793
TRINITY_DN39689_c0_g2	6810.41	-0.601983	0.256451	-2.34736	0.0189069	0.748034
TRINITY_DN33973_c1_g2	565.789	1.09911	0.468247	2.34728	0.0189111	0.748034
TRINITY_DN38717_c3_g2	415.044	-1.2797	0.545264	-2.34694	0.0189285	0.748062
TRINITY_DN44430_c1_g2	334.198	-0.855203	0.364586	-2.34568	0.0189924	0.74926
TRINITY_DN36898_c3_g1	841.54	1.16229	0.49548	2.34578	0.0189875	0.74926
TRINITY_DN40850_c1_g3	71.2773	1.30104	0.554843	2.34488	0.0190333	0.750213
TRINITY_DN36215_c4_g2	286.656	-1.66354	0.709837	-2.34355	0.0191012	0.752131
TRINITY_DN37665_c6_g7	64.3066	-0.934575	0.398945	-2.34261	0.0191492	0.752131
TRINITY_DN46727_c3_g1	1102.2	1.13292	0.483604	2.34266	0.019147	0.752131
TRINITY_DN38834_c0_g6	586.391	-0.762095	0.32528	-2.34289	0.019135	0.752131
TRINITY_DN34438_c0_g5	536.675	-0.828692	0.353861	-2.34186	0.019188	0.752863
TRINITY_DN38344_c0_g1	1001.13	1.08435	0.463081	2.3416	0.0192015	0.752863
TRINITY_DN38630_c0_g1	4668.75	-0.369752	0.158033	-2.33971	0.0192985	0.756004
TRINITY_DN18937_c0_g1	469.862	0.51567	0.220469	2.33896	0.0193373	0.756863
TRINITY_DN51674_c1_g1	621.293	-0.46089	0.197193	-2.33725	0.0194262	0.757882
TRINITY_DN34266_c1_g1	1009.47	-0.518716	0.222205	-2.3344	0.0195748	0.757882
TRINITY_DN51797_c0_g1	372.817	-1.19026	0.509551	-2.3359	0.0194966	0.757882
TRINITY_DN49875_c2_g1	1114.05	0.353022	0.151074	2.33675	0.0194521	0.757882
TRINITY_DN43403_c3_g1	1023.83	-0.378219	0.161794	-2.33766	0.0194048	0.757882
TRINITY_DN38519_c0_g3	627.143	-0.913069	0.390952	-2.3355	0.0195172	0.757882
TRINITY_DN36528_c1_g2	325.533	-0.865357	0.37078	-2.33388	0.0196019	0.757882
TRINITY_DN50184_c0_g2	179.81	-1.39764	0.598893	-2.3337	0.0196113	0.757882
TRINITY_DN49098_c6_g2	782.123	-1.25848	0.538535	-2.33686	0.0194467	0.757882
TRINITY_DN34499_c2_g3	279.342	-6.39747	2.73871	-2.33595	0.0194939	0.757882
TRINITY_DN35996_c3_g1	892.641	-0.505163	0.216455	-2.33381	0.0196059	0.757882
TRINITY_DN44723_c0_g1	3.49504	5.09272	2.18236	2.33358	0.0196175	0.757882
TRINITY_DN33743_c2_g6	9.89837	-7.00851	3.00107	-2.33534	0.0195257	0.757882
TRINITY_DN46080_c1_g2	761.764	1.45074	0.621678	2.33358	0.0196175	0.757882
TRINITY_DN46514_c2_g1	777.343	-0.358124	0.153396	-2.33463	0.0195626	0.757882
TRINITY_DN54198_c3_g1	2444.37	0.62531	0.268008	2.33318	0.0196386	0.757923
TRINITY_DN36753_c3_g2	815.602	-1.20348	0.515941	-2.3326	0.0196694	0.757923
TRINITY_DN39965_c3_g1	48.9946	-2.2212	0.952193	-2.33272	0.0196629	0.757923
TRINITY_DN39127_c2_g5	1785.87	0.421082	0.180579	2.33184	0.019709	0.758257
TRINITY_DN50040_c0_g1	7.13035	6.13462	2.63087	2.33179	0.0197119	0.758257
TRINITY_DN45646_c0_g4	68.1632	-2.13629	0.917404	-2.32863	0.0198787	0.759655
TRINITY_DN42556_c0_g3	98.4185	-0.962304	0.413172	-2.32907	0.0198556	0.759655
TRINITY_DN107580_c0_g1	3.63338	5.16177	2.21521	2.33014	0.0197985	0.759655
TRINITY_DN49307_c4_g3	33.782	1.47283	0.632189	2.32974	0.0198201	0.759655
TRINITY_DN40349_c0_g5	690.783	-0.368038	0.158027	-2.32896	0.0198614	0.759655
TRINITY_DN37129_c1_g8	2122.47	-0.565019	0.242509	-2.32989	0.0198118	0.759655
TRINITY_DN40025_c2_g1	507.562	-0.504641	0.216543	-2.33045	0.0197824	0.759655
TRINITY_DN48910_c0_g2	15194.9	0.882471	0.378982	2.32853	0.0198841	0.759655
TRINITY_DN38217_c1_g7	1655.47	0.29841	0.12822	2.32733	0.0199476	0.761431
TRINITY_DN49544_c1_g10	950.196	-0.440511	0.18938	-2.32607	0.0200147	0.761603
TRINITY_DN33540_c0_g2	49.7979	-1.09236	0.469752	-2.32539	0.0200509	0.761603
TRINITY_DN39134_c0_g5	1991.77	-1.19546	0.513801	-2.32669	0.0199818	0.761603
TRINITY_DN46266_c2_g4	594.243	-0.644003	0.276896	-2.32579	0.0200295	0.761603
TRINITY_DN48809_c0_g3	121.51	1.30145	0.559413	2.32645	0.0199947	0.761603
TRINITY_DN51986_c2_g1	3627	1.03522	0.445194	2.32533	0.0200543	0.761603
TRINITY_DN35629_c0_g3	171.546	-1.64282	0.706587	-2.325	0.0200718	0.761624
TRINITY_DN46940_c0_g3	334.928	-0.616333	0.265322	-2.32296	0.0201812	0.762646
TRINITY_DN30964_c0_g1	615.371	-1.1077	0.476926	-2.32259	0.0202011	0.762646
TRINITY_DN34839_c0_g1	273.933	-0.464372	0.199918	-2.32281	0.0201892	0.762646
TRINITY_DN31335_c0_g2	100.755	-1.50259	0.646705	-2.32345	0.0201548	0.762646
TRINITY_DN36660_c0_g8	7.26432	6.15304	2.64847	2.32325	0.020166	0.762646
TRINITY_DN40473_c1_g10	381.18	0.572106	0.246246	2.32331	0.0201625	0.762646
TRINITY_DN41082_c1_g3	339.983	-0.66555	0.286647	-2.32185	0.0202412	0.763515
TRINITY_DN49894_c2_g1	849.81	0.960856	0.414145	2.3201	0.0203356	0.765785
TRINITY_DN38857_c1_g1	61.0245	1.26685	0.546019	2.32016	0.0203324	0.765785
TRINITY_DN49919_c2_g1	3872.65	0.957314	0.412777	2.31921	0.0203839	0.766958
TRINITY_DN40344_c2_g1	124.336	1.29234	0.55743	2.3184	0.0204278	0.767965
TRINITY_DN51890_c0_g2	408.087	1.03948	0.448609	2.31712	0.0204971	0.769925
TRINITY_DN85191_c0_g1	19.6	2.92501	1.26275	2.31637	0.020538	0.770256
TRINITY_DN37037_c1_g5	7.75277	3.59154	1.55053	2.31633	0.0205404	0.770256
TRINITY_DN38973_c0_g8	145.88	-0.609692	0.263441	-2.31434	0.0206492	0.771103
TRINITY_DN38039_c0_g1	1513.47	-0.608366	0.2628	-2.31494	0.0206161	0.771103
TRINITY_DN35178_c6_g11	13.907	2.71733	1.17362	2.31533	0.0205948	0.771103
TRINITY_DN44645_c0_g1	756.236	0.956905	0.413414	2.31464	0.0206326	0.771103
TRINITY_DN40064_c0_g6	962.422	-0.554479	0.239576	-2.31442	0.0206449	0.771103
TRINITY_DN52167_c2_g11	1827.51	-0.812047	0.350951	-2.31384	0.0206762	0.77147
TRINITY_DN51461_c1_g3	464.495	0.659703	0.285192	2.31319	0.0207122	0.77179
TRINITY_DN36534_c1_g1	411.08	-0.495198	0.214117	-2.31275	0.0207366	0.77179
TRINITY_DN52871_c1_g4	1197.2	-0.560365	0.24227	-2.31298	0.0207238	0.77179
TRINITY_DN47465_c1_g1	81.8709	-0.856514	0.370433	-2.3122	0.0207668	0.772275
TRINITY_DN50897_c1_g1	799.474	0.832227	0.360348	2.30951	0.0209152	0.777146
TRINITY_DN48118_c1_g2	3.62343	-5.56682	2.4118	-2.30816	0.0209904	0.779291
TRINITY_DN52434_c1_g1	3262.23	0.659569	0.285837	2.3075	0.021027	0.77991
TRINITY_DN50708_c0_g3	61.2653	-5.64319	2.44617	-2.30695	0.0210577	0.77991
TRINITY_DN50746_c0_g1	192.745	1.12993	0.489799	2.30692	0.0210593	0.77991
TRINITY_DN35487_c0_g2	162.714	-0.748827	0.32477	-2.30571	0.0211267	0.781758
TRINITY_DN48108_c1_g1	388.241	0.67158	0.291405	2.30463	0.0211874	0.783357
TRINITY_DN37396_c1_g5	1240.76	0.362585	0.157363	2.30413	0.0212153	0.783741
TRINITY_DN41247_c1_g3	562.453	0.354855	0.154248	2.30054	0.0214175	0.787149
TRINITY_DN43982_c0_g6	121.92	0.913916	0.397301	2.30031	0.0214308	0.787149
TRINITY_DN38262_c1_g4	613.831	-0.394585	0.171532	-2.30036	0.0214278	0.787149
TRINITY_DN49822_c1_g3	41.3158	-2.4277	1.05492	-2.30132	0.0213736	0.787149
TRINITY_DN32754_c0_g1	109.589	0.638987	0.277607	2.30177	0.0213484	0.787149
TRINITY_DN1282_c0_g1	7.21739	6.14931	2.67317	2.30038	0.0214265	0.787149
TRINITY_DN50508_c3_g1	262.33	-0.64573	0.280582	-2.30139	0.0213696	0.787149
TRINITY_DN46363_c2_g3	886.546	1.30754	0.56866	2.29933	0.0214861	0.788535
TRINITY_DN49359_c3_g1	272.228	0.838247	0.364611	2.29902	0.0215041	0.788547
TRINITY_DN45804_c0_g2	165.371	-0.89727	0.390397	-2.29835	0.0215419	0.789286
TRINITY_DN44145_c1_g3	475.232	0.7025	0.305839	2.29696	0.021621	0.790734
TRINITY_DN46723_c3_g1	695.042	0.918527	0.400043	2.29607	0.0216717	0.790734
TRINITY_DN35907_c1_g3	1949.38	0.734161	0.320032	2.29402	0.0217892	0.790734
TRINITY_DN38939_c0_g1	1841.14	-0.618996	0.269633	-2.2957	0.0216932	0.790734
TRINITY_DN35947_c2_g2	1261.87	0.429607	0.187279	2.29395	0.0217935	0.790734
TRINITY_DN46933_c1_g2	1229.62	0.766454	0.334024	2.2946	0.0217558	0.790734
TRINITY_DN38016_c1_g2	122.21	-0.700725	0.305275	-2.29539	0.021711	0.790734
TRINITY_DN45374_c0_g5	746.993	0.566702	0.246807	2.29614	0.0216681	0.790734
TRINITY_DN46130_c0_g8	120.062	-1.69113	0.736962	-2.29473	0.0217487	0.790734
TRINITY_DN44880_c2_g6	2082.43	-0.87077	0.37955	-2.29422	0.0217781	0.790734
TRINITY_DN44531_c0_g1	1018.89	-0.440348	0.191947	-2.29411	0.0217843	0.790734
TRINITY_DN45707_c0_g1	709.799	-0.697543	0.30399	-2.29462	0.0217547	0.790734
TRINITY_DN39136_c5_g3	933.728	0.433833	0.189178	2.29325	0.0218334	0.791197
TRINITY_DN48857_c3_g1	7420.49	0.693932	0.302616	2.29311	0.0218416	0.791197
TRINITY_DN48089_c3_g2	830.201	0.896061	0.391875	2.2866	0.0222192	0.791748
TRINITY_DN48183_c1_g1	2349.97	1.11843	0.489151	2.28647	0.0222267	0.791748
TRINITY_DN48147_c0_g2	1184.15	-0.724197	0.315985	-2.29187	0.0219131	0.791748
TRINITY_DN37787_c1_g2	4250.7	0.39913	0.174449	2.28795	0.0221404	0.791748
TRINITY_DN37899_c3_g1	3031.42	0.844629	0.369413	2.28641	0.0222305	0.791748
TRINITY_DN22604_c0_g1	41.1224	1.37125	0.599291	2.28813	0.0221302	0.791748
TRINITY_DN42786_c1_g3	199.469	-1.6775	0.733374	-2.28738	0.0221739	0.791748
TRINITY_DN49487_c1_g2	47.6423	-1.2239	0.534568	-2.28951	0.0220495	0.791748
TRINITY_DN41354_c0_g6	26.8528	-1.30251	0.569819	-2.28584	0.0222639	0.791748
TRINITY_DN48753_c2_g1	6548.98	0.381588	0.166742	2.28849	0.0221092	0.791748
TRINITY_DN48090_c1_g5	459.172	-0.387703	0.169604	-2.28593	0.0222584	0.791748
TRINITY_DN36748_c5_g3	121.208	0.733463	0.319969	2.29229	0.0218888	0.791748
TRINITY_DN40568_c7_g2	6224.3	0.805805	0.351911	2.2898	0.0220332	0.791748
TRINITY_DN50540_c1_g2	14.1912	1.9977	0.872245	2.2903	0.0220039	0.791748
TRINITY_DN49992_c0_g1	65.5034	-1.02295	0.447459	-2.28612	0.022247	0.791748
TRINITY_DN36605_c0_g1	1307.43	1.07328	0.469444	2.28628	0.0222378	0.791748
TRINITY_DN34262_c0_g2	128.912	0.630237	0.275175	2.29031	0.0220031	0.791748
TRINITY_DN39095_c0_g1	1289.07	1.09163	0.476932	2.28886	0.0220876	0.791748
TRINITY_DN47361_c0_g4	477.37	-2.4729	1.08142	-2.28671	0.0222126	0.791748
TRINITY_DN44423_c2_g2	6474.76	-0.944897	0.412452	-2.29092	0.0219678	0.791748
TRINITY_DN28302_c0_g1	330.235	0.551416	0.240781	2.29012	0.0220146	0.791748
TRINITY_DN47479_c2_g1	1425.71	-0.297319	0.12994	-2.28812	0.0221305	0.791748
TRINITY_DN54290_c2_g3	321.654	0.939649	0.41058	2.28859	0.0221031	0.791748
TRINITY_DN50837_c1_g1	5703.11	0.354284	0.155015	2.28548	0.0222849	0.791867
TRINITY_DN40265_c2_g5	214.64	1.64702	0.720902	2.28466	0.0223327	0.792546
TRINITY_DN45177_c3_g5	389.882	0.665939	0.291574	2.28394	0.0223749	0.792546
TRINITY_DN36039_c0_g1	7738.63	-0.524252	0.229493	-2.28439	0.0223484	0.792546
TRINITY_DN36974_c3_g2	323.82	0.569323	0.249272	2.28394	0.0223748	0.792546
TRINITY_DN32935_c0_g1	171.053	0.635827	0.27849	2.28312	0.0224233	0.793631
TRINITY_DN53112_c0_g4	1459.25	0.991338	0.4344	2.28209	0.0224842	0.794531
TRINITY_DN38883_c0_g2	158.345	1.70886	0.748741	2.28231	0.0224713	0.794531
TRINITY_DN50729_c1_g4	6763.62	-0.539806	0.236598	-2.28153	0.022517	0.795062
TRINITY_DN45069_c0_g6	536.775	-0.409553	0.179534	-2.28121	0.0225362	0.795113
TRINITY_DN52971_c2_g3	1029.28	-0.981759	0.43056	-2.28019	0.0225965	0.796611
TRINITY_DN48724_c1_g1	7462.95	0.59047	0.259008	2.27973	0.0226234	0.796932
TRINITY_DN37897_c3_g1	2380.27	-0.374853	0.164478	-2.27905	0.0226641	0.797738
TRINITY_DN39797_c1_g2	43.2086	2.52875	1.10999	2.27818	0.022716	0.798936
TRINITY_DN53667_c2_g1	6560.38	0.756602	0.332241	2.27727	0.0227701	0.80021
TRINITY_DN39298_c2_g1	1886.22	0.801705	0.352109	2.27687	0.0227942	0.800425
TRINITY_DN46938_c2_g5	6.94196	3.43816	1.51084	2.27567	0.0228659	0.801687
TRINITY_DN36351_c1_g7	51.753	-1.69934	0.746738	-2.27569	0.0228648	0.801687
TRINITY_DN49954_c0_g1	1573.3	0.647828	0.284832	2.27442	0.0229408	0.801798
TRINITY_DN37911_c4_g6	1084.1	-0.33111	0.145565	-2.27466	0.0229264	0.801798
TRINITY_DN46451_c0_g3	5410.07	0.751591	0.330426	2.27461	0.0229293	0.801798
TRINITY_DN51845_c2_g4	2227.39	0.546468	0.240217	2.2749	0.0229122	0.801798
TRINITY_DN37831_c2_g6	117.716	0.672889	0.29591	2.27396	0.0229681	0.802127
TRINITY_DN53957_c4_g2	924.546	0.939944	0.413704	2.27202	0.0230852	0.805587
TRINITY_DN40915_c3_g1	489.042	-2.35487	1.0378	-2.2691	0.0232623	0.807319
TRINITY_DN46311_c0_g1	1460.11	0.613509	0.27034	2.2694	0.0232442	0.807319
TRINITY_DN44866_c0_g4	1851.96	0.33996	0.149869	2.26837	0.0233064	0.807319
TRINITY_DN42682_c2_g2	135.592	0.92259	0.406302	2.2707	0.0231653	0.807319
TRINITY_DN24070_c0_g1	12.2575	2.97043	1.30876	2.26965	0.0232289	0.807319
TRINITY_DN49241_c2_g4	422.953	-0.481177	0.212077	-2.26888	0.0232758	0.807319
TRINITY_DN37614_c1_g3	1281.51	-0.341782	0.150589	-2.26964	0.0232296	0.807319
TRINITY_DN48776_c0_g1	11049.6	0.746368	0.328893	2.26933	0.023248	0.807319
TRINITY_DN48672_c3_g5	13.9605	1.97041	0.868506	2.26873	0.0232848	0.807319
TRINITY_DN48802_c3_g2	7639.26	0.44558	0.196448	2.26818	0.0233183	0.807319
TRINITY_DN42202_c3_g1	3419.66	0.856438	0.377629	2.26793	0.0233333	0.807319
TRINITY_DN53003_c0_g1	719.095	0.755869	0.333378	2.2673	0.0233717	0.808021
TRINITY_DN40931_c1_g4	3012.12	0.74983	0.33078	2.26686	0.023399	0.80834
TRINITY_DN39256_c1_g2	30.1328	2.12223	0.936381	2.26642	0.0234256	0.808634
TRINITY_DN46803_c1_g3	1949.98	-0.741199	0.327162	-2.26554	0.0234795	0.809869
TRINITY_DN37898_c1_g1	1702.8	-0.903197	0.399192	-2.26256	0.0236626	0.809941
TRINITY_DN52005_c0_g1	23.296	1.40156	0.619166	2.26363	0.0235971	0.809941
TRINITY_DN45393_c0_g1	31.3867	1.98312	0.876052	2.26371	0.0235922	0.809941
TRINITY_DN42083_c0_g1	591.125	0.558028	0.246399	2.26473	0.0235293	0.809941
TRINITY_DN45294_c3_g3	875.544	-2.11608	0.935092	-2.26297	0.0236376	0.809941
TRINITY_DN38564_c0_g3	277.244	-0.503784	0.222654	-2.26263	0.0236584	0.809941
TRINITY_DN38772_c2_g9	803.116	-0.383263	0.169336	-2.26333	0.0236151	0.809941
TRINITY_DN34205_c4_g2	1968.99	0.350579	0.154797	2.26476	0.0235274	0.809941
TRINITY_DN103651_c0_g1	16.9814	2.69574	1.1912	2.26305	0.0236326	0.809941
TRINITY_DN51273_c2_g4	58.1717	1.16144	0.513058	2.26376	0.0235887	0.809941
TRINITY_DN38068_c1_g1	308.353	-0.46582	0.205949	-2.26182	0.0237084	0.810271
TRINITY_DN40261_c0_g2	3.55825	5.13314	2.26941	2.26189	0.0237042	0.810271
TRINITY_DN36946_c1_g1	1313.86	-0.89678	0.396606	-2.26114	0.0237507	0.810401
TRINITY_DN45291_c0_g5	801.448	-0.677933	0.299784	-2.2614	0.0237343	0.810401
TRINITY_DN47723_c1_g1	7.09808	3.46845	1.53411	2.26088	0.0237666	0.810401
TRINITY_DN34098_c1_g8	2945.47	-0.827689	0.366156	-2.26048	0.0237915	0.810504
TRINITY_DN54259_c6_g1	2319.36	0.745008	0.329613	2.26025	0.0238058	0.810504
TRINITY_DN27779_c0_g1	219.247	-0.489008	0.216396	-2.25978	0.023835	0.810879
TRINITY_DN36764_c0_g5	250.853	-0.543471	0.24055	-2.25928	0.0238658	0.811311
TRINITY_DN50185_c2_g2	631.872	-2.83869	1.25671	-2.25882	0.0238945	0.811668
TRINITY_DN33119_c0_g1	54.528	-1.16467	0.515679	-2.25851	0.023914	0.811715
TRINITY_DN43606_c6_g1	1113.87	1.05353	0.46683	2.25677	0.0240226	0.814784
TRINITY_DN25656_c0_g1	37.3375	1.38867	0.615598	2.2558	0.0240832	0.81622
TRINITY_DN50951_c1_g1	7093.81	0.742906	0.329379	2.25548	0.0241034	0.816285
TRINITY_DN47624_c3_g1	122.952	-0.64302	0.285149	-2.25503	0.0241312	0.816608
TRINITY_DN28421_c0_g1	250.684	-0.64813	0.287458	-2.25469	0.0241525	0.816714
TRINITY_DN54921_c3_g1	1835.87	0.986692	0.438038	2.25252	0.0242892	0.819684
TRINITY_DN48884_c1_g3	3175.75	-0.994027	0.441288	-2.25256	0.024287	0.819684
TRINITY_DN42297_c2_g1	1030.75	0.674182	0.299352	2.25214	0.0243137	0.819684
TRINITY_DN54432_c0_g1	620.844	1.02157	0.453592	2.25219	0.0243105	0.819684
TRINITY_DN8005_c0_g2	6.27489	5.95015	2.64605	2.24869	0.024532	0.819884
TRINITY_DN34516_c3_g4	1085.82	-0.449372	0.199735	-2.24984	0.024459	0.819884
TRINITY_DN51552_c1_g1	3.44513	5.07443	2.25538	2.24992	0.0244543	0.819884
TRINITY_DN50883_c2_g1	2260.86	0.908501	0.403574	2.25114	0.0243766	0.819884
TRINITY_DN39543_c2_g7	983.615	1.1113	0.494034	2.24944	0.0244846	0.819884
TRINITY_DN49932_c0_g3	1417.73	0.380679	0.169298	2.24858	0.0245395	0.819884
TRINITY_DN43451_c1_g2	3798.34	-0.393864	0.175033	-2.25022	0.0244349	0.819884
TRINITY_DN45886_c2_g1	1783.69	0.942025	0.41856	2.25064	0.0244086	0.819884
TRINITY_DN43056_c2_g1	240.697	1.12544	0.500419	2.24899	0.0245132	0.819884
TRINITY_DN47179_c3_g1	1218.6	0.672974	0.29898	2.2509	0.0243919	0.819884
TRINITY_DN46115_c3_g2	748.241	-2.16873	0.964434	-2.24871	0.0245312	0.819884
TRINITY_DN52491_c4_g1	613.237	0.730819	0.324839	2.24979	0.0244624	0.819884
TRINITY_DN35301_c3_g2	89.9876	1.20364	0.5354	2.24811	0.0245691	0.820259
TRINITY_DN47758_c3_g1	38.1029	1.56065	0.694304	2.24779	0.0245897	0.820336
TRINITY_DN48657_c1_g2	313.195	-1.32267	0.58874	-2.24661	0.0246652	0.821254
TRINITY_DN37858_c0_g6	27.2935	1.35543	0.603222	2.24699	0.0246406	0.821254
TRINITY_DN36079_c0_g5	338.745	-2.48841	1.10769	-2.24649	0.0246723	0.821254
TRINITY_DN41007_c1_g6	681.847	-0.467438	0.208165	-2.24552	0.024735	0.821416
TRINITY_DN44957_c2_g1	149.927	-0.711397	0.316837	-2.24531	0.0247483	0.821416
TRINITY_DN45157_c0_g6	707.011	-0.703757	0.313439	-2.24527	0.0247506	0.821416
TRINITY_DN52440_c2_g5	383	-2.83373	1.26179	-2.2458	0.0247165	0.821416
TRINITY_DN51675_c0_g1	203.179	-0.758531	0.337892	-2.24489	0.024775	0.821616
TRINITY_DN41196_c1_g1	109.284	-1.77826	0.792264	-2.24453	0.0247985	0.821784
TRINITY_DN36118_c1_g4	327.472	-1.23278	0.549572	-2.24316	0.0248866	0.824095
TRINITY_DN48526_c0_g4	149.504	-0.570116	0.25428	-2.24208	0.024956	0.824214
TRINITY_DN48999_c2_g4	559.11	0.384994	0.171722	2.24196	0.0249639	0.824214
TRINITY_DN49371_c5_g4	448.852	0.993238	0.442949	2.24233	0.0249401	0.824214
TRINITY_DN33979_c3_g3	1932.59	-0.684715	0.305364	-2.24229	0.0249428	0.824214
TRINITY_DN46917_c0_g1	1388.01	-0.481309	0.214902	-2.23966	0.0251127	0.8265
TRINITY_DN37571_c0_g6	1091.05	0.919149	0.410432	2.23947	0.0251255	0.8265
TRINITY_DN45440_c0_g1	593.385	1.20008	0.535742	2.24003	0.0250892	0.8265
TRINITY_DN41639_c1_g6	44.0772	-1.16614	0.520585	-2.24005	0.0250878	0.8265
TRINITY_DN53970_c1_g4	330.641	-1.15939	0.517619	-2.23985	0.0251007	0.8265
TRINITY_DN41606_c0_g1	218.184	0.945802	0.422524	2.23846	0.0251911	0.827441
TRINITY_DN44114_c2_g3	591.803	0.449613	0.200846	2.2386	0.025182	0.827441
TRINITY_DN45899_c1_g2	9820.93	0.687046	0.30709	2.23728	0.025268	0.82794
TRINITY_DN34026_c0_g4	346.963	-0.937336	0.418998	-2.23709	0.0252803	0.82794
TRINITY_DN52763_c2_g3	104.456	0.884919	0.395473	2.23763	0.0252455	0.82794
TRINITY_DN46725_c2_g2	981.659	0.834071	0.372835	2.23711	0.0252794	0.82794
TRINITY_DN42759_c0_g5	1302.22	-0.444161	0.198611	-2.23633	0.0253302	0.828966
TRINITY_DN26322_c0_g1	46.9862	-1.40797	0.629831	-2.23547	0.0253867	0.828996
TRINITY_DN36990_c3_g2	3269.05	-0.716756	0.320614	-2.23557	0.02538	0.828996
TRINITY_DN40145_c0_g2	674.075	1.339	0.598953	2.23557	0.0253797	0.828996
TRINITY_DN39657_c2_g2	297.537	-2.56492	1.14823	-2.2338	0.0254961	0.83001
TRINITY_DN35704_c3_g2	2539.4	0.692476	0.310029	2.23358	0.0255105	0.83001
TRINITY_DN74512_c0_g1	7.95676	3.94262	1.76466	2.23421	0.0254695	0.83001
TRINITY_DN35461_c2_g2	2134.23	-0.298163	0.133429	-2.23463	0.0254418	0.83001
TRINITY_DN33209_c0_g4	2194.47	-0.868438	0.388749	-2.23393	0.0254876	0.83001
TRINITY_DN35027_c0_g1	352.268	-0.567932	0.254363	-2.23276	0.025565	0.831062
TRINITY_DN36288_c2_g1	1726.54	1.11833	0.50102	2.23212	0.0256073	0.831062
TRINITY_DN35603_c4_g10	16.5526	-1.67545	0.75066	-2.23197	0.0256172	0.831062
TRINITY_DN48635_c3_g2	626.346	-0.626088	0.28045	-2.23244	0.0255859	0.831062
TRINITY_DN46502_c2_g3	2673.56	-0.750901	0.336745	-2.22988	0.0257552	0.831922
TRINITY_DN36010_c0_g1	592.895	0.441484	0.197939	2.23041	0.0257203	0.831922
TRINITY_DN35411_c2_g9	1346.18	-0.77011	0.345345	-2.22997	0.0257493	0.831922
TRINITY_DN38826_c0_g5	7.63732	6.2241	2.79083	2.2302	0.0257341	0.831922
TRINITY_DN34368_c2_g1	2468.6	0.908063	0.406988	2.23118	0.0256692	0.831922
TRINITY_DN40736_c1_g1	5409.3	1.76403	0.79082	2.23063	0.0257056	0.831922
TRINITY_DN40586_c4_g8	38.0045	-1.49593	0.671272	-2.22851	0.0258467	0.834178
TRINITY_DN42468_c1_g1	2127.65	-0.403559	0.181117	-2.22816	0.0258697	0.834178
TRINITY_DN50011_c1_g2	1396.5	-0.764781	0.34326	-2.22799	0.025881	0.834178
TRINITY_DN47952_c1_g3	273.672	0.529342	0.237618	2.2277	0.0259008	0.834215
TRINITY_DN22362_c0_g1	3.22133	4.9887	2.24001	2.22709	0.0259411	0.834911
TRINITY_DN37030_c0_g3	1887.85	-0.854751	0.383911	-2.22643	0.0259852	0.835729
TRINITY_DN49249_c6_g4	3313.95	-0.393095	0.176658	-2.22517	0.0260698	0.837848
TRINITY_DN48064_c1_g1	589.417	-0.671234	0.301734	-2.22459	0.0261089	0.838504
TRINITY_DN52155_c1_g7	1766.57	-0.507744	0.228304	-2.22398	0.0261496	0.838605
TRINITY_DN40245_c1_g4	149.156	0.660417	0.296923	2.2242	0.026135	0.838605
TRINITY_DN40939_c0_g1	1591.59	1.22829	0.55252	2.22306	0.0262117	0.839392
TRINITY_DN39213_c0_g2	18.1523	-7.88495	3.54675	-2.22315	0.0262057	0.839392
TRINITY_DN44528_c2_g5	1384.63	-0.759743	0.3418	-2.22277	0.0262313	0.83942
TRINITY_DN47261_c2_g1	132.18	0.86966	0.391408	2.22187	0.0262918	0.840508
TRINITY_DN35259_c0_g1	424.761	-1.37991	0.621103	-2.22171	0.0263029	0.840508
TRINITY_DN39752_c9_g1	707.141	-1.05942	0.477107	-2.2205	0.0263849	0.841327
TRINITY_DN54348_c2_g1	366.796	1.00025	0.450365	2.22099	0.0263517	0.841327
TRINITY_DN33482_c0_g1	947.328	0.458185	0.206326	2.22069	0.0263722	0.841327
TRINITY_DN50754_c0_g1	140.795	0.944712	0.425599	2.21972	0.0264375	0.841805
TRINITY_DN42106_c0_g1	243.031	0.512127	0.230714	2.21974	0.0264363	0.841805
TRINITY_DN54215_c0_g1	769.113	-0.868111	0.39122	-2.21899	0.0264877	0.842802
TRINITY_DN51293_c1_g2	1310.14	1.02187	0.460578	2.21866	0.0265098	0.842907
TRINITY_DN46126_c3_g1	5440.76	0.845256	0.381113	2.21786	0.0265643	0.843148
TRINITY_DN34596_c0_g1	188.836	-0.554552	0.250037	-2.21788	0.026563	0.843148
TRINITY_DN50722_c1_g1	926.555	0.772938	0.348528	2.21772	0.026574	0.843148
TRINITY_DN51614_c0_g1	4057.13	0.944704	0.426192	2.21662	0.0266493	0.843329
TRINITY_DN46487_c0_g1	4187.15	-0.560514	0.253061	-2.21494	0.0267644	0.843329
TRINITY_DN34475_c1_g3	203.931	-1.33623	0.603242	-2.21508	0.0267543	0.843329
TRINITY_DN48571_c1_g5	751.481	0.858072	0.387844	2.21242	0.0269378	0.843329
TRINITY_DN45037_c1_g4	646.416	0.644247	0.291086	2.21326	0.02688	0.843329
TRINITY_DN45007_c5_g1	85.9259	0.848428	0.383188	2.21413	0.02682	0.843329
TRINITY_DN43190_c0_g1	786.383	-0.665488	0.300576	-2.21404	0.0268261	0.843329
TRINITY_DN47074_c2_g2	98.5936	0.92939	0.419383	2.21609	0.0266855	0.843329
TRINITY_DN41800_c5_g5	7.9713	2.89322	1.3073	2.21313	0.026889	0.843329
TRINITY_DN48278_c4_g1	280.082	1.08097	0.487705	2.21645	0.0266608	0.843329
TRINITY_DN34653_c1_g5	55.1147	-1.08732	0.490443	-2.21701	0.0266224	0.843329
TRINITY_DN54748_c7_g2	918.931	1.22655	0.554389	2.21244	0.0269365	0.843329
TRINITY_DN35699_c1_g3	272.441	-0.467928	0.21143	-2.21316	0.0268867	0.843329
TRINITY_DN39688_c2_g4	208.656	-0.518723	0.234326	-2.21368	0.0268511	0.843329
TRINITY_DN38286_c1_g1	1938.41	1.77529	0.800992	2.21637	0.0266665	0.843329
TRINITY_DN35596_c0_g7	290.79	-0.459449	0.207403	-2.21525	0.0267429	0.843329
TRINITY_DN47915_c1_g2	1398.9	0.848943	0.383625	2.21295	0.0269012	0.843329
TRINITY_DN52258_c1_g2	1269.86	0.910312	0.411429	2.21256	0.0269277	0.843329
TRINITY_DN50487_c0_g1	221.072	-0.600055	0.270945	-2.21468	0.0267823	0.843329
TRINITY_DN46239_c0_g2	2408.35	0.67412	0.304763	2.21195	0.0269704	0.843391
TRINITY_DN37537_c2_g3	939.193	0.405776	0.183456	2.21184	0.0269775	0.843391
TRINITY_DN39183_c0_g1	743.223	0.894048	0.404719	2.20906	0.0271704	0.84416
TRINITY_DN44299_c0_g4	1663.62	-0.544774	0.246586	-2.20927	0.027156	0.84416
TRINITY_DN40135_c1_g2	2085.17	-0.33841	0.153155	-2.20959	0.0271338	0.84416
TRINITY_DN46096_c5_g7	724.463	-0.419668	0.189859	-2.21042	0.0270763	0.84416
TRINITY_DN40986_c2_g2	1798.62	1.09567	0.495971	2.20915	0.0271642	0.84416
TRINITY_DN49981_c1_g8	25.5344	2.62187	1.18641	2.20992	0.0271105	0.84416
TRINITY_DN39213_c0_g1	58.0404	-9.5624	4.32876	-2.20904	0.0271719	0.84416
TRINITY_DN41145_c1_g1	93.6519	1.68299	0.761118	2.2112	0.0270218	0.84416
TRINITY_DN39400_c1_g2	820.628	1.18329	0.53537	2.21022	0.0270898	0.84416
TRINITY_DN40500_c1_g7	289.404	-0.449639	0.203683	-2.20755	0.0272759	0.844458
TRINITY_DN43963_c0_g2	2215.04	0.862336	0.390567	2.20791	0.0272507	0.844458
TRINITY_DN51221_c0_g1	1306.18	0.661421	0.299476	2.2086	0.0272026	0.844458
TRINITY_DN40145_c0_g6	68.1785	1.66811	0.755592	2.20768	0.0272663	0.844458
TRINITY_DN45805_c0_g1	140.46	0.986368	0.446671	2.20826	0.0272259	0.844458
TRINITY_DN48794_c2_g2	3287.56	0.980907	0.444403	2.20725	0.0272969	0.844523
TRINITY_DN46507_c1_g1	1636.09	0.930718	0.422472	2.20303	0.0275927	0.844777
TRINITY_DN42152_c4_g6	1265.21	-0.514801	0.233717	-2.20267	0.0276183	0.844777
TRINITY_DN42870_c6_g5	222.986	-1.49014	0.675728	-2.20524	0.0274376	0.844777
TRINITY_DN35905_c4_g2	2901.84	0.597523	0.270964	2.20518	0.0274416	0.844777
TRINITY_DN51272_c4_g1	2373.82	0.901448	0.409186	2.20303	0.0275928	0.844777
TRINITY_DN35473_c1_g1	478.331	-0.784246	0.35579	-2.20424	0.0275075	0.844777
TRINITY_DN42391_c0_g3	87.9833	-0.875392	0.397215	-2.20383	0.0275366	0.844777
TRINITY_DN34569_c1_g1	760.855	0.335544	0.152218	2.20436	0.027499	0.844777
TRINITY_DN43386_c0_g4	1113.45	-0.335151	0.152154	-2.2027	0.0276158	0.844777
TRINITY_DN49376_c2_g1	500.835	-0.61941	0.281223	-2.20256	0.0276261	0.844777
TRINITY_DN35266_c0_g1	271.698	-9.35892	4.24862	-2.20281	0.0276078	0.844777
TRINITY_DN47310_c1_g2	251.578	0.61295	0.277795	2.20648	0.0273501	0.844777
TRINITY_DN42803_c1_g2	1777.56	-0.62212	0.28234	-2.20344	0.0275636	0.844777
TRINITY_DN52790_c2_g1	172.962	-0.630688	0.286001	-2.2052	0.0274402	0.844777
TRINITY_DN40293_c0_g3	505.192	0.66806	0.302921	2.20539	0.0274267	0.844777
TRINITY_DN46969_c3_g2	119.433	0.685132	0.311045	2.20268	0.0276173	0.844777
TRINITY_DN35738_c2_g2	230.274	0.487176	0.22106	2.20382	0.0275369	0.844777
TRINITY_DN46879_c1_g1	81.3538	0.950668	0.431767	2.20181	0.0276788	0.845812
TRINITY_DN51681_c0_g1	411.559	-0.437008	0.198539	-2.20113	0.0277271	0.846709
TRINITY_DN51885_c3_g4	83.5786	1.18999	0.540722	2.20075	0.0277539	0.846949
TRINITY_DN41141_c4_g1	415.02	0.613222	0.278744	2.19995	0.0278106	0.848101
TRINITY_DN36854_c2_g2	84.2557	0.740033	0.336548	2.19889	0.0278857	0.848896
TRINITY_DN38620_c2_g3	915.908	-0.979288	0.445853	-2.19644	0.0280606	0.848896
TRINITY_DN36563_c0_g3	957.106	0.997649	0.453681	2.19901	0.0278772	0.848896
TRINITY_DN46818_c0_g1	1160.24	0.82867	0.377189	2.19696	0.0280232	0.848896
TRINITY_DN37839_c1_g1	100.896	0.85495	0.389253	2.19638	0.0280644	0.848896
TRINITY_DN43977_c3_g7	500.204	0.376933	0.171493	2.19795	0.0279527	0.848896
TRINITY_DN35629_c0_g5	589.981	-0.709	0.322758	-2.19669	0.0280423	0.848896
TRINITY_DN45563_c2_g1	5050.61	0.786498	0.358016	2.19682	0.0280331	0.848896
TRINITY_DN40565_c3_g1	1234.08	1.17418	0.534585	2.19643	0.0280611	0.848896
TRINITY_DN52462_c4_g1	20123	0.855376	0.389398	2.19666	0.0280446	0.848896
TRINITY_DN41601_c0_g8	6.2164	5.92902	2.6974	2.19805	0.0279455	0.848896
TRINITY_DN44381_c0_g3	460.788	0.989309	0.44998	2.19856	0.0279092	0.848896
TRINITY_DN50785_c4_g7	207.63	1.55118	0.70661	2.19524	0.0281462	0.850219
TRINITY_DN51401_c4_g2	122.838	-1.25753	0.572823	-2.19531	0.0281411	0.850219
TRINITY_DN49191_c1_g3	497.896	-0.60756	0.276797	-2.19497	0.0281658	0.850239
TRINITY_DN41122_c1_g1	812.295	-0.737194	0.335919	-2.19456	0.0281954	0.850264
TRINITY_DN47027_c2_g2	65.1996	1.93961	0.884008	2.19411	0.0282277	0.850264
TRINITY_DN36458_c3_g1	1407.22	1.02472	0.467133	2.19363	0.0282617	0.850264
TRINITY_DN45813_c1_g1	599.878	1.05364	0.48029	2.19376	0.0282527	0.850264
TRINITY_DN37421_c0_g1	3338.05	0.859109	0.391549	2.19413	0.028226	0.850264
TRINITY_DN38460_c1_g3	647.42	-0.650594	0.296619	-2.19337	0.0282809	0.85027
TRINITY_DN37438_c2_g3	182.898	1.91145	0.872641	2.19042	0.0284941	0.850789
TRINITY_DN93796_c0_g1	5.8814	5.85542	2.67539	2.18863	0.0286241	0.850789
TRINITY_DN37703_c2_g7	2.88387	4.82486	2.20501	2.18814	0.0286595	0.850789
TRINITY_DN46718_c2_g1	1163.84	0.937763	0.428458	2.18869	0.0286191	0.850789
TRINITY_DN39887_c0_g2	206.544	0.503585	0.229986	2.18963	0.028551	0.850789
TRINITY_DN42099_c1_g1	4799.8	-0.494095	0.225509	-2.19102	0.0284502	0.850789
TRINITY_DN52005_c0_g8	18.282	1.60423	0.732898	2.18889	0.0286047	0.850789
TRINITY_DN28982_c0_g1	12.0191	1.90557	0.869857	2.19067	0.028476	0.850789
TRINITY_DN40856_c0_g6	141.02	-0.660965	0.301433	-2.19274	0.0283262	0.850789
TRINITY_DN35487_c0_g8	1391.12	-0.322761	0.147332	-2.19071	0.0284731	0.850789
TRINITY_DN52659_c1_g2	16.3774	1.78215	0.814379	2.18835	0.0286439	0.850789
TRINITY_DN39974_c0_g1	968.109	0.605874	0.276657	2.18998	0.0285254	0.850789
TRINITY_DN47125_c2_g4	505.897	1.08656	0.495672	2.1921	0.0283722	0.850789
TRINITY_DN49479_c1_g2	5816.33	0.781021	0.356744	2.1893	0.0285748	0.850789
TRINITY_DN47920_c2_g1	1572.15	0.356987	0.162879	2.19173	0.028399	0.850789
TRINITY_DN37387_c1_g2	86.616	1.21306	0.553745	2.19064	0.0284775	0.850789
TRINITY_DN37398_c0_g4	211.348	0.598683	0.273182	2.19152	0.0284144	0.850789
TRINITY_DN50332_c0_g1	3034.58	0.945028	0.431202	2.19161	0.0284075	0.850789
TRINITY_DN45501_c1_g1	2.88387	4.82486	2.20501	2.18814	0.0286595	0.850789
TRINITY_DN47172_c2_g1	181.408	1.17637	0.537678	2.18787	0.0286792	0.850809
TRINITY_DN52715_c2_g1	1097.88	-0.470442	0.215056	-2.18753	0.0287037	0.850972
TRINITY_DN46909_c1_g1	2276.49	0.392879	0.179649	2.18692	0.0287484	0.851169
TRINITY_DN31278_c0_g1	597.792	-0.528538	0.241678	-2.18695	0.0287461	0.851169
TRINITY_DN43189_c0_g4	11777.6	0.791383	0.362026	2.18598	0.0288168	0.85263
TRINITY_DN54984_c5_g1	4012.32	0.838811	0.383921	2.18485	0.0288996	0.854516
TRINITY_DN39635_c0_g3	2190.55	-0.544387	0.249449	-2.18236	0.029083	0.855338
TRINITY_DN37302_c1_g1	3699.1	1.09448	0.501518	2.18232	0.0290856	0.855338
TRINITY_DN37045_c3_g7	1781.44	-0.653453	0.299454	-2.18214	0.029099	0.855338
TRINITY_DN31722_c0_g1	93.1419	-0.743742	0.340873	-2.18188	0.0291186	0.855338
TRINITY_DN49823_c1_g1	6892.72	0.879697	0.403143	2.1821	0.0291023	0.855338
TRINITY_DN26019_c0_g1	21.8836	-1.37926	0.631782	-2.18312	0.0290268	0.855338
TRINITY_DN46123_c1_g1	3013.5	0.690615	0.316259	2.1837	0.0289842	0.855338
TRINITY_DN46579_c0_g2	801.49	-0.367891	0.168515	-2.18314	0.0290255	0.855338
TRINITY_DN40390_c1_g3	1043.88	-0.591405	0.270911	-2.18302	0.029034	0.855338
TRINITY_DN45389_c5_g1	1526	0.793882	0.363595	2.18342	0.0290047	0.855338
TRINITY_DN48556_c1_g1	967.039	0.923407	0.423315	2.18137	0.029156	0.855874
TRINITY_DN33993_c0_g1	1834.49	-0.726067	0.333145	-2.17943	0.0292994	0.855892
TRINITY_DN38795_c1_g2	1763.18	-0.648919	0.297698	-2.17979	0.0292728	0.855892
TRINITY_DN39786_c0_g1	26.5518	-2.63271	1.20709	-2.18104	0.0291804	0.855892
TRINITY_DN48134_c2_g2	777.865	-0.478795	0.219556	-2.18075	0.0292022	0.855892
TRINITY_DN45807_c1_g3	25.112	-1.71739	0.788326	-2.17852	0.0293671	0.855892
TRINITY_DN98429_c0_g1	5.99399	5.88472	2.7009	2.1788	0.0293464	0.855892
TRINITY_DN51153_c0_g1	6792.4	0.47208	0.216592	2.17959	0.029288	0.855892
TRINITY_DN35178_c6_g3	29.3372	-1.53429	0.703617	-2.18058	0.0292147	0.855892
TRINITY_DN46870_c1_g1	1004.69	-0.438464	0.201232	-2.1789	0.0293393	0.855892
TRINITY_DN38109_c0_g1	2753.83	-0.300308	0.137749	-2.18012	0.0292488	0.855892
TRINITY_DN46127_c3_g2	281.765	1.00718	0.462321	2.17852	0.029367	0.855892
TRINITY_DN34400_c2_g2	4.77727	4.11195	1.88795	2.178	0.0294061	0.856422
TRINITY_DN42779_c0_g1	7634.71	0.669467	0.307474	2.17732	0.029457	0.856422
TRINITY_DN52282_c1_g1	1168.91	0.658782	0.302541	2.1775	0.0294435	0.856422
TRINITY_DN46248_c0_g4	1313.45	0.620526	0.285004	2.17725	0.0294618	0.856422
TRINITY_DN42894_c2_g2	320.074	-0.884402	0.406357	-2.17642	0.0295242	0.856567
TRINITY_DN36448_c2_g7	996.05	0.9726	0.446803	2.1768	0.0294957	0.856567
TRINITY_DN51578_c0_g1	14.533	2.78525	1.27961	2.17663	0.029508	0.856567
TRINITY_DN43566_c1_g2	445.638	0.409268	0.188411	2.17221	0.0298395	0.857925
TRINITY_DN37242_c3_g2	2433.7	-0.465972	0.214309	-2.1743	0.0296828	0.857925
TRINITY_DN22582_c0_g1	802.529	-0.730366	0.336161	-2.17267	0.0298052	0.857925
TRINITY_DN8821_c0_g1	5.73167	5.81955	2.67537	2.17523	0.0296126	0.857925
TRINITY_DN45911_c4_g2	5.87125	3.46645	1.59522	2.17302	0.0297784	0.857925
TRINITY_DN29165_c0_g1	497.243	-0.588272	0.270697	-2.17318	0.0297669	0.857925
TRINITY_DN43782_c4_g1	1978.28	0.977823	0.449856	2.17364	0.0297325	0.857925
TRINITY_DN21276_c0_g1	98.7123	1.2055	0.554944	2.17228	0.0298342	0.857925
TRINITY_DN36751_c0_g1	1184.32	-1.1626	0.535149	-2.17248	0.0298195	0.857925
TRINITY_DN54266_c4_g2	3578.84	0.977433	0.449851	2.17279	0.0297958	0.857925
TRINITY_DN42563_c1_g2	4200.11	0.931941	0.428806	2.17334	0.0297548	0.857925
TRINITY_DN39646_c1_g1	471.168	0.959686	0.441795	2.17224	0.0298372	0.857925
TRINITY_DN39759_c0_g5	105.357	0.908147	0.417818	2.17355	0.0297391	0.857925
TRINITY_DN47529_c1_g6	5.73167	5.81955	2.67537	2.17523	0.0296126	0.857925
TRINITY_DN51072_c3_g1	434.396	0.778742	0.358581	2.17173	0.0298758	0.858415
TRINITY_DN25278_c0_g1	331.315	0.469962	0.216507	2.17066	0.0299569	0.860193
TRINITY_DN38808_c1_g2	5827.13	0.294011	0.135476	2.17021	0.0299909	0.860619
TRINITY_DN34137_c1_g3	3.0153	4.89368	2.25842	2.16686	0.0302452	0.862932
TRINITY_DN33486_c0_g3	749.18	-0.576387	0.265782	-2.16864	0.0301098	0.862932
TRINITY_DN39203_c0_g2	1118.61	-0.785812	0.362437	-2.16813	0.0301486	0.862932
TRINITY_DN38019_c0_g1	180.508	-1.19819	0.552949	-2.16691	0.0302416	0.862932
TRINITY_DN44806_c0_g2	546.279	0.946883	0.436813	2.16771	0.030181	0.862932
TRINITY_DN45493_c1_g1	3096.12	0.832202	0.383845	2.16807	0.0301534	0.862932
TRINITY_DN43732_c5_g1	5489.16	0.905362	0.417592	2.16806	0.0301544	0.862932
TRINITY_DN42670_c0_g1	695.218	-0.447374	0.206419	-2.16731	0.0302114	0.862932
TRINITY_DN47559_c0_g7	212.446	0.497567	0.229618	2.16693	0.0302404	0.862932
TRINITY_DN36418_c0_g14	450.812	-0.620148	0.286327	-2.16587	0.0303209	0.864541
TRINITY_DN54406_c4_g1	410.117	1.39684	0.646118	2.16189	0.0306266	0.864592
TRINITY_DN51700_c3_g2	396.48	1.0967	0.506532	2.16512	0.0303788	0.864592
TRINITY_DN34894_c2_g2	49.1651	1.08371	0.501423	2.16127	0.0306741	0.864592
TRINITY_DN40977_c1_g3	146.645	0.649687	0.300106	2.16486	0.0303985	0.864592
TRINITY_DN38620_c2_g4	1904.83	-0.887077	0.410564	-2.16063	0.030724	0.864592
TRINITY_DN41971_c3_g1	123.653	-0.835219	0.385904	-2.16432	0.0304398	0.864592
TRINITY_DN52515_c0_g3	624.145	-0.347206	0.160603	-2.16189	0.0306266	0.864592
TRINITY_DN49299_c0_g4	18.3688	-1.45365	0.672293	-2.16223	0.0306007	0.864592
TRINITY_DN50783_c4_g1	669.28	0.763807	0.35334	2.16168	0.0306432	0.864592
TRINITY_DN36378_c3_g1	3.31493	5.03285	2.32569	2.16403	0.0304622	0.864592
TRINITY_DN41578_c3_g1	627.769	0.830382	0.383991	2.16251	0.0305791	0.864592
TRINITY_DN51671_c1_g5	641.834	0.477654	0.221078	2.16057	0.0307285	0.864592
TRINITY_DN35088_c2_g3	862.058	-0.93039	0.430082	-2.16328	0.0305193	0.864592
TRINITY_DN49637_c4_g4	2037.21	-0.308662	0.142829	-2.16105	0.0306914	0.864592
TRINITY_DN47295_c1_g1	2365.47	0.826511	0.382216	2.16242	0.0305859	0.864592
TRINITY_DN49643_c1_g1	135.433	-1.54675	0.715802	-2.16087	0.0307055	0.864592
TRINITY_DN42958_c4_g3	4210.61	0.833335	0.385412	2.16219	0.0306032	0.864592
TRINITY_DN37333_c5_g1	556.717	1.10894	0.512624	2.16326	0.0305211	0.864592
TRINITY_DN52411_c1_g1	35.4709	1.65635	0.765131	2.1648	0.0304031	0.864592
TRINITY_DN52144_c1_g2	3272.86	0.833872	0.385903	2.16084	0.030708	0.864592
TRINITY_DN51546_c5_g3	90.7145	-0.694905	0.320987	-2.1649	0.0303955	0.864592
TRINITY_DN38652_c6_g1	27.35	-1.58548	0.733984	-2.16011	0.0307645	0.865061
TRINITY_DN36303_c0_g3	174.617	-0.683819	0.316627	-2.1597	0.0307962	0.865407
TRINITY_DN50441_c2_g2	6867.99	0.733282	0.339604	2.15923	0.0308326	0.865887
TRINITY_DN44307_c0_g6	9.55525	3.19081	1.47819	2.15859	0.0308819	0.866183
TRINITY_DN47105_c1_g2	468.03	0.634271	0.293817	2.15873	0.030871	0.866183
TRINITY_DN42171_c1_g3	45.7658	-1.78624	0.828136	-2.15694	0.0310104	0.868156
TRINITY_DN93928_c0_g1	8.09866	-6.71871	3.11462	-2.15715	0.0309937	0.868156
TRINITY_DN49236_c3_g2	8.09866	-6.71871	3.11462	-2.15715	0.0309937	0.868156
TRINITY_DN41801_c0_g3	231.921	-0.629245	0.291925	-2.1555	0.0311226	0.870751
TRINITY_DN44595_c4_g1	128.796	1.36183	0.633599	2.14935	0.0316063	0.871745
TRINITY_DN53628_c1_g1	403.125	0.384224	0.178684	2.1503	0.0315318	0.871745
TRINITY_DN37222_c3_g1	1598.55	0.284033	0.131906	2.1533	0.031295	0.871745
TRINITY_DN50565_c0_g1	77.4587	-1.88112	0.875061	-2.1497	0.0315786	0.871745
TRINITY_DN39284_c0_g5	880.895	-0.739421	0.343887	-2.15019	0.0315404	0.871745
TRINITY_DN39439_c1_g5	847.813	0.407045	0.188916	2.15464	0.0311899	0.871745
TRINITY_DN36461_c0_g2	658.763	0.386002	0.179397	2.15167	0.0314237	0.871745
TRINITY_DN39202_c3_g4	1066.69	-0.484359	0.225103	-2.15172	0.0314191	0.871745
TRINITY_DN40443_c0_g2	264.686	1.1087	0.515215	2.15192	0.0314033	0.871745
TRINITY_DN40473_c1_g3	740.836	-0.547783	0.254793	-2.14992	0.0315618	0.871745
TRINITY_DN34843_c2_g1	104.984	-7.34539	3.41088	-2.15352	0.0312778	0.871745
TRINITY_DN47609_c0_g1	2644.76	0.729838	0.339404	2.15035	0.0315272	0.871745
TRINITY_DN49932_c0_g1	512.798	1.21445	0.564781	2.1503	0.0315318	0.871745
TRINITY_DN51970_c3_g1	1000.88	1.2767	0.59396	2.14948	0.0315967	0.871745
TRINITY_DN45553_c0_g1	206.175	0.783342	0.364199	2.15086	0.0314869	0.871745
TRINITY_DN54296_c1_g2	44.7823	-2.77843	1.28998	-2.15385	0.0312516	0.871745
TRINITY_DN30950_c0_g2	629.576	-0.714766	0.332403	-2.1503	0.0315313	0.871745
TRINITY_DN39857_c0_g1	246.933	-0.554427	0.257635	-2.15199	0.0313983	0.871745
TRINITY_DN38285_c1_g5	487.114	-0.767758	0.356469	-2.15379	0.0312567	0.871745
TRINITY_DN39071_c2_g3	133.478	-0.587502	0.272724	-2.1542	0.0312243	0.871745
TRINITY_DN51617_c0_g4	713.456	-0.901753	0.419169	-2.15129	0.0314535	0.871745
TRINITY_DN52669_c0_g2	138.723	0.719106	0.334321	2.15094	0.0314809	0.871745
TRINITY_DN33858_c3_g8	207.35	0.566906	0.263329	2.15284	0.0313312	0.871745
TRINITY_DN39200_c0_g1	301.205	-0.707265	0.32915	-2.14876	0.0316534	0.872404
TRINITY_DN39120_c4_g2	770.339	0.7369	0.342974	2.14856	0.0316692	0.872404
TRINITY_DN34511_c2_g2	1267.49	-0.317075	0.147624	-2.14785	0.0317255	0.873417
TRINITY_DN35233_c1_g1	13.4329	1.81959	0.847846	2.14613	0.0318625	0.875574
TRINITY_DN37360_c4_g5	649.972	-0.381948	0.177952	-2.14635	0.0318453	0.875574
TRINITY_DN47389_c0_g1	1450.9	1.02892	0.479428	2.14613	0.0318623	0.875574
TRINITY_DN38452_c2_g2	168.459	-0.524016	0.244294	-2.14502	0.031951	0.875788
TRINITY_DN54682_c1_g2	151.626	1.23614	0.576165	2.14547	0.0319157	0.875788
TRINITY_DN42676_c1_g5	336.313	-1.02082	0.476206	-2.14365	0.0320613	0.875788
TRINITY_DN53147_c4_g1	27.9151	1.91509	0.893137	2.14423	0.0320145	0.875788
TRINITY_DN40394_c8_g6	54.4283	-0.848136	0.395652	-2.14364	0.0320618	0.875788
TRINITY_DN44094_c2_g5	162.779	-0.605232	0.282121	-2.14529	0.0319297	0.875788
TRINITY_DN45606_c1_g2	8.04095	2.99979	1.3988	2.14455	0.0319891	0.875788
TRINITY_DN64077_c0_g1	8.85863	3.07916	1.43556	2.14491	0.0319599	0.875788
TRINITY_DN45107_c3_g4	347.844	-0.488473	0.22776	-2.14468	0.0319782	0.875788
TRINITY_DN41143_c0_g2	457.804	1.04617	0.488045	2.14359	0.0320661	0.875788
TRINITY_DN47388_c2_g2	1753.07	-0.37778	0.176364	-2.14204	0.03219	0.876261
TRINITY_DN41688_c1_g2	1131.14	0.413126	0.192889	2.14178	0.0322108	0.876261
TRINITY_DN36738_c0_g4	101.133	-1.99536	0.931928	-2.1411	0.0322656	0.876261
TRINITY_DN51476_c0_g2	1407.63	-0.826051	0.385765	-2.14133	0.0322474	0.876261
TRINITY_DN49840_c0_g1	609.774	0.631208	0.294958	2.13999	0.0323553	0.876261
TRINITY_DN50019_c0_g1	2890.33	0.747492	0.34928	2.1401	0.0323471	0.876261
TRINITY_DN39583_c1_g1	200.624	0.987765	0.461242	2.14153	0.0322309	0.876261
TRINITY_DN51917_c3_g6	70.7206	1.04847	0.489613	2.14143	0.0322397	0.876261
TRINITY_DN42472_c0_g2	458.321	0.877848	0.409712	2.1426	0.0321454	0.876261
TRINITY_DN44452_c1_g1	12.6035	-2.27458	1.06302	-2.13974	0.0323758	0.876261
TRINITY_DN38032_c6_g3	77.5231	-0.906641	0.423692	-2.13986	0.0323661	0.876261
TRINITY_DN35635_c7_g4	505.275	-0.46719	0.218366	-2.13948	0.0323968	0.876261
TRINITY_DN52670_c2_g1	13552.7	0.538295	0.251529	2.14009	0.0323476	0.876261
TRINITY_DN39610_c2_g1	267.001	-0.501834	0.234405	-2.14088	0.0322836	0.876261
TRINITY_DN36631_c0_g1	275.759	0.569736	0.26629	2.13953	0.0323926	0.876261
TRINITY_DN51829_c1_g2	364.684	0.881611	0.41152	2.14233	0.0321671	0.876261
TRINITY_DN48018_c0_g1	7218.58	1.09265	0.510781	2.13917	0.032422	0.876412
TRINITY_DN35277_c1_g1	130.597	0.612343	0.286327	2.13862	0.0324668	0.876566
TRINITY_DN51899_c0_g1	656.76	0.740409	0.346178	2.13881	0.032451	0.876566
TRINITY_DN44921_c2_g9	488.468	-2.37314	1.11007	-2.13782	0.032531	0.877239
TRINITY_DN46872_c0_g1	519.739	-0.551956	0.258175	-2.13792	0.0325236	0.877239
TRINITY_DN36448_c2_g9	1152.9	0.302475	0.141581	2.13642	0.0326454	0.877684
TRINITY_DN38057_c0_g1	702.244	0.346125	0.162093	2.13535	0.0327321	0.877684
TRINITY_DN50748_c1_g1	1524.77	0.712344	0.333536	2.13573	0.0327012	0.877684
TRINITY_DN39977_c1_g3	126.1	-0.79631	0.372799	-2.13603	0.032677	0.877684
TRINITY_DN53933_c1_g5	1879.43	-0.567585	0.265785	-2.1355	0.03272	0.877684
TRINITY_DN41694_c2_g4	1199.65	-0.931577	0.436053	-2.13638	0.0326483	0.877684
TRINITY_DN34750_c0_g11	1634.52	-0.601258	0.281592	-2.13521	0.0327437	0.877684
TRINITY_DN37421_c0_g2	969.018	-0.348479	0.163081	-2.13685	0.0326101	0.877684
TRINITY_DN53134_c0_g1	136.935	1.55864	0.729595	2.13631	0.032654	0.877684
TRINITY_DN45641_c2_g1	410.55	0.767636	0.35929	2.13653	0.0326359	0.877684
TRINITY_DN46947_c0_g1	160.664	1.05455	0.494038	2.13455	0.0327978	0.878607
TRINITY_DN46830_c1_g8	145.75	0.554083	0.259649	2.13397	0.032845	0.879187
TRINITY_DN35318_c0_g1	197.768	0.549573	0.257555	2.13381	0.0328587	0.879187
TRINITY_DN47937_c5_g2	43.2862	-1.676	0.785751	-2.133	0.0329251	0.879657
TRINITY_DN40451_c2_g5	3.01018	-5.29118	2.48162	-2.13215	0.0329942	0.879657
TRINITY_DN53488_c2_g3	3.01018	-5.29118	2.48162	-2.13215	0.0329942	0.879657
TRINITY_DN43613_c6_g1	1786.19	0.699916	0.328251	2.13226	0.0329857	0.879657
TRINITY_DN37882_c2_g5	5.80905	-3.22901	1.51428	-2.13238	0.0329757	0.879657
TRINITY_DN53272_c2_g1	92.1082	1.44364	0.676712	2.13331	0.0328989	0.879657
TRINITY_DN43955_c1_g1	1709.97	1.14679	0.538193	2.13082	0.0331038	0.880928
TRINITY_DN35652_c1_g6	839.444	0.403046	0.189177	2.13052	0.0331291	0.880928
TRINITY_DN39882_c1_g2	540.853	0.960622	0.450747	2.13118	0.0330746	0.880928
TRINITY_DN34305_c0_g1	7.55924	2.81182	1.31987	2.13038	0.0331404	0.880928
TRINITY_DN95465_c0_g1	5.46934	5.75096	2.69902	2.13076	0.0331088	0.880928
TRINITY_DN37745_c3_g1	452.741	1.24558	0.585477	2.12746	0.0333816	0.881598
TRINITY_DN38736_c1_g1	16.0024	-2.19243	1.02962	-2.12937	0.0332234	0.881598
TRINITY_DN37645_c0_g1	893.962	-0.63424	0.298114	-2.12751	0.0333781	0.881598
TRINITY_DN20889_c0_g1	3.30479	-5.4215	2.54835	-2.12745	0.0333824	0.881598
TRINITY_DN53002_c2_g1	248.463	1.07101	0.503254	2.12817	0.0333226	0.881598
TRINITY_DN41174_c2_g1	294.592	-0.555827	0.261252	-2.12755	0.0333745	0.881598
TRINITY_DN74423_c0_g1	19.3116	1.79963	0.845188	2.12927	0.0332321	0.881598
TRINITY_DN43613_c5_g2	1539.8	0.454018	0.21339	2.12764	0.033367	0.881598
TRINITY_DN23921_c0_g1	48.7871	-2.70381	1.26977	-2.12936	0.0332241	0.881598
TRINITY_DN39289_c1_g1	761.78	-1.93609	0.90972	-2.12822	0.0333185	0.881598
TRINITY_DN39241_c0_g6	96.9967	-1.5769	0.741025	-2.128	0.0333369	0.881598
TRINITY_DN39250_c0_g2	7.13145	2.52059	1.18537	2.12642	0.0334686	0.881655
TRINITY_DN54025_c2_g1	7837.09	0.96398	0.453504	2.12563	0.0335345	0.881655
TRINITY_DN36673_c1_g7	13.9966	1.90328	0.895188	2.12613	0.0334927	0.881655
TRINITY_DN42684_c0_g2	4461.36	0.772773	0.36333	2.12692	0.0334269	0.881655
TRINITY_DN35758_c1_g3	477.445	0.381866	0.179645	2.12567	0.0335308	0.881655
TRINITY_DN38803_c2_g1	118.738	-0.794269	0.373695	-2.12545	0.0335492	0.881655
TRINITY_DN53277_c1_g7	40.8126	1.28576	0.604452	2.12714	0.0334082	0.881655
TRINITY_DN45792_c0_g1	450.54	1.3474	0.63398	2.1253	0.0335619	0.881655
TRINITY_DN36369_c2_g2	143.164	-0.587784	0.276455	-2.12614	0.0334913	0.881655
TRINITY_DN45054_c0_g1	363.799	-0.58604	0.275848	-2.1245	0.0336283	0.882881
TRINITY_DN41987_c0_g2	514.192	0.935159	0.440267	2.12407	0.0336641	0.883303
TRINITY_DN54627_c7_g1	314.585	0.753474	0.354878	2.12319	0.0337378	0.884483
TRINITY_DN36306_c1_g2	943.632	0.406575	0.191504	2.12306	0.0337486	0.884483
TRINITY_DN39388_c8_g3	11.1849	2.05714	0.96906	2.12282	0.0337686	0.884489
TRINITY_DN39469_c0_g1	120.653	0.713753	0.336309	2.12231	0.0338115	0.884575
TRINITY_DN41486_c0_g1	340.193	-0.531694	0.250519	-2.12237	0.0338067	0.884575
TRINITY_DN40528_c2_g3	166.385	-5.56998	2.62588	-2.12119	0.033906	0.885383
TRINITY_DN33570_c0_g1	234.472	-0.617087	0.291038	-2.1203	0.0339809	0.885383
TRINITY_DN53605_c1_g1	3809.91	0.673952	0.317765	2.12091	0.0339293	0.885383
TRINITY_DN53327_c2_g4	240.828	-0.627517	0.295942	-2.1204	0.0339722	0.885383
TRINITY_DN40432_c2_g4	1914.03	-0.613026	0.289119	-2.12033	0.0339785	0.885383
TRINITY_DN54300_c2_g1	71.5592	0.969521	0.457092	2.12106	0.0339166	0.885383
TRINITY_DN47359_c0_g3	705.344	-1.15388	0.543866	-2.12162	0.0338694	0.885383
TRINITY_DN34477_c5_g3	127.725	-0.687951	0.324654	-2.11902	0.0340884	0.886634
TRINITY_DN35195_c1_g4	461.807	0.989655	0.466987	2.11923	0.0340707	0.886634
TRINITY_DN37126_c2_g4	199.713	1.29651	0.61177	2.11927	0.0340677	0.886634
TRINITY_DN44383_c2_g1	185.472	0.65124	0.307377	2.1187	0.0341156	0.886827
TRINITY_DN47346_c0_g4	331.665	-0.399906	0.188839	-2.11772	0.0341992	0.887968
TRINITY_DN33027_c0_g1	89.2825	-0.736186	0.347594	-2.11794	0.0341798	0.887968
TRINITY_DN39147_c2_g1	824.201	0.89484	0.422761	2.11666	0.034289	0.888509
TRINITY_DN39284_c0_g3	273.275	-0.474483	0.224182	-2.11651	0.0343017	0.888509
TRINITY_DN52687_c2_g5	8271.59	0.841269	0.397519	2.1163	0.0343193	0.888509
TRINITY_DN34888_c0_g1	827.425	0.520844	0.246071	2.11664	0.0342901	0.888509
TRINITY_DN45131_c1_g2	236.496	-0.533629	0.252066	-2.11702	0.0342583	0.888509
TRINITY_DN41495_c0_g7	334.238	-0.54499	0.257563	-2.11595	0.0343493	0.888771
TRINITY_DN46723_c4_g1	518.155	1.2051	0.569989	2.11426	0.0344932	0.890433
TRINITY_DN37623_c0_g2	2743.42	-0.774735	0.366369	-2.11463	0.0344616	0.890433
TRINITY_DN50573_c2_g1	467.555	0.830287	0.392652	2.11456	0.0344674	0.890433
TRINITY_DN49141_c1_g2	652.023	-0.698852	0.330535	-2.11431	0.0344892	0.890433
TRINITY_DN34077_c2_g4	597.095	0.518866	0.245501	2.11349	0.0345585	0.891091
TRINITY_DN34600_c0_g3	97.7417	0.96959	0.458758	2.11351	0.034557	0.891091
TRINITY_DN40340_c1_g1	202.12	0.476082	0.225307	2.11304	0.0345976	0.891586
TRINITY_DN50330_c0_g1	35203	-0.304713	0.144254	-2.11234	0.0346577	0.892619
TRINITY_DN50072_c4_g2	27.6275	2.39618	1.13455	2.112	0.0346863	0.892842
TRINITY_DN37404_c3_g4	77.4368	-0.879249	0.416445	-2.11132	0.0347447	0.89343
TRINITY_DN36124_c1_g3	881.551	0.917678	0.434657	2.11127	0.0347491	0.89343
TRINITY_DN111395_c0_g1	5.5681	5.77498	2.73592	2.1108	0.0347894	0.893954
TRINITY_DN50923_c1_g2	293.69	0.448945	0.212742	2.11028	0.0348344	0.894597
TRINITY_DN44830_c1_g2	2264.42	0.741762	0.351636	2.10946	0.0349048	0.895377
TRINITY_DN42067_c2_g1	1155.86	-0.445679	0.211263	-2.10959	0.0348938	0.895377
TRINITY_DN41564_c0_g1	1366.57	-0.656871	0.311562	-2.10832	0.0350036	0.896883
TRINITY_DN35162_c2_g3	1448.03	-0.330982	0.15698	-2.10844	0.0349927	0.896883
TRINITY_DN104368_c0_g1	3.08298	4.91109	2.33234	2.10565	0.0352347	0.898172
TRINITY_DN38956_c1_g2	2307.64	0.73176	0.347467	2.10598	0.0352059	0.898172
TRINITY_DN36687_c2_g7	654.129	-0.70706	0.335711	-2.10616	0.0351907	0.898172
TRINITY_DN47767_c0_g1	697.447	1.01972	0.484158	2.10618	0.035189	0.898172
TRINITY_DN49865_c5_g7	471.486	0.358361	0.170189	2.10567	0.0352332	0.898172
TRINITY_DN44839_c4_g3	7.64874	-6.63616	3.14964	-2.10696	0.0351214	0.898172
TRINITY_DN51725_c1_g2	2705.74	0.58038	0.275601	2.10587	0.0352154	0.898172
TRINITY_DN31295_c1_g1	3.08298	4.91109	2.33234	2.10565	0.0352347	0.898172
TRINITY_DN42628_c3_g2	2388.57	-0.303762	0.144256	-2.10572	0.0352287	0.898172
TRINITY_DN37185_c4_g1	452.011	0.646835	0.307248	2.10525	0.0352695	0.898548
TRINITY_DN43814_c0_g2	194.33	0.611954	0.29072	2.10496	0.035295	0.898686
TRINITY_DN39415_c0_g1	602.856	-0.752372	0.357528	-2.10437	0.0353458	0.898957
TRINITY_DN45379_c0_g3	19.2548	-1.35665	0.644625	-2.10456	0.0353296	0.898957
TRINITY_DN38527_c3_g1	2217.12	0.759334	0.360994	2.10345	0.0354262	0.900443
TRINITY_DN54689_c6_g2	5610.76	0.462776	0.22003	2.10324	0.035445	0.900443
TRINITY_DN35955_c1_g2	1348.42	-0.337545	0.160523	-2.10278	0.0354847	0.900443
TRINITY_DN33932_c2_g1	46.967	1.0902	0.518426	2.1029	0.0354742	0.900443
TRINITY_DN43189_c0_g2	6926.98	0.795855	0.378911	2.10037	0.0356961	0.900817
TRINITY_DN39093_c4_g3	415.783	-0.919391	0.437455	-2.10168	0.0355811	0.900817
TRINITY_DN35682_c4_g3	1081.13	0.961975	0.458019	2.10029	0.035703	0.900817
TRINITY_DN72575_c0_g1	144.711	0.770541	0.367227	2.09827	0.0358814	0.900817
TRINITY_DN54912_c6_g4	132.186	0.7681	0.366065	2.09826	0.035882	0.900817
TRINITY_DN38718_c0_g1	1801	0.814677	0.387633	2.10167	0.0355819	0.900817
TRINITY_DN36098_c0_g2	133.801	0.576642	0.274782	2.09855	0.0358568	0.900817
TRINITY_DN36812_c7_g1	1883.91	0.794741	0.378629	2.099	0.0358173	0.900817
TRINITY_DN104651_c0_g1	10.4279	-4.11617	1.95837	-2.10183	0.0355678	0.900817
TRINITY_DN43958_c5_g2	770.675	-0.732934	0.349029	-2.09992	0.0357355	0.900817
TRINITY_DN41770_c0_g6	145.734	-0.690811	0.329145	-2.0988	0.0358343	0.900817
TRINITY_DN49388_c1_g6	989.904	0.313783	0.149411	2.10013	0.0357178	0.900817
TRINITY_DN41411_c2_g6	55.8596	-0.86112	0.41015	-2.09952	0.0357708	0.900817
TRINITY_DN49963_c0_g1	650.092	0.577671	0.275108	2.0998	0.0357463	0.900817
TRINITY_DN38227_c0_g1	342.774	-0.629532	0.299691	-2.10061	0.0356754	0.900817
TRINITY_DN23957_c0_g1	1136.49	-0.342801	0.163157	-2.10104	0.0356371	0.900817
TRINITY_DN46713_c1_g1	1117.15	0.787342	0.375108	2.09897	0.0358191	0.900817
TRINITY_DN51752_c0_g1	1167.7	-0.298894	0.142386	-2.09918	0.0358012	0.900817
TRINITY_DN41217_c0_g7	556.55	-0.519535	0.247554	-2.09868	0.0358456	0.900817
TRINITY_DN42384_c0_g1	765.533	-1.97924	0.943552	-2.09765	0.0359359	0.901313
TRINITY_DN51613_c1_g1	6487.79	0.736933	0.351495	2.09657	0.0360317	0.901313
TRINITY_DN43941_c0_g1	41.3932	-9.07467	4.32907	-2.09622	0.036063	0.901313
TRINITY_DN35564_c3_g3	520.549	0.415215	0.198004	2.097	0.0359932	0.901313
TRINITY_DN48076_c2_g3	86.5553	0.843812	0.402465	2.09661	0.0360279	0.901313
TRINITY_DN45616_c0_g4	41.3932	-9.07467	4.32907	-2.09622	0.036063	0.901313
TRINITY_DN36118_c1_g5	50.4017	0.912772	0.435416	2.09632	0.0360536	0.901313
TRINITY_DN52871_c1_g5	212.275	-0.766217	0.365512	-2.09629	0.0360569	0.901313
TRINITY_DN44076_c0_g6	2907.29	-0.285291	0.136143	-2.09553	0.0361237	0.901408
TRINITY_DN55087_c13_g1	8500.82	-0.60641	0.28945	-2.09504	0.0361675	0.901408
TRINITY_DN43187_c7_g4	67.5812	1.81388	0.865744	2.09516	0.0361564	0.901408
TRINITY_DN36785_c1_g3	2088.16	-0.664039	0.316826	-2.09591	0.0360905	0.901408
TRINITY_DN49099_c1_g2	52.57	0.924044	0.44104	2.09515	0.0361578	0.901408
TRINITY_DN47430_c1_g1	3490.19	0.556189	0.26552	2.09471	0.0361963	0.901624
TRINITY_DN44343_c4_g3	80.8823	-0.7068	0.337525	-2.09407	0.0362539	0.902556
TRINITY_DN54914_c4_g2	33155.5	1.21774	0.581648	2.0936	0.0362955	0.903089
TRINITY_DN45836_c1_g2	2611.43	0.933969	0.446199	2.09317	0.0363341	0.903546
TRINITY_DN21957_c0_g1	39.3981	1.15301	0.550968	2.09271	0.0363753	0.903566
TRINITY_DN37575_c2_g2	411.353	0.634054	0.302979	2.09273	0.036373	0.903566
TRINITY_DN47465_c3_g9	2.98369	4.86949	2.32734	2.0923	0.0364118	0.903852
TRINITY_DN47778_c1_g2	186.234	1.06059	0.506942	2.09213	0.0364272	0.903852
TRINITY_DN46227_c2_g2	97.9142	0.703159	0.336856	2.08741	0.0368507	0.904335
TRINITY_DN52130_c6_g1	2879.19	0.699087	0.335203	2.08556	0.0370183	0.904335
TRINITY_DN45266_c0_g1	759.099	0.913647	0.437484	2.08841	0.0367608	0.904335
TRINITY_DN36104_c4_g1	76.8337	-0.941332	0.451624	-2.08433	0.0371303	0.904335
TRINITY_DN49768_c4_g4	94.3985	1.02866	0.494235	2.08131	0.0374055	0.904335
TRINITY_DN35586_c1_g2	24.5452	1.60922	0.774081	2.07887	0.037629	0.904335
TRINITY_DN42940_c0_g1	63.4613	1.6427	0.790077	2.07917	0.0376018	0.904335
TRINITY_DN34305_c1_g3	2789.74	-0.278058	0.133123	-2.08874	0.0367314	0.904335
TRINITY_DN47705_c1_g2	406.634	0.385924	0.184709	2.08937	0.0366749	0.904335
TRINITY_DN50829_c1_g1	3672.4	0.6856	0.32938	2.08149	0.0373891	0.904335
TRINITY_DN40702_c2_g2	1156.98	-0.281267	0.135179	-2.0807	0.0374617	0.904335
TRINITY_DN54187_c1_g1	4512.14	0.72215	0.347206	2.07989	0.0375358	0.904335
TRINITY_DN49863_c1_g1	2490.56	0.870918	0.418284	2.08212	0.0373316	0.904335
TRINITY_DN28087_c0_g2	248.039	-1.12262	0.539362	-2.08138	0.0373989	0.904335
TRINITY_DN35965_c0_g4	1308.18	-0.539795	0.259413	-2.08083	0.0374494	0.904335
TRINITY_DN43460_c1_g1	1862.31	-0.791571	0.38027	-2.0816	0.0373786	0.904335
TRINITY_DN38031_c0_g2	14.2973	1.68342	0.809514	2.07954	0.0375679	0.904335
TRINITY_DN45034_c1_g3	98.7689	0.793536	0.381295	2.08116	0.0374191	0.904335
TRINITY_DN40770_c1_g7	5.18093	4.10356	1.96932	2.08374	0.0371834	0.904335
TRINITY_DN49420_c0_g1	5367.83	0.726212	0.347706	2.08858	0.0367453	0.904335
TRINITY_DN38912_c5_g1	2188.09	0.932422	0.446723	2.08725	0.0368655	0.904335
TRINITY_DN37172_c4_g3	7600.03	0.783388	0.375397	2.08683	0.0369039	0.904335
TRINITY_DN30925_c0_g1	29.6749	-5.87152	2.80828	-2.09079	0.0365472	0.904335
TRINITY_DN36552_c0_g2	30.1265	1.135	0.543605	2.08792	0.0368048	0.904335
TRINITY_DN37325_c1_g2	2222.02	-0.473579	0.226691	-2.08909	0.0366992	0.904335
TRINITY_DN42704_c2_g1	597.281	0.451962	0.216762	2.08507	0.0370633	0.904335
TRINITY_DN47455_c3_g1	7905.91	0.645701	0.309824	2.08409	0.0371524	0.904335
TRINITY_DN43082_c2_g1	168.896	0.601766	0.288373	2.08676	0.0369095	0.904335
TRINITY_DN41580_c2_g2	1437.88	0.735257	0.353474	2.08009	0.0375173	0.904335
TRINITY_DN36351_c1_g3	3.36352	-4.39277	2.1022	-2.08961	0.0366529	0.904335
TRINITY_DN43130_c1_g1	2000.77	-0.495896	0.23743	-2.0886	0.0367439	0.904335
TRINITY_DN42501_c3_g1	780.695	-0.767525	0.367669	-2.08754	0.036839	0.904335
TRINITY_DN40514_c2_g2	1991.32	0.918464	0.441221	2.08164	0.0373752	0.904335
TRINITY_DN34970_c0_g1	499.37	-0.845989	0.40638	-2.08177	0.0373635	0.904335
TRINITY_DN50340_c5_g3	374.181	0.4233	0.203359	2.08154	0.0373847	0.904335
TRINITY_DN52792_c0_g1	6544.08	0.579221	0.278145	2.08244	0.0373022	0.904335
TRINITY_DN6815_c0_g1	145.617	0.854019	0.410792	2.07896	0.0376214	0.904335
TRINITY_DN53570_c2_g3	3464.31	-0.268465	0.128705	-2.08589	0.0369882	0.904335
TRINITY_DN39227_c0_g3	195.431	-0.55993	0.269164	-2.08026	0.0375018	0.904335
TRINITY_DN6568_c0_g1	4.63272	-3.93493	1.88297	-2.08975	0.0366401	0.904335
TRINITY_DN41589_c1_g4	2357.47	0.958726	0.460051	2.08396	0.0371639	0.904335
TRINITY_DN41885_c0_g1	96.6285	-1.37024	0.655746	-2.08959	0.0366551	0.904335
TRINITY_DN51718_c5_g2	23.2857	1.62578	0.782025	2.07894	0.0376227	0.904335
TRINITY_DN29949_c0_g1	126.384	-0.875662	0.420655	-2.08166	0.0373733	0.904335
TRINITY_DN40465_c1_g2	80.4725	1.22967	0.590035	2.08407	0.0371543	0.904335
TRINITY_DN39662_c2_g4	805.901	-0.344026	0.165051	-2.08436	0.0371274	0.904335
TRINITY_DN42862_c1_g1	1207.33	0.410503	0.197405	2.0795	0.0375712	0.904335
TRINITY_DN41562_c2_g2	511.193	-0.839348	0.401803	-2.08895	0.0367119	0.904335
TRINITY_DN53311_c4_g1	425.6	1.07832	0.517851	2.0823	0.0373149	0.904335
TRINITY_DN48782_c5_g1	1068.01	0.687155	0.330041	2.08203	0.0373397	0.904335
TRINITY_DN35324_c0_g3	531.007	-0.434879	0.208684	-2.08391	0.0371681	0.904335
TRINITY_DN49142_c5_g1	1561.11	0.72488	0.346574	2.09156	0.0364777	0.904335
TRINITY_DN39043_c3_g2	1672.79	0.623287	0.299836	2.07876	0.0376393	0.904335
TRINITY_DN37053_c0_g3	15.4161	2.04977	0.982327	2.08665	0.03692	0.904335
TRINITY_DN41311_c1_g1	99.5256	-5.41637	2.60449	-2.07963	0.0375593	0.904335
TRINITY_DN48431_c2_g3	965.104	0.389747	0.186571	2.089	0.0367078	0.904335
TRINITY_DN48170_c2_g1	441.27	-0.43041	0.206588	-2.08342	0.0372132	0.904335
TRINITY_DN54169_c2_g1	37.1447	1.32367	0.636686	2.07899	0.0376179	0.904335
TRINITY_DN44294_c4_g7	2724.45	-0.829286	0.398002	-2.08362	0.0371947	0.904335
TRINITY_DN35938_c0_g7	32.6868	-1.06963	0.514703	-2.07815	0.0376954	0.905195
TRINITY_DN47174_c2_g2	4611.56	-0.321041	0.154523	-2.07762	0.037744	0.905429
TRINITY_DN50330_c0_g3	10585.8	-0.258368	0.124358	-2.07761	0.0377456	0.905429
TRINITY_DN51897_c0_g1	744.885	-0.322372	0.155215	-2.07694	0.037807	0.905446
TRINITY_DN44004_c0_g3	53.5889	1.27428	0.613497	2.07708	0.0377941	0.905446
TRINITY_DN37017_c2_g1	424.287	-0.595512	0.286669	-2.07735	0.0377695	0.905446
TRINITY_DN33922_c3_g3	37.9896	1.38463	0.668976	2.06977	0.0384736	0.906019
TRINITY_DN49516_c2_g1	2165.76	-0.560452	0.27002	-2.0756	0.0379313	0.906019
TRINITY_DN48863_c1_g2	204.02	-0.583329	0.281851	-2.06964	0.0384864	0.906019
TRINITY_DN73182_c0_g1	5.54149	5.76105	2.7765	2.07493	0.0379931	0.906019
TRINITY_DN44892_c3_g1	1012.95	0.434823	0.21011	2.0695	0.0384993	0.906019
TRINITY_DN40356_c2_g2	340.441	-0.662618	0.320076	-2.07019	0.038435	0.906019
TRINITY_DN45010_c0_g1	61.5309	1.61907	0.780321	2.07488	0.0379973	0.906019
TRINITY_DN48051_c0_g3	820.919	-0.457864	0.22105	-2.07131	0.0383296	0.906019
TRINITY_DN53440_c2_g2	489.748	-0.34033	0.164427	-2.06979	0.0384719	0.906019
TRINITY_DN55100_c13_g1	2.95278	4.8652	2.34639	2.07348	0.0381274	0.906019
TRINITY_DN52741_c0_g1	2941.58	0.372217	0.179719	2.0711	0.0383493	0.906019
TRINITY_DN52264_c5_g1	7.88219	2.69225	1.30018	2.07067	0.0383893	0.906019
TRINITY_DN35600_c0_g1	507.14	-0.533001	0.256992	-2.074	0.0380794	0.906019
TRINITY_DN37331_c0_g1	846.534	-0.665501	0.320728	-2.07497	0.037989	0.906019
TRINITY_DN41144_c2_g2	1655	-0.318562	0.153789	-2.07142	0.0383192	0.906019
TRINITY_DN53183_c1_g2	850.004	0.542106	0.261814	2.07058	0.0383984	0.906019
TRINITY_DN51619_c1_g1	10574.5	0.768054	0.370998	2.07024	0.03843	0.906019
TRINITY_DN52964_c3_g1	1147.68	0.750437	0.361423	2.07634	0.0378624	0.906019
TRINITY_DN40194_c1_g1	666.423	-0.480346	0.231617	-2.07388	0.0380907	0.906019
TRINITY_DN38892_c0_g4	16.8574	1.69525	0.816975	2.07504	0.037983	0.906019
TRINITY_DN50816_c0_g2	4838.96	0.903688	0.436148	2.07198	0.0382674	0.906019
TRINITY_DN35792_c0_g1	1451.3	-0.691147	0.332993	-2.07556	0.0379347	0.906019
TRINITY_DN49697_c1_g1	292.094	0.87437	0.422282	2.07058	0.0383979	0.906019
TRINITY_DN49945_c1_g4	243.844	0.511095	0.246646	2.07218	0.0382485	0.906019
TRINITY_DN31582_c0_g1	125.25	0.545653	0.263548	2.07041	0.0384137	0.906019
TRINITY_DN54912_c4_g2	2.83396	4.80195	2.31777	2.0718	0.0382844	0.906019
TRINITY_DN44075_c0_g1	491.588	0.396651	0.191076	2.07588	0.0379047	0.906019
TRINITY_DN42615_c1_g1	111.671	-4.09429	1.9775	-2.07044	0.0384112	0.906019
TRINITY_DN42519_c1_g4	607.604	-0.31433	0.151866	-2.06979	0.0384717	0.906019
TRINITY_DN47341_c7_g1	294.395	0.420136	0.202865	2.07101	0.0383576	0.906019
TRINITY_DN40481_c2_g4	2099.02	-0.321376	0.155226	-2.07038	0.0384169	0.906019
TRINITY_DN41116_c3_g1	146.847	1.03374	0.499416	2.06989	0.0384623	0.906019
TRINITY_DN46803_c1_g5	21.7782	1.53869	0.743178	2.07041	0.0384136	0.906019
TRINITY_DN35224_c2_g1	2005.51	-0.29312	0.141727	-2.06821	0.0386204	0.908392
TRINITY_DN46291_c1_g3	333.155	0.46067	0.222805	2.0676	0.0386779	0.908789
TRINITY_DN46420_c0_g6	1204.11	-0.726658	0.351441	-2.06765	0.0386727	0.908789
TRINITY_DN37909_c1_g1	176.144	-0.620335	0.300169	-2.06662	0.0387698	0.910263
TRINITY_DN53685_c1_g4	21.3961	1.67675	0.811397	2.0665	0.0387813	0.910263
TRINITY_DN44123_c2_g3	200.752	0.860521	0.416515	2.066	0.0388285	0.910714
TRINITY_DN36708_c2_g3	2090.9	-1.60612	0.777456	-2.06586	0.0388413	0.910714
TRINITY_DN44798_c1_g1	1788.21	0.385059	0.186413	2.06562	0.0388645	0.910781
TRINITY_DN35842_c2_g1	479.695	-0.388858	0.188275	-2.06537	0.038888	0.910854
TRINITY_DN44280_c4_g3	4831.63	-0.521736	0.252675	-2.06485	0.0389371	0.911444
TRINITY_DN33729_c1_g5	1060.97	-0.531524	0.257437	-2.06467	0.0389539	0.911444
TRINITY_DN52570_c2_g2	20.1173	1.59632	0.77332	2.06424	0.0389953	0.911712
TRINITY_DN42507_c1_g1	220.24	1.06891	0.517853	2.06412	0.0390061	0.911712
TRINITY_DN53879_c3_g1	25.0836	1.51822	0.735716	2.0636	0.0390554	0.912388
TRINITY_DN103925_c0_g1	5.00737	5.6246	2.72784	2.06193	0.0392146	0.912398
TRINITY_DN52597_c0_g1	719.68	0.303073	0.146987	2.06191	0.0392166	0.912398
TRINITY_DN43015_c1_g2	980.459	1.19474	0.579054	2.06326	0.0390879	0.912398
TRINITY_DN23794_c0_g1	5.00737	5.6246	2.72784	2.06193	0.0392146	0.912398
TRINITY_DN41789_c1_g2	209.753	-2.70844	1.31369	-2.06171	0.0392354	0.912398
TRINITY_DN39216_c1_g6	82.1381	0.694089	0.33654	2.06243	0.039167	0.912398
TRINITY_DN38369_c3_g3	205.47	-0.503221	0.244117	-2.06139	0.0392654	0.912398
TRINITY_DN42264_c3_g5	735.371	-0.320114	0.155177	-2.0629	0.0391224	0.912398
TRINITY_DN42529_c0_g8	2149.58	0.680941	0.330355	2.06124	0.0392802	0.912398
TRINITY_DN41656_c1_g4	991.259	-0.76784	0.372193	-2.06301	0.0391113	0.912398
TRINITY_DN48792_c0_g1	3130.88	0.874843	0.424355	2.06158	0.0392476	0.912398
TRINITY_DN44189_c0_g2	4314.97	0.601561	0.29191	2.06078	0.0393243	0.912443
TRINITY_DN27845_c0_g1	8.25819	2.16067	1.04858	2.06058	0.0393433	0.912443
TRINITY_DN45409_c0_g5	2803.31	0.669456	0.324876	2.06065	0.0393366	0.912443
TRINITY_DN39113_c0_g8	14.1221	-2.41884	1.17399	-2.06035	0.0393651	0.912476
TRINITY_DN36453_c0_g7	711.751	0.746715	0.362518	2.0598	0.0394177	0.913221
TRINITY_DN39694_c0_g6	105.317	-0.819765	0.398104	-2.05917	0.039478	0.913407
TRINITY_DN35012_c4_g6	800.917	0.48625	0.23615	2.05908	0.039487	0.913407
TRINITY_DN52927_c1_g1	1747.26	1.06813	0.518639	2.05948	0.039448	0.913407
TRINITY_DN40042_c0_g4	340.333	0.585808	0.284537	2.05881	0.0395125	0.913525
TRINITY_DN34928_c1_g10	5.21734	5.67639	2.76173	2.05537	0.0398431	0.914695
TRINITY_DN36750_c0_g1	258.031	0.607768	0.295767	2.05489	0.0398898	0.914695
TRINITY_DN43685_c0_g1	1040.6	0.297776	0.144969	2.05407	0.039969	0.914695
TRINITY_DN35780_c0_g6	39.269	-1.11518	0.542606	-2.05523	0.0398568	0.914695
TRINITY_DN42450_c0_g3	7.19881	-6.5486	3.18816	-2.05404	0.039972	0.914695
TRINITY_DN36000_c1_g10	139.278	0.833055	0.405086	2.05649	0.0397352	0.914695
TRINITY_DN52655_c2_g3	84.0763	0.752549	0.365845	2.05701	0.0396848	0.914695
TRINITY_DN41594_c6_g1	2469.34	-0.242348	0.117801	-2.05727	0.0396607	0.914695
TRINITY_DN45345_c4_g9	262.774	0.540319	0.262622	2.0574	0.0396477	0.914695
TRINITY_DN41228_c0_g5	759.794	0.472461	0.229729	2.05661	0.0397241	0.914695
TRINITY_DN46931_c1_g5	856.095	-0.356247	0.173355	-2.05502	0.0398769	0.914695
TRINITY_DN48218_c4_g1	884.686	1.01029	0.49182	2.05419	0.0399576	0.914695
TRINITY_DN37655_c7_g3	7.19881	-6.5486	3.18816	-2.05404	0.039972	0.914695
TRINITY_DN35127_c1_g1	151.923	-0.496573	0.241542	-2.05584	0.0397977	0.914695
TRINITY_DN38976_c2_g5	811.961	-2.00115	0.972668	-2.05739	0.0396491	0.914695
TRINITY_DN37294_c0_g2	464.891	0.847298	0.412303	2.05504	0.0398753	0.914695
TRINITY_DN49545_c5_g2	1643.97	1.03841	0.504868	2.0568	0.0397054	0.914695
TRINITY_DN43356_c1_g1	387.592	0.472091	0.2298	2.05436	0.0399413	0.914695
TRINITY_DN26379_c0_g1	167.198	-0.796733	0.387745	-2.05479	0.0398996	0.914695
TRINITY_DN49579_c0_g2	194.854	0.608947	0.296404	2.05445	0.0399318	0.914695
TRINITY_DN50623_c2_g1	503.058	1.03182	0.502399	2.05379	0.0399956	0.914765
TRINITY_DN52491_c5_g3	109.468	-0.777225	0.378678	-2.05247	0.040124	0.917235
TRINITY_DN33041_c0_g1	180.811	1.29567	0.631858	2.05057	0.0403091	0.920324
TRINITY_DN36311_c1_g3	2384.6	0.283567	0.138271	2.0508	0.0402867	0.920324
TRINITY_DN36613_c0_g2	15.3168	2.04075	0.995556	2.04986	0.0403784	0.920324
TRINITY_DN54295_c2_g1	1257.92	0.66374	0.323792	2.0499	0.0403746	0.920324
TRINITY_DN47000_c0_g2	526.698	-0.610426	0.297716	-2.05037	0.0403288	0.920324
TRINITY_DN47041_c1_g3	2266.19	0.286062	0.139555	2.04981	0.0403826	0.920324
TRINITY_DN52220_c3_g2	2200.27	0.898581	0.438427	2.04956	0.0404077	0.920428
TRINITY_DN42757_c3_g7	5.85552	3.16401	1.54413	2.04905	0.0404571	0.921083
TRINITY_DN49042_c0_g7	2263.23	-0.615087	0.300253	-2.04856	0.0405052	0.921241
TRINITY_DN35196_c0_g3	557.55	-0.374744	0.182923	-2.04864	0.040497	0.921241
TRINITY_DN48666_c2_g1	4853.51	0.578451	0.282455	2.04794	0.0405658	0.921695
TRINITY_DN40508_c7_g1	316.122	0.947819	0.462864	2.04773	0.040587	0.921695
TRINITY_DN51795_c0_g2	87.1246	-0.896819	0.437936	-2.04783	0.0405765	0.921695
TRINITY_DN52322_c3_g2	93.6864	-0.968945	0.473246	-2.04744	0.0406145	0.921853
TRINITY_DN42631_c2_g1	2771.84	0.375129	0.183257	2.04701	0.0406569	0.921918
TRINITY_DN41307_c1_g4	785.629	0.331306	0.16185	2.04699	0.0406586	0.921918
TRINITY_DN39958_c3_g8	759.435	-1.03589	0.506192	-2.04644	0.0407128	0.922212
TRINITY_DN35846_c7_g3	5.09283	5.64276	2.75718	2.04657	0.0407005	0.922212
TRINITY_DN25073_c0_g1	2028.12	-0.731089	0.357349	-2.04587	0.0407691	0.923021
TRINITY_DN39968_c5_g1	93.1748	-0.786973	0.384911	-2.04456	0.0408985	0.924079
TRINITY_DN54044_c4_g1	3217.04	0.804673	0.393563	2.04458	0.040896	0.924079
TRINITY_DN62022_c0_g1	5.53203	5.76952	2.82171	2.04469	0.0408858	0.924079
TRINITY_DN47955_c1_g1	1146.52	0.93445	0.456912	2.04514	0.0408407	0.924079
TRINITY_DN50752_c0_g2	2233.99	0.455682	0.222933	2.04404	0.0409499	0.924774
TRINITY_DN36347_c2_g3	265.826	-0.868115	0.424787	-2.04365	0.0409885	0.925177
TRINITY_DN39284_c0_g8	1649.14	-0.527434	0.258164	-2.04302	0.0410503	0.925309
TRINITY_DN40192_c5_g3	475.432	0.402979	0.197246	2.04303	0.0410493	0.925309
TRINITY_DN36417_c4_g6	301.655	-1.28868	0.630793	-2.04296	0.0410564	0.925309
TRINITY_DN37539_c6_g1	3114.95	0.915457	0.448192	2.04256	0.0410964	0.925744
TRINITY_DN31330_c0_g2	139.411	-0.921123	0.451227	-2.04137	0.0412136	0.927917
TRINITY_DN39404_c5_g2	163.767	0.69541	0.340828	2.04035	0.0413153	0.92974
TRINITY_DN41740_c5_g1	23.5973	1.57135	0.770726	2.03879	0.0414711	0.929757
TRINITY_DN50758_c1_g2	1338.21	-0.759843	0.372918	-2.03756	0.041594	0.929757
TRINITY_DN54745_c2_g2	3698.52	1.05946	0.519576	2.03909	0.0414411	0.929757
TRINITY_DN33823_c1_g1	1714.8	1.02078	0.500868	2.03803	0.041547	0.929757
TRINITY_DN37374_c4_g6	635.654	-0.950719	0.466216	-2.03922	0.0414279	0.929757
TRINITY_DN43150_c3_g4	78.5444	0.830071	0.407385	2.03756	0.0415939	0.929757
TRINITY_DN44638_c4_g2	780.564	-0.362717	0.178015	-2.03756	0.0415935	0.929757
TRINITY_DN38128_c1_g2	3774.11	0.339105	0.166293	2.0392	0.0414302	0.929757
TRINITY_DN44759_c3_g1	2488.18	0.652493	0.320247	2.03747	0.0416033	0.929757
TRINITY_DN49270_c0_g1	2474.1	-0.493754	0.242341	-2.03743	0.041607	0.929757
[truncated: 44,553 more rows]
