# Supplementary material for: Altered Immune Landscape and Disrupted Coral-Symbiodinium Symbiosis in the Scleractinian Coral Pocillopora damicornis by Vibrio coralliilyticus Challenge
Source: Front Physiol. 2019 Apr 2;10:366. doi: 10.3389/fphys.2019.00366 (PMC6454040; doi:10.3389/fphys.2019.00366)
Supplement: Supplementary file 6 [file Table_6.XLSX]

## Sheet: downreg
Tabel S6. Downregulated genes in the symbiotic zooxanthellae.
	Gene_id	Length (bp)	Best_hit
1	TRINITY_DN52514_c2_g1	282	60S ribosomal protein L26 [Symbiodinium microadriaticum]
2	TRINITY_DN50127_c3_g1	392	6-hydroxynicotinate 3-monooxygenase [Symbiodinium microadriaticum]
3	TRINITY_DN49938_c1_g1	2511	Acetate--CoA ligase ACS, chloroplastic/glyoxysomal [Symbiodinium microadriaticum]
4	TRINITY_DN52936_c1_g1	2393	Acetyl-CoA carboxylase 1 [Symbiodinium microadriaticum]
5	TRINITY_DN52392_c1_g1	1011	Adenosine deaminase [Symbiodinium microadriaticum]
6	TRINITY_DN21328_c0_g1	1112	ADP-ribosylation factor [Symbiodinium microadriaticum]
7	TRINITY_DN46713_c1_g3	3075	Alpha-aminoadipic semialdehyde synthase [Symbiodinium microadriaticum]
8	TRINITY_DN46713_c1_g2	1006	Alpha-aminoadipic semialdehyde synthase [Symbiodinium microadriaticum]
9	TRINITY_DN46066_c1_g2	964	Ankyrin-2 [Symbiodinium microadriaticum]
10	TRINITY_DN50162_c0_g1	1464	Ankyrin-3 [Symbiodinium microadriaticum]
11	TRINITY_DN45921_c0_g1	3516	Ankyrin-3 [Symbiodinium microadriaticum]
12	TRINITY_DN47172_c0_g1	756	Arylsulfatase B [Symbiodinium microadriaticum]
13	TRINITY_DN48098_c4_g3	2750	ATP-dependent RNA helicase A-like protein [Symbiodinium microadriaticum]
14	TRINITY_DN44849_c1_g2	648	Bifunctional epoxide hydrolase 2 [Symbiodinium microadriaticum]
15	TRINITY_DN51822_c2_g1	2334	Bifunctional lysine-specific demethylase and histidyl-hydroxylase MINA [Symbiodinium microadriaticum]
16	TRINITY_DN50529_c2_g7	434	calmodulin [Symbiodinium microadriaticum]
17	TRINITY_DN49241_c2_g2	547	Carnitinyl-CoA dehydratase [Symbiodinium microadriaticum]
18	TRINITY_DN51272_c4_g2	514	Cell division control protein 2-like [Symbiodinium microadriaticum]
19	TRINITY_DN37345_c1_g1	301	chloroplast soluble peridinin-chlorophyll a-binding protein precursor [Symbiodinium microadriaticum]
20	TRINITY_DN51708_c0_g1	1041	DEAD-box ATP-dependent RNA helicase 17 [Symbiodinium microadriaticum]
21	TRINITY_DN41065_c2_g10	211	DEAD-box ATP-dependent RNA helicase 52C [Symbiodinium microadriaticum]
22	TRINITY_DN46195_c1_g1	357	DNA excision repair protein ERCC-6-like [Symbiodinium microadriaticum]
23	TRINITY_DN50723_c0_g4	2734	DNA repair helicase UVH6 [Symbiodinium microadriaticum]
24	TRINITY_DN51106_c0_g3	1846	DNA repair protein complementing XP-C cells-like [Symbiodinium microadriaticum]
25	TRINITY_DN40871_c3_g1	795	Dynein heavy chain 1, axonemal [Symbiodinium microadriaticum]
26	TRINITY_DN40871_c3_g2	647	Dynein heavy chain 1, axonemal [Symbiodinium microadriaticum]
27	TRINITY_DN35985_c1_g1	2609	Electron transfer flavoprotein-ubiquinone oxidoreductase, mitochondrial [Symbiodinium microadriaticum]
28	TRINITY_DN39758_c0_g1	638	Elongation factor 4 [Symbiodinium microadriaticum]
29	TRINITY_DN33691_c3_g1	752	ERAD-associated E3 ubiquitin-protein ligase DOA10 [Symbiodinium microadriaticum]
30	TRINITY_DN53760_c4_g2	339	FACT complex subunit SPT16 [Symbiodinium microadriaticum]
31	TRINITY_DN46363_c2_g1	768	FAS-associated factor 2 [Symbiodinium microadriaticum]
32	TRINITY_DN45502_c2_g2	1151	F-box protein [Symbiodinium microadriaticum]
33	TRINITY_DN44458_c0_g2	1074	Glutamyl-tRNA(Gln) amidotransferase subunit A [Symbiodinium microadriaticum]
34	TRINITY_DN53828_c0_g2	1801	Glutathione S-transferase 1 [Symbiodinium microadriaticum]
35	TRINITY_DN37056_c1_g1	322	hypothetical protein AK812_SmicGene11855 [Symbiodinium microadriaticum]
36	TRINITY_DN43844_c0_g2	2047	hypothetical protein AK812_SmicGene1506 [Symbiodinium microadriaticum]
37	TRINITY_DN43915_c5_g1	401	hypothetical protein AK812_SmicGene19384 [Symbiodinium microadriaticum]
38	TRINITY_DN43747_c6_g2	671	hypothetical protein AK812_SmicGene20194 [Symbiodinium microadriaticum]
39	TRINITY_DN46217_c0_g2	1011	hypothetical protein AK812_SmicGene20265 [Symbiodinium microadriaticum]
40	TRINITY_DN36068_c2_g2	1777	hypothetical protein AK812_SmicGene24942 [Symbiodinium microadriaticum]
41	TRINITY_DN40734_c1_g2	2781	hypothetical protein AK812_SmicGene2600 [Symbiodinium microadriaticum]
42	TRINITY_DN45920_c0_g1	966	hypothetical protein AK812_SmicGene27113 [Symbiodinium microadriaticum]
43	TRINITY_DN44288_c1_g1	2756	hypothetical protein AK812_SmicGene27496 [Symbiodinium microadriaticum]
44	TRINITY_DN46160_c1_g1	3914	hypothetical protein AK812_SmicGene3034 [Symbiodinium microadriaticum]
45	TRINITY_DN42716_c3_g3	1308	hypothetical protein AK812_SmicGene3514 [Symbiodinium microadriaticum]
46	TRINITY_DN43104_c1_g1	224	hypothetical protein AK812_SmicGene38180 [Symbiodinium microadriaticum]
47	TRINITY_DN44842_c4_g2	397	hypothetical protein AK812_SmicGene38180 [Symbiodinium microadriaticum]
48	TRINITY_DN53053_c3_g3	1314	hypothetical protein AK812_SmicGene38607 [Symbiodinium microadriaticum]
49	TRINITY_DN52017_c5_g1	215	hypothetical protein AK812_SmicGene38855 [Symbiodinium microadriaticum]
50	TRINITY_DN48496_c1_g1	2641	hypothetical protein AK812_SmicGene40797 [Symbiodinium microadriaticum]
51	TRINITY_DN37647_c4_g1	3801	hypothetical protein AK812_SmicGene43527 [Symbiodinium microadriaticum]
52	TRINITY_DN34153_c1_g1	3282	hypothetical protein AK812_SmicGene45782 [Symbiodinium microadriaticum]
53	TRINITY_DN52140_c0_g1	699	hypothetical protein AK812_SmicGene4984 [Symbiodinium microadriaticum]
54	TRINITY_DN51417_c2_g4	478	hypothetical protein AK812_SmicGene506 [Symbiodinium microadriaticum]
55	TRINITY_DN38065_c4_g1	990	hypothetical protein AK812_SmicGene9361 [Symbiodinium microadriaticum]
56	TRINITY_DN54551_c5_g3	2916	Intraflagellar transport protein 74 [Symbiodinium microadriaticum]
57	TRINITY_DN49402_c1_g1	762	Isoamyl acetate-hydrolyzing esterase 1-like [Symbiodinium microadriaticum]
58	TRINITY_DN34454_c3_g3	2140	Kinase D-interacting substrate of 220 kDa [Symbiodinium microadriaticum]
59	TRINITY_DN46525_c4_g1	1637	Leucine-zipper-like transcriptional regulator 1 [Symbiodinium microadriaticum]
60	TRINITY_DN39052_c2_g1	825	Leukotriene A-4 hydrolase [Symbiodinium microadriaticum]
61	TRINITY_DN52048_c1_g1	392	Light-harvesting complex I LH38 protein [Symbiodinium microadriaticum]
62	TRINITY_DN45516_c1_g3	910	L-serine dehydratase/L-threonine deaminase [Symbiodinium microadriaticum]
63	TRINITY_DN49474_c3_g1	2494	L-sorbose 1-dehydrogenase [Symbiodinium microadriaticum]
64	TRINITY_DN41302_c0_g1	2336	Lysophospholipase-like protein 1 [Symbiodinium microadriaticum]
65	TRINITY_DN52620_c1_g4	317	Metacaspase-1 [Symbiodinium microadriaticum]
66	TRINITY_DN52816_c0_g2	5746	Methyl-CpG-binding domain protein 4 [Symbiodinium microadriaticum]
67	TRINITY_DN53880_c2_g1	1472	Mitochondrial substrate carrier family protein N [Symbiodinium microadriaticum]
68	TRINITY_DN34156_c4_g1	385	Multidrug and toxin extrusion protein 1 [Symbiodinium microadriaticum]
69	TRINITY_DN50167_c4_g1	360	NAD(P)H-dependent D-xylose reductase [Symbiodinium microadriaticum]
70	TRINITY_DN50285_c1_g3	1901	NADPH-dependent diflavin oxidoreductase 1 [Symbiodinium microadriaticum]
71	TRINITY_DN54160_c2_g1	274	Nephrocystin-3 [Symbiodinium microadriaticum]
72	TRINITY_DN46725_c2_g1	230	Nephrocystin-3 [Symbiodinium microadriaticum]
73	TRINITY_DN54850_c9_g3	503	Nephrocystin-3 [Symbiodinium microadriaticum]
74	TRINITY_DN53058_c0_g1	259	NFX1-type zinc finger-containing protein 1 [Symbiodinium microadriaticum]
75	TRINITY_DN36865_c0_g1	1323	N-lysine methyltransferase SETD6 [Symbiodinium microadriaticum]
76	TRINITY_DN42567_c3_g1	2053	No significant similarity found
77	TRINITY_DN53426_c1_g1	581	No significant similarity found
78	TRINITY_DN53577_c3_g1	4235	No significant similarity found
79	TRINITY_DN51855_c1_g1	1352	No significant similarity found
80	TRINITY_DN48316_c2_g1	1184	No significant similarity found
81	TRINITY_DN42914_c2_g1	2444	No significant similarity found
82	TRINITY_DN45268_c0_g1	849	No significant similarity found
83	TRINITY_DN47858_c1_g7	793	No significant similarity found
84	TRINITY_DN42980_c1_g1	1582	No significant similarity found
85	TRINITY_DN48903_c1_g1	608	No significant similarity found
86	TRINITY_DN42610_c2_g1	3077	No significant similarity found
87	TRINITY_DN39312_c2_g1	1633	No significant similarity found
88	TRINITY_DN44611_c3_g1	549	No significant similarity found
89	TRINITY_DN49336_c3_g3	631	No significant similarity found
90	TRINITY_DN32589_c0_g1	1776	No significant similarity found
91	TRINITY_DN42104_c0_g3	222	No significant similarity found
92	TRINITY_DN50652_c1_g2	440	No significant similarity found
93	TRINITY_DN22533_c0_g1	880	No significant similarity found
94	TRINITY_DN49374_c1_g2	490	Ornithine aminotransferase, mitochondrial [Symbiodinium microadriaticum]
95	TRINITY_DN52952_c1_g1	989	Phosphatidylinositol 4-phosphate 5-kinase 1 [Symbiodinium microadriaticum]
96	TRINITY_DN42002_c1_g1	2040	Phospholipase B-like protein B [Symbiodinium microadriaticum]
97	TRINITY_DN53913_c1_g3	953	Phosphopantothenate--cysteine ligase 1 [Symbiodinium microadriaticum]
98	TRINITY_DN35633_c4_g1	317	Prolyl 4-hydroxylase subunit alpha-1 [Symbiodinium microadriaticum]
99	TRINITY_DN49346_c2_g5	1249	Protein CLEC16A [Symbiodinium microadriaticum]
100	TRINITY_DN44137_c0_g1	269	Protein NLRC3 [Symbiodinium microadriaticum]
101	TRINITY_DN50958_c2_g3	489	Protein NLRC3 [Symbiodinium microadriaticum]
102	TRINITY_DN54175_c3_g1	393	Protein NLRC3 [Symbiodinium microadriaticum]
103	TRINITY_DN35450_c1_g4	453	Protein NLRC3 [Symbiodinium microadriaticum]
104	TRINITY_DN47987_c1_g3	428	Protein NLRC3 [Symbiodinium microadriaticum]
105	TRINITY_DN37072_c12_g1	479	Protein NLRC3 [Symbiodinium microadriaticum]
106	TRINITY_DN99356_c0_g1	371	Protein NLRC3 [Symbiodinium microadriaticum]
107	TRINITY_DN43069_c1_g8	3228	Pumilio-like 5 [Symbiodinium microadriaticum]
108	TRINITY_DN53206_c0_g1	820	Puromycin-sensitive aminopeptidase [Symbiodinium microadriaticum]
109	TRINITY_DN45832_c3_g5	776	putative aldehyde dehydrogenase DhaS [Symbiodinium microadriaticum]
110	TRINITY_DN38409_c5_g1	502	putative beta-D-xylosidase 6 [Symbiodinium microadriaticum]
111	TRINITY_DN40442_c0_g3	1064	putative chaperone protein HSP31 [Symbiodinium microadriaticum]
112	TRINITY_DN47672_c1_g1	2105	putative glucan 1,3-alpha-glucosidase [Symbiodinium microadriaticum]
113	TRINITY_DN53380_c2_g3	5447	putative oxidoreductase YvaG [Symbiodinium microadriaticum]
114	TRINITY_DN49508_c1_g1	3112	putative peptidase y4nA [Symbiodinium microadriaticum]
115	TRINITY_DN48832_c0_g1	494	putative sodium-coupled neutral amino acid transporter 7 [Symbiodinium microadriaticum]
116	TRINITY_DN51027_c1_g3	1208	Pyruvate, phosphate dikinase [Symbiodinium microadriaticum]
117	TRINITY_DN40116_c1_g2	650	Quinone oxidoreductase-like protein, chloroplastic [Symbiodinium microadriaticum]
118	TRINITY_DN47713_c3_g1	806	Selenium-binding protein 1 [Symbiodinium microadriaticum]
119	TRINITY_DN47713_c3_g2	3439	Selenium-binding protein 1 [Symbiodinium microadriaticum]
120	TRINITY_DN49180_c1_g1	4766	Sodium/potassium/calcium exchanger 6, mitochondrial [Symbiodinium microadriaticum]
121	TRINITY_DN51317_c0_g2	1265	Sodium-dependent dicarboxylate transporter SdcS [Symbiodinium microadriaticum]
122	TRINITY_DN35715_c0_g1	3677	Solute carrier family 35 member F6 [Symbiodinium microadriaticum]
123	TRINITY_DN39897_c3_g2	629	Sperm motility kinase 2B [Symbiodinium microadriaticum]
124	TRINITY_DN30549_c0_g1	404	Suppressor protein of bem1/bed5 double mutants [Symbiodinium microadriaticum]
125	TRINITY_DN51576_c3_g1	439	Synaptotagmin-4 [Symbiodinium microadriaticum]
126	TRINITY_DN36329_c2_g1	208	tRNA-splicing ligase RtcB-like [Symbiodinium microadriaticum]
127	TRINITY_DN37336_c5_g1	316	tRNA-splicing ligase RtcB-like [Symbiodinium microadriaticum]
128	TRINITY_DN35997_c2_g3	221	Tubulin alpha chain [Symbiodinium microadriaticum]
129	TRINITY_DN47234_c0_g1	1030	Tubulin alpha chain [Symbiodinium microadriaticum]
130	TRINITY_DN51371_c2_g2	325	U2 snRNP-associated SURP motif-containing protein [Symbiodinium microadriaticum]
131	TRINITY_DN48354_c1_g1	1544	Vegetative incompatibility protein HET-E-1 [Symbiodinium microadriaticum]
132	TRINITY_DN34221_c1_g2	3144	Verrucotoxin subunit beta [Symbiodinium microadriaticum]
133	TRINITY_DN50076_c1_g3	1070	Verrucotoxin subunit beta [Symbiodinium microadriaticum]
