# Supplementary material for: Altered Immune Landscape and Disrupted Coral-Symbiodinium Symbiosis in the Scleractinian Coral Pocillopora damicornis by Vibrio coralliilyticus Challenge
Source: Front Physiol. 2019 Apr 2;10:366. doi: 10.3389/fphys.2019.00366 (PMC6454040; doi:10.3389/fphys.2019.00366)
Supplement: Supplementary file 7 [file Table_7.XLSX]

## Sheet: up_reg_go_over
Table S7. Overrepresented GO terms of significantly upregulated coral genes
	GO-ID	Description	p-val	corr p-val	cluster freq	total freq	genes
1	GO:0045087	innate immune response	2.2665e-10	9.5192e-07	61/606 10.0%	836/19939 4.1%	TRINITY_DN34635_C1_G1 TRINITY_DN49718_C0_G2 TRINITY_DN39054_C0_G3 TRINITY_DN45934_C1_G3 TRINITY_DN34992_C6_G4 TRINITY_DN54987_C5_G3 TRINITY_DN51339_C4_G1 TRINITY_DN39686_C1_G3 TRINITY_DN34635_C2_G1 TRINITY_DN36314_C1_G1 TRINITY_DN55005_C5_G1 TRINITY_DN52251_C1_G1 TRINITY_DN46984_C1_G4 TRINITY_DN45485_C1_G3 TRINITY_DN38531_C0_G1 TRINITY_DN48360_C2_G1 TRINITY_DN48879_C2_G2 TRINITY_DN35234_C0_G3 TRI…
2	GO:0080134	regulation of response to stress	6.4822e-10	1.3613e-06	89/606 14.6%	1496/19939 7.5%	TRINITY_DN34635_C1_G1 TRINITY_DN54208_C0_G1 TRINITY_DN42917_C2_G1 TRINITY_DN34805_C1_G2 TRINITY_DN48901_C1_G1 TRINITY_DN40411_C2_G2 TRINITY_DN46839_C4_G5 TRINITY_DN34874_C2_G3 TRINITY_DN39054_C0_G3 TRINITY_DN52743_C1_G1 TRINITY_DN51560_C2_G1 TRINITY_DN38550_C0_G1 TRINITY_DN34992_C6_G4 TRINITY_DN54987_C5_G3 TRINITY_DN39686_C1_G3 TRINITY_DN43376_C3_G1 TRINITY_DN50962_C4_G5 TRINITY_DN34635_C2_G1 TRI…
3	GO:0048583	regulation of response to stimulus	8.121e-09	9.0214e-06	109/606 17.9%	2079/19939 10.4%	TRINITY_DN54208_C0_G1 TRINITY_DN42917_C2_G1 TRINITY_DN34805_C1_G2 TRINITY_DN35292_C3_G2 TRINITY_DN54767_C2_G1 TRINITY_DN46839_C4_G5 TRINITY_DN34874_C2_G3 TRINITY_DN37368_C4_G1 TRINITY_DN38550_C0_G1 TRINITY_DN39180_C3_G2 TRINITY_DN45799_C3_G3 TRINITY_DN39686_C1_G3 TRINITY_DN50962_C4_G5 TRINITY_DN34635_C2_G1 TRINITY_DN43154_C0_G1 TRINITY_DN44164_C6_G2 TRINITY_DN40312_C4_G6 TRINITY_DN18940_C0_G1 TRI…
4	GO:0031347	regulation of defense response	8.5918e-09	9.0214e-06	51/606 8.4%	702/19939 3.5%	TRINITY_DN34635_C1_G1 TRINITY_DN34874_C2_G3 TRINITY_DN39054_C0_G3 TRINITY_DN34992_C6_G4 TRINITY_DN54987_C5_G3 TRINITY_DN39686_C1_G3 TRINITY_DN50962_C4_G5 TRINITY_DN34635_C2_G1 TRINITY_DN36314_C1_G1 TRINITY_DN44164_C6_G2 TRINITY_DN40312_C4_G6 TRINITY_DN18940_C0_G1 TRINITY_DN45485_C1_G3 TRINITY_DN37369_C1_G1 TRINITY_DN38531_C0_G1 TRINITY_DN46095_C1_G1 TRINITY_DN48360_C2_G1 TRINITY_DN48879_C2_G2 TRI…
5	GO:0031349	positive regulation of defense response	1.2566e-08	1.0556e-05	34/606 5.6%	372/19939 1.8%	TRINITY_DN34635_C1_G1 TRINITY_DN42126_C2_G3 TRINITY_DN41410_C0_G1 TRINITY_DN42969_C1_G3 TRINITY_DN39054_C0_G3 TRINITY_DN34992_C6_G4 TRINITY_DN54987_C5_G3 TRINITY_DN52643_C1_G1 TRINITY_DN52643_C1_G3 TRINITY_DN34877_C0_G1 TRINITY_DN39686_C1_G3 TRINITY_DN50962_C4_G5 TRINITY_DN34635_C2_G1 TRINITY_DN55005_C7_G1 TRINITY_DN36314_C1_G1 TRINITY_DN52068_C5_G1 TRINITY_DN42255_C2_G1 TRINITY_DN52751_C5_G2 TRI…
6	GO:0048584	positive regulation of response to stimulus	1.5353e-08	1.0747e-05	62/606 10.2%	956/19939 4.7%	TRINITY_DN34635_C1_G1 TRINITY_DN42917_C2_G1 TRINITY_DN34805_C1_G2 TRINITY_DN48901_C1_G1 TRINITY_DN40411_C2_G2 TRINITY_DN39054_C0_G3 TRINITY_DN52743_C1_G1 TRINITY_DN51560_C2_G1 TRINITY_DN34992_C6_G4 TRINITY_DN54987_C5_G3 TRINITY_DN39686_C1_G3 TRINITY_DN43376_C3_G1 TRINITY_DN50962_C4_G5 TRINITY_DN34635_C2_G1 TRINITY_DN36314_C1_G1 TRINITY_DN39254_C1_G3 TRINITY_DN43154_C0_G1 TRINITY_DN54352_C3_G2 TRI…
7	GO:0002758	innate immune response-activating signal transduction	3.6417e-08	2.185e-05	24/606 3.9%	213/19939 1.0%	TRINITY_DN34635_C1_G1 TRINITY_DN36314_C1_G1 TRINITY_DN41410_C0_G1 TRINITY_DN42255_C2_G1 TRINITY_DN52751_C5_G2 TRINITY_DN42969_C1_G3 TRINITY_DN42985_C3_G1 TRINITY_DN39054_C0_G3 TRINITY_DN47462_C1_G4 TRINITY_DN37369_C1_G1 TRINITY_DN48360_C2_G1 TRINITY_DN48879_C2_G2 TRINITY_DN34992_C6_G4 TRINITY_DN54987_C5_G3 TRINITY_DN52643_C1_G1 TRINITY_DN51517_C1_G3 TRINITY_DN40860_C1_G3 TRINITY_DN52643_C1_G3 TRI…
8	GO:0006955	immune response	4.3451e-08	2.2812e-05	83/606 13.6%	1484/19939 7.4%	TRINITY_DN34635_C1_G1 TRINITY_DN42917_C2_G1 TRINITY_DN49718_C0_G2 TRINITY_DN38928_C2_G1 TRINITY_DN39054_C0_G3 TRINITY_DN37368_C4_G1 TRINITY_DN51560_C2_G1 TRINITY_DN45934_C1_G3 TRINITY_DN34992_C6_G4 TRINITY_DN54987_C5_G3 TRINITY_DN51339_C4_G1 TRINITY_DN39686_C1_G3 TRINITY_DN34635_C2_G1 TRINITY_DN36314_C1_G1 TRINITY_DN55005_C5_G1 TRINITY_DN39822_C1_G2 TRINITY_DN54352_C3_G2 TRINITY_DN52251_C1_G1 TRI…
9	GO:0002221	pattern recognition receptor signaling pathway	7.2041e-08	3.1106e-05	21/606 3.4%	173/19939 0.8%	TRINITY_DN34635_C1_G1 TRINITY_DN36314_C1_G1 TRINITY_DN42255_C2_G1 TRINITY_DN52751_C5_G2 TRINITY_DN42969_C1_G3 TRINITY_DN42985_C3_G1 TRINITY_DN39054_C0_G3 TRINITY_DN47462_C1_G4 TRINITY_DN48360_C2_G1 TRINITY_DN48879_C2_G2 TRINITY_DN34992_C6_G4 TRINITY_DN54987_C5_G3 TRINITY_DN52643_C1_G1 TRINITY_DN51517_C1_G3 TRINITY_DN40860_C1_G3 TRINITY_DN52643_C1_G3 TRINITY_DN34877_C0_G1 TRINITY_DN54895_C1_G2 TRI…
10	GO:0001817	regulation of cytokine production	7.4061e-08	3.1106e-05	47/606 7.7%	664/19939 3.3%	TRINITY_DN34635_C1_G1 TRINITY_DN39215_C1_G3 TRINITY_DN42126_C2_G3 TRINITY_DN39089_C0_G1 TRINITY_DN35049_C2_G1 TRINITY_DN37368_C4_G1 TRINITY_DN54987_C5_G3 TRINITY_DN51339_C4_G1 TRINITY_DN52237_C1_G8 TRINITY_DN34877_C0_G1 TRINITY_DN45799_C3_G3 TRINITY_DN53951_C6_G2 TRINITY_DN34635_C2_G1 TRINITY_DN39721_C0_G1 TRINITY_DN55005_C7_G1 TRINITY_DN36314_C1_G1 TRINITY_DN43631_C1_G2 TRINITY_DN55005_C5_G1 TRI…
11	GO:0032651	regulation of interleukin-1 beta production	9.1749e-08	3.5032e-05	17/606 2.8%	117/19939 0.5%	TRINITY_DN34635_C1_G1 TRINITY_DN39215_C1_G3 TRINITY_DN34635_C2_G1 TRINITY_DN55005_C7_G1 TRINITY_DN39089_C0_G1 TRINITY_DN43631_C1_G2 TRINITY_DN55005_C5_G1 TRINITY_DN52068_C5_G1 TRINITY_DN40312_C4_G6 TRINITY_DN52251_C1_G1 TRINITY_DN18940_C0_G1 TRINITY_DN35049_C2_G1 TRINITY_DN38531_C0_G1 TRINITY_DN46095_C1_G1 TRINITY_DN52237_C1_G8 TRINITY_DN54895_C1_G2 TRINITY_DN39721_C0_G2
12	GO:0032652	regulation of interleukin-1 production	1.4777e-07	5.1721e-05	18/606 2.9%	135/19939 0.6%	TRINITY_DN34635_C1_G1 TRINITY_DN39215_C1_G3 TRINITY_DN34635_C2_G1 TRINITY_DN55005_C7_G1 TRINITY_DN39089_C0_G1 TRINITY_DN43631_C1_G2 TRINITY_DN55005_C5_G1 TRINITY_DN52068_C5_G1 TRINITY_DN40312_C4_G6 TRINITY_DN52251_C1_G1 TRINITY_DN18940_C0_G1 TRINITY_DN52656_C1_G3 TRINITY_DN35049_C2_G1 TRINITY_DN38531_C0_G1 TRINITY_DN46095_C1_G1 TRINITY_DN52237_C1_G8 TRINITY_DN54895_C1_G2 TRINITY_DN39721_C0_G2
13	GO:0002218	activation of innate immune response	2.1391e-07	6.9108e-05	25/606 4.1%	251/19939 1.2%	TRINITY_DN34635_C1_G1 TRINITY_DN41410_C0_G1 TRINITY_DN42969_C1_G3 TRINITY_DN39054_C0_G3 TRINITY_DN34992_C6_G4 TRINITY_DN54987_C5_G3 TRINITY_DN52643_C1_G1 TRINITY_DN52643_C1_G3 TRINITY_DN34877_C0_G1 TRINITY_DN39686_C1_G3 TRINITY_DN36314_C1_G1 TRINITY_DN42255_C2_G1 TRINITY_DN52751_C5_G2 TRINITY_DN42985_C3_G1 TRINITY_DN47462_C1_G4 TRINITY_DN45485_C1_G3 TRINITY_DN37369_C1_G1 TRINITY_DN48360_C2_G1 TRI…
14	GO:0002682	regulation of immune system process	3.0096e-07	9.0288e-05	71/606 11.7%	1255/19939 6.2%	TRINITY_DN34635_C1_G1 TRINITY_DN49718_C0_G2 TRINITY_DN54767_C2_G1 TRINITY_DN39054_C0_G3 TRINITY_DN37368_C4_G1 TRINITY_DN33948_C0_G2 TRINITY_DN51560_C2_G1 TRINITY_DN34992_C6_G4 TRINITY_DN54987_C5_G3 TRINITY_DN47971_C6_G4 TRINITY_DN39686_C1_G3 TRINITY_DN50962_C4_G5 TRINITY_DN36314_C1_G1 TRINITY_DN34938_C0_G1 TRINITY_DN44164_C6_G2 TRINITY_DN40312_C4_G6 TRINITY_DN54352_C3_G2 TRINITY_DN43151_C1_G2 TRI…
15	GO:0006952	defense response	4.7491e-07	0.00013297	78/606 12.8%	1444/19939 7.2%	TRINITY_DN34635_C1_G1 TRINITY_DN49718_C0_G2 TRINITY_DN39054_C0_G3 TRINITY_DN37368_C4_G1 TRINITY_DN45934_C1_G3 TRINITY_DN34992_C6_G4 TRINITY_DN54987_C5_G3 TRINITY_DN51339_C4_G1 TRINITY_DN44945_C5_G3 TRINITY_DN39686_C1_G3 TRINITY_DN50962_C4_G5 TRINITY_DN34635_C2_G1 TRINITY_DN36314_C1_G1 TRINITY_DN55005_C5_G1 TRINITY_DN54199_C3_G1 TRINITY_DN50486_C2_G1 TRINITY_DN52251_C1_G1 TRINITY_DN46984_C1_G4 TRI…
16	GO:0002757	immune response-activating signal transduction	7.7699e-07	0.00019196	26/606 4.2%	287/19939 1.4%	TRINITY_DN34635_C1_G1 TRINITY_DN41410_C0_G1 TRINITY_DN42969_C1_G3 TRINITY_DN39054_C0_G3 TRINITY_DN34992_C6_G4 TRINITY_DN54987_C5_G3 TRINITY_DN52643_C1_G1 TRINITY_DN52643_C1_G3 TRINITY_DN34877_C0_G1 TRINITY_DN39686_C1_G3 TRINITY_DN36314_C1_G1 TRINITY_DN42255_C2_G1 TRINITY_DN52751_C5_G2 TRINITY_DN42985_C3_G1 TRINITY_DN47462_C1_G4 TRINITY_DN37369_C1_G1 TRINITY_DN47552_C0_G3 TRINITY_DN48360_C2_G1 TRI…
17	GO:0045089	positive regulation of innate immune response	7.7699e-07	0.00019196	26/606 4.2%	287/19939 1.4%	TRINITY_DN34635_C1_G1 TRINITY_DN41410_C0_G1 TRINITY_DN42969_C1_G3 TRINITY_DN39054_C0_G3 TRINITY_DN34992_C6_G4 TRINITY_DN54987_C5_G3 TRINITY_DN52643_C1_G1 TRINITY_DN52643_C1_G3 TRINITY_DN34877_C0_G1 TRINITY_DN39686_C1_G3 TRINITY_DN50962_C4_G5 TRINITY_DN36314_C1_G1 TRINITY_DN42255_C2_G1 TRINITY_DN52751_C5_G2 TRINITY_DN42985_C3_G1 TRINITY_DN47462_C1_G4 TRINITY_DN45485_C1_G3 TRINITY_DN37369_C1_G1 TRI…
18	GO:0002764	immune response-regulating signaling pathway	8.3017e-07	0.00019371	26/606 4.2%	288/19939 1.4%	TRINITY_DN34635_C1_G1 TRINITY_DN41410_C0_G1 TRINITY_DN42969_C1_G3 TRINITY_DN39054_C0_G3 TRINITY_DN34992_C6_G4 TRINITY_DN54987_C5_G3 TRINITY_DN52643_C1_G1 TRINITY_DN52643_C1_G3 TRINITY_DN34877_C0_G1 TRINITY_DN39686_C1_G3 TRINITY_DN36314_C1_G1 TRINITY_DN42255_C2_G1 TRINITY_DN52751_C5_G2 TRINITY_DN42985_C3_G1 TRINITY_DN47462_C1_G4 TRINITY_DN37369_C1_G1 TRINITY_DN47552_C0_G3 TRINITY_DN48360_C2_G1 TRI…
19	GO:0050776	regulation of immune response	1.0704e-06	0.00021997	48/606 7.9%	751/19939 3.7%	TRINITY_DN34635_C1_G1 TRINITY_DN39215_C1_G3 TRINITY_DN42126_C2_G3 TRINITY_DN47129_C0_G1 TRINITY_DN41410_C0_G1 TRINITY_DN42969_C1_G3 TRINITY_DN39054_C0_G3 TRINITY_DN42181_C0_G3 TRINITY_DN37368_C4_G1 TRINITY_DN47341_C5_G1 TRINITY_DN34992_C6_G4 TRINITY_DN54987_C5_G3 TRINITY_DN49738_C1_G1 TRINITY_DN41040_C0_G4 TRINITY_DN52643_C1_G1 TRINITY_DN52237_C1_G8 TRINITY_DN52643_C1_G3 TRINITY_DN34877_C0_G1 TRI…
20	GO:0050707	regulation of cytokine secretion	1.0778e-06	0.00021997	18/606 2.9%	154/19939 0.7%	TRINITY_DN34635_C1_G1 TRINITY_DN34635_C2_G1 TRINITY_DN55005_C7_G1 TRINITY_DN55005_C5_G1 TRINITY_DN52068_C5_G1 TRINITY_DN52251_C1_G1 TRINITY_DN52656_C1_G3 TRINITY_DN35049_C2_G1 TRINITY_DN37368_C4_G1 TRINITY_DN38531_C0_G1 TRINITY_DN48360_C2_G1 TRINITY_DN51339_C4_G1 TRINITY_DN52237_C1_G8 TRINITY_DN34877_C0_G1 TRINITY_DN54895_C1_G2 TRINITY_DN39721_C0_G2 TRINITY_DN54577_C3_G2 TRINITY_DN55001_C4_G2
21	GO:0032741	positive regulation of interleukin-18 production	1.0999e-06	0.00021997	6/606 0.9%	13/19939 0.0%	TRINITY_DN34635_C2_G1 TRINITY_DN55005_C5_G1 TRINITY_DN46011_C0_G2 TRINITY_DN46011_C0_G1 TRINITY_DN52251_C1_G1 TRINITY_DN35049_C2_G1
22	GO:0032661	regulation of interleukin-18 production	1.2117e-06	0.00023133	9/606 1.4%	37/19939 0.1%	TRINITY_DN34635_C2_G1 TRINITY_DN55005_C7_G1 TRINITY_DN55005_C5_G1 TRINITY_DN46011_C0_G2 TRINITY_DN54895_C1_G2 TRINITY_DN46011_C0_G1 TRINITY_DN52251_C1_G1 TRINITY_DN35049_C2_G1 TRINITY_DN39721_C0_G2
23	GO:0045088	regulation of innate immune response	1.4847e-06	0.00027112	31/606 5.1%	394/19939 1.9%	TRINITY_DN34635_C1_G1 TRINITY_DN39215_C1_G3 TRINITY_DN47129_C0_G1 TRINITY_DN41410_C0_G1 TRINITY_DN42969_C1_G3 TRINITY_DN39054_C0_G3 TRINITY_DN34992_C6_G4 TRINITY_DN54987_C5_G3 TRINITY_DN52643_C1_G1 TRINITY_DN52643_C1_G3 TRINITY_DN34877_C0_G1 TRINITY_DN39686_C1_G3 TRINITY_DN50962_C4_G5 TRINITY_DN36314_C1_G1 TRINITY_DN42255_C2_G1 TRINITY_DN52751_C5_G2 TRINITY_DN40312_C4_G6 TRINITY_DN42985_C3_G1 TRI…
24	GO:0002253	activation of immune response	3.4662e-06	0.00060659	28/606 4.6%	350/19939 1.7%	TRINITY_DN34635_C1_G1 TRINITY_DN41410_C0_G1 TRINITY_DN42969_C1_G3 TRINITY_DN39054_C0_G3 TRINITY_DN34992_C6_G4 TRINITY_DN54987_C5_G3 TRINITY_DN49738_C1_G1 TRINITY_DN52643_C1_G1 TRINITY_DN52643_C1_G3 TRINITY_DN34877_C0_G1 TRINITY_DN39686_C1_G3 TRINITY_DN36314_C1_G1 TRINITY_DN42255_C2_G1 TRINITY_DN52751_C5_G2 TRINITY_DN42985_C3_G1 TRINITY_DN47462_C1_G4 TRINITY_DN45485_C1_G3 TRINITY_DN37369_C1_G1 TRI…
25	GO:0001818	negative regulation of cytokine production	3.7282e-06	0.00062634	25/606 4.1%	293/19939 1.4%	TRINITY_DN34635_C1_G1 TRINITY_DN39215_C1_G3 TRINITY_DN54987_C5_G3 TRINITY_DN52237_C1_G8 TRINITY_DN34635_C2_G1 TRINITY_DN39721_C0_G1 TRINITY_DN55005_C7_G1 TRINITY_DN43631_C1_G2 TRINITY_DN55005_C5_G1 TRINITY_DN51389_C1_G1 TRINITY_DN40312_C4_G6 TRINITY_DN54956_C2_G2 TRINITY_DN52251_C1_G1 TRINITY_DN18940_C0_G1 TRINITY_DN54178_C4_G1 TRINITY_DN42985_C3_G1 TRINITY_DN47552_C0_G3 TRINITY_DN46095_C1_G1 TRI…
26	GO:0050778	positive regulation of immune response	4.6376e-06	0.00074915	33/606 5.4%	458/19939 2.2%	TRINITY_DN34635_C1_G1 TRINITY_DN41410_C0_G1 TRINITY_DN42969_C1_G3 TRINITY_DN39054_C0_G3 TRINITY_DN34992_C6_G4 TRINITY_DN54987_C5_G3 TRINITY_DN49738_C1_G1 TRINITY_DN41040_C0_G4 TRINITY_DN52643_C1_G1 TRINITY_DN52237_C1_G8 TRINITY_DN52643_C1_G3 TRINITY_DN34877_C0_G1 TRINITY_DN39686_C1_G3 TRINITY_DN50962_C4_G5 TRINITY_DN36314_C1_G1 TRINITY_DN42255_C2_G1 TRINITY_DN52751_C5_G2 TRINITY_DN52656_C1_G3 TRI…
