# Supplementary material for: Altered Immune Landscape and Disrupted Coral-Symbiodinium Symbiosis in the Scleractinian Coral Pocillopora damicornis by Vibrio coralliilyticus Challenge
Source: Front Physiol. 2019 Apr 2;10:366. doi: 10.3389/fphys.2019.00366 (PMC6454040; doi:10.3389/fphys.2019.00366)
Supplement: Supplementary file 8 [file Table_8.XLSX]

## Sheet: down_reg_go_over
Table S8. Overrepresented GO terms of significantly downregulated coral genes
	GO-ID	Description	p-val	corr p-val	cluster freq	total freq	genes
1	GO:0009607	response to biotic stimulus	6.5694e-09	2.4208e-05	55/403 13.6%	1183/19939 5.9%	TRINITY_DN35985_C1_G2 TRINITY_DN34161_C0_G2 TRINITY_DN39528_C1_G1 TRINITY_DN46826_C0_G1 TRINITY_DN54195_C1_G1 TRINITY_DN48767_C2_G1 TRINITY_DN46279_C1_G2 TRINITY_DN38850_C1_G2 TRINITY_DN33697_C0_G1 TRINITY_DN46017_C4_G5 TRINITY_DN34850_C2_G3 TRINITY_DN54952_C8_G2 TRINITY_DN52397_C9_G3 TRINITY_DN38580_C0_G1 TRINITY_DN41271_C1_G1 TRINITY_DN53637_C1_G1 TRINITY_DN52817_C0_G1 TRINITY_DN45715_C0_G2 TRI…
2	GO:0045087	innate immune response	2.0459e-08	3.7696e-05	43/403 10.6%	836/19939 4.1%	TRINITY_DN34161_C0_G2 TRINITY_DN39528_C1_G1 TRINITY_DN36169_C4_G1 TRINITY_DN46826_C0_G1 TRINITY_DN44544_C1_G1 TRINITY_DN37759_C0_G2 TRINITY_DN46580_C1_G1 TRINITY_DN47835_C2_G4 TRINITY_DN1969_C0_G1 TRINITY_DN50475_C2_G5 TRINITY_DN46017_C4_G5 TRINITY_DN50475_C2_G7 TRINITY_DN52606_C0_G1 TRINITY_DN54952_C8_G2 TRINITY_DN52606_C0_G2 TRINITY_DN31183_C0_G1 TRINITY_DN52397_C9_G3 TRINITY_DN47905_C1_G1 TRIN…
3	GO:0006952	defense response	1.7263e-07	0.00021205	59/403 14.6%	1444/19939 7.2%	TRINITY_DN35985_C1_G2 TRINITY_DN34161_C0_G2 TRINITY_DN39528_C1_G1 TRINITY_DN36169_C4_G1 TRINITY_DN46826_C0_G1 TRINITY_DN54195_C1_G1 TRINITY_DN48767_C2_G1 TRINITY_DN46580_C1_G1 TRINITY_DN43030_C0_G5 TRINITY_DN44280_C2_G1 TRINITY_DN46017_C4_G5 TRINITY_DN44100_C0_G1 TRINITY_DN52606_C0_G1 TRINITY_DN54952_C8_G2 TRINITY_DN52606_C0_G2 TRINITY_DN38239_C3_G2 TRINITY_DN52397_C9_G3 TRINITY_DN47905_C1_G1 TRI…
4	GO:0051707	response to other organism	4.863e-07	0.00044801	44/403 10.9%	970/19939 4.8%	TRINITY_DN35985_C1_G2 TRINITY_DN95228_C0_G1 TRINITY_DN34161_C0_G2 TRINITY_DN39528_C1_G1 TRINITY_DN46826_C0_G1 TRINITY_DN54195_C1_G1 TRINITY_DN48767_C2_G1 TRINITY_DN37759_C0_G2 TRINITY_DN47835_C2_G4 TRINITY_DN46782_C0_G1 TRINITY_DN38850_C1_G2 TRINITY_DN33697_C0_G1 TRINITY_DN1969_C0_G1 TRINITY_DN50475_C2_G5 TRINITY_DN46017_C4_G5 TRINITY_DN54010_C3_G1 TRINITY_DN50475_C2_G7 TRINITY_DN54952_C8_G2 TRIN…
