# Supplementary material for: Altered Immune Landscape and Disrupted Coral-Symbiodinium Symbiosis in the Scleractinian Coral Pocillopora damicornis by Vibrio coralliilyticus Challenge
Source: Front Physiol. 2019 Apr 2;10:366. doi: 10.3389/fphys.2019.00366 (PMC6454040; doi:10.3389/fphys.2019.00366)
Supplement: Supplementary file 9 [file Table_9.XLSX]

## Sheet: upreg
Table 9 . Upregulated coral genes under common overrepresented GO term (GO:0006952).
	Gene_id	Length (bp)	Best_hit
1	TRINITY_DN50791_C1_G2	1013	adenosine receptor A3-like [Stylophora pistillata]
2	TRINITY_DN39089_C0_G1	1540	adenosine receptor A3-like [Stylophora pistillata]
3	TRINITY_DN50285_C1_G1	750	angiopoietin-related protein 7 [Stylophora pistillata]
4	TRINITY_DN39054_C0_G3	1159	angiopoietin-related protein 7-like [Stylophora pistillata]
5	TRINITY_DN34992_C6_G4	522	angiopoietin-related protein 7-like [Stylophora pistillata]
6	TRINITY_DN42255_C2_G1	1636	angiopoietin-related protein 7-like [Stylophora pistillata]
7	TRINITY_DN52751_C5_G2	256	angiopoietin-related protein 7-like [Stylophora pistillata]
8	TRINITY_DN48879_C2_G2	455	calcium-dependent protein kinase 1-like [Orbicella faveolata]
9	TRINITY_DN44945_C5_G3	1003	CD209 antigen-like protein A [Stylophora pistillata]
10	TRINITY_DN51929_C5_G2	710	contactin-6-like [Stylophora pistillata]
11	TRINITY_DN45068_C2_G2	262	deleted in malignant brain tumors 1 protein-like [Stylophora pistillata]
12	TRINITY_DN47341_C5_G1	1952	E3 ubiquitin-protein ligase DTX3L [Stylophora pistillata]
13	TRINITY_DN45934_C1_G3	363	E3 ubiquitin-protein ligase TRIM33-like [Stylophora pistillata]
14	TRINITY_DN45205_C1_G1	3127	E3 ubiquitin-protein ligase TRIM71-like [Stylophora pistillata]
15	TRINITY_DN55001_C4_G2	2068	fibroblast growth factor receptor 3-like [Stylophora pistillata]
16	TRINITY_DN42969_C1_G3	1068	ficolin-1-like isoform X2 [Stylophora pistillata]
17	TRINITY_DN52643_C1_G1	515	ficolin-1-like isoform X2 [Stylophora pistillata]
18	TRINITY_DN52643_C1_G3	508	ficolin-1-like isoform X2 [Stylophora pistillata]
19	TRINITY_DN55080_C8_G1	249	histone-lysine N-methyltransferase SETD2-like [Stylophora pistillata]
20	TRINITY_DN50962_C4_G5	680	Laminin subunit alpha [Stylophora pistillata]
21	TRINITY_DN50486_C2_G1	1192	LOW QUALITY PROTEIN: uncharacterized protein LOC111327112 [Stylophora pistillata]
22	TRINITY_DN36881_C1_G1	291	Low-density lipoprotein receptor-related protein 4 [Stylophora pistillata]
23	TRINITY_DN50737_C0_G1	427	lysyl oxidase homolog 2-like [Stylophora pistillata]
24	TRINITY_DN49263_C2_G3	677	macrophage mannose receptor 1-like [Stylophora pistillata]
25	TRINITY_DN54577_C3_G2	1008	macrophage mannose receptor 1-like [Stylophora pistillata]
26	TRINITY_DN34635_C1_G1	459	NACHT, LRR and PYD domains-containing protein 12 [Stylophora pistillata]
27	TRINITY_DN55005_C5_G1	219	NACHT, LRR and PYD domains-containing protein 12-like [Stylophora pistillata]
28	TRINITY_DN52251_C1_G1	580	NACHT, LRR and PYD domains-containing protein 12-like [Stylophora pistillata]
29	TRINITY_DN38531_C0_G1	362	NACHT, LRR and PYD domains-containing protein 12-like [Stylophora pistillata]
30	TRINITY_DN46011_C0_G2	425	NACHT, LRR and PYD domains-containing protein 12-like [Stylophora pistillata]
31	TRINITY_DN46011_C0_G1	253	NACHT, LRR and PYD domains-containing protein 12-like [Stylophora pistillata]
32	TRINITY_DN39721_C0_G1	360	NACHT, LRR and PYD domains-containing protein 12-like [Stylophora pistillata]
33	TRINITY_DN52656_C1_G3	630	NACHT, LRR and PYD domains-containing protein 12-like [Stylophora pistillata]
34	TRINITY_DN39721_C0_G4	269	NACHT, LRR and PYD domains-containing protein 12-like [Stylophora pistillata]
35	TRINITY_DN39721_C0_G2	233	NACHT, LRR and PYD domains-containing protein 12-like [Stylophora pistillata]
36	TRINITY_DN54895_C1_G2	1222	NACHT, LRR and PYD domains-containing protein 3-like [Stylophora pistillata]
37	TRINITY_DN34635_C2_G1	212	NACHT, LRR and PYD domains-containing protein 9-like [Stylophora pistillata]
38	TRINITY_DN35049_C2_G1	229	NACHT, LRR and PYD domains-containing protein 9-like [Stylophora pistillata]
39	TRINITY_DN39686_C1_G3	1892	oncoprotein-induced transcript 3 protein-like [Stylophora pistillata]
40	TRINITY_DN27072_C0_G1	1101	phosphatidylinositol 4,5-bisphosphate 3-kinase catalytic subunit beta isoform-like [Stylophora pistillata]
41	TRINITY_DN54293_C3_G1	1144	PREDICTED: probable ATP-dependent RNA helicase DDX60 [Acropora digitifera]
42	TRINITY_DN45485_C1_G3	4099	PREDICTED: uncharacterized protein LOC107353756 [Acropora digitifera]
43	TRINITY_DN41362_C0_G1	1890	protein NLRC5-like [Stylophora pistillata]
44	TRINITY_DN52068_C5_G1	3608	protein Wnt-8a-like [Stylophora pistillata]
45	TRINITY_DN46984_C1_G4	776	putative ATP-dependent RNA helicase DDX60 [Stylophora pistillata]
46	TRINITY_DN44928_C4_G1	1252	putative ATP-dependent RNA helicase DDX60 [Stylophora pistillata]
47	TRINITY_DN52948_C4_G1	390	putative ATP-dependent RNA helicase DDX60 [Stylophora pistillata]
48	TRINITY_DN40741_C0_G8	645	putative ATP-dependent RNA helicase DDX60 [Stylophora pistillata]
49	TRINITY_DN43693_C1_G2	686	putative tyrosine-protein kinase Wsck [Stylophora pistillata]
50	TRINITY_DN48367_C1_G3	2319	Serine/threonine-protein kinase svkA [Stylophora pistillata]
51	TRINITY_DN49738_C1_G1	479	sushi, von Willebrand factor type A, EGF and pentraxin domain-containing protein 1-like, partial [Orbicella faveolata]
52	TRINITY_DN54987_C5_G3	1094	TNF receptor-associated factor 3-like [Stylophora pistillata]
53	TRINITY_DN42985_C3_G1	404	TNF receptor-associated factor 3-like [Stylophora pistillata]
54	TRINITY_DN47462_C1_G4	1237	TNF receptor-associated factor 3-like [Stylophora pistillata]
55	TRINITY_DN38250_C3_G5	632	TNF receptor-associated factor 4-like [Stylophora pistillata]
56	TRINITY_DN36314_C1_G1	355	TNF receptor-associated factor 6-like [Stylophora pistillata]
57	TRINITY_DN40860_C1_G3	948	TNF receptor-associated factor 6-like isoform X3 [Stylophora pistillata]
58	TRINITY_DN48360_C2_G1	2032	Toll-like receptor 1 [Stylophora pistillata]
59	TRINITY_DN34877_C0_G1	3297	toll-like receptor 2 isoform X2 [Stylophora pistillata]
60	TRINITY_DN47125_C1_G2	1218	trace amine-associated receptor 8b-like [Stylophora pistillata]
61	TRINITY_DN39572_C2_G1	405	Ubiquitin carboxyl-terminal hydrolase CYLD [Stylophora pistillata]
62	TRINITY_DN41224_C0_G4	588	Ubiquitin carboxyl-terminal hydrolase CYLD [Stylophora pistillata]
63	TRINITY_DN49718_C0_G2	252	ubiquitin carboxyl-terminal hydrolase CYLD-like [Stylophora pistillata]
64	TRINITY_DN35613_C4_G1	701	ubiquitin carboxyl-terminal hydrolase CYLD-like [Stylophora pistillata]
65	TRINITY_DN41040_C0_G4	1421	uncharacterized protein LOC111325373 [Stylophora pistillata]
66	TRINITY_DN51485_C1_G2	957	uncharacterized protein LOC111327228 [Stylophora pistillata]
67	TRINITY_DN35444_C3_G2	1744	uncharacterized protein LOC111329238 [Stylophora pistillata]
68	TRINITY_DN54199_C3_G1	2528	uncharacterized protein LOC111335334 [Stylophora pistillata]
69	TRINITY_DN32083_C0_G2	251	uncharacterized protein LOC111335334 [Stylophora pistillata]
70	TRINITY_DN37368_C4_G1	3484	uncharacterized protein LOC111336154 isoform X2 [Stylophora pistillata]
71	TRINITY_DN49342_C1_G1	275	uncharacterized protein LOC111341107 [Stylophora pistillata]
72	TRINITY_DN52237_C1_G8	7630	uncharacterized protein LOC111343125 isoform X3 [Stylophora pistillata]
73	TRINITY_DN52286_C3_G2	2130	uncharacterized protein LOC111345451 [Stylophora pistillata]
74	TRINITY_DN43958_C5_G1	350	uncharacterized protein LOC111347166 isoform X1 [Stylophora pistillata]
75	TRINITY_DN51339_C4_G1	547	uncharacterized protein LOC111347178 isoform X2 [Stylophora pistillata]
76	TRINITY_DN35234_C0_G3	3841	UPF0469 protein KIAA0907 [Stylophora pistillata]
77	TRINITY_DN46377_C3_G1	2640	von Willebrand factor D and EGF domain-containing protein-like [Stylophora pistillata]
78	TRINITY_DN41410_C0_G1	3305	von Willebrand factor D and EGF domain-containing protein-like isoform X2 [Stylophora pistillata]
