# Supplementary material for: Altered Immune Landscape and Disrupted Coral-Symbiodinium Symbiosis in the Scleractinian Coral Pocillopora damicornis by Vibrio coralliilyticus Challenge
Source: Front Physiol. 2019 Apr 2;10:366. doi: 10.3389/fphys.2019.00366 (PMC6454040; doi:10.3389/fphys.2019.00366)
Supplement: Supplementary file 12 [file Table_12.XLSX]

## Sheet: downreg
Table 12. Downregulated coral genes under common overrepresented GO term (GO:0045087).
	Gene_id	Length (bp)	Best_hit
1	TRINITY_DN45422_C1_G1	5379	centromere protein J-like [Orbicella faveolata]
2	TRINITY_DN35230_C3_G1	2280	cobra venom factor-like [Stylophora pistillata]
3	TRINITY_DN48893_C1_G2	675	cobra venom factor-like [Stylophora pistillata]
4	TRINITY_DN51043_C1_G1	2470	CUB and sushi domain-containing protein 3-like isoform X1 [Stylophora pistillata]
5	TRINITY_DN1969_C0_G1	705	deoxynucleoside triphosphate triphosphohydrolase SAMHD1-like [Stylophora pistillata]
6	TRINITY_DN39528_C1_G1	3229	E3 ubiquitin-protein ligase TRIM71 [Stylophora pistillata]
7	TRINITY_DN37759_C0_G2	352	E3 ubiquitin-protein ligase TRIM71 [Stylophora pistillata]
8	TRINITY_DN54822_C1_G1	1294	E3 ubiquitin-protein ligase TRIM71 [Stylophora pistillata]
9	TRINITY_DN31183_C0_G1	976	E3 ubiquitin-protein ligase TRIM71-like [Orbicella faveolata]
10	TRINITY_DN44544_C1_G1	934	E3 ubiquitin-protein ligase TRIM71-like [Stylophora pistillata]
11	TRINITY_DN47835_C2_G4	450	fibroblast growth factor receptor-like 1 [Stylophora pistillata]
12	TRINITY_DN53828_C0_G2	1739	Hematopoietic prostaglandin D synthase [Stylophora pistillata]
13	TRINITY_DN44315_C0_G2	667	hypothetical protein AWC38_SpisGene9488 [Stylophora pistillata]
14	TRINITY_DN50475_C2_G5	967	Interferon-inducible GTPase 5 [Stylophora pistillata]
15	TRINITY_DN50475_C2_G7	383	interferon-inducible GTPase 5-like [Stylophora pistillata]
16	TRINITY_DN38837_C0_G1	1297	interferon-inducible GTPase 5-like [Stylophora pistillata]
17	TRINITY_DN34161_C0_G2	2249	Lysosomal-trafficking regulator [Stylophora pistillata]
18	TRINITY_DN41271_C1_G1	596	NACHT, LRR and PYD domains-containing protein 12 [Stylophora pistillata]
19	TRINITY_DN36068_C2_G2	358	NACHT, LRR and PYD domains-containing protein 12 [Stylophora pistillata]
20	TRINITY_DN50224_C2_G2	337	NACHT, LRR and PYD domains-containing protein 12 [Stylophora pistillata]
21	TRINITY_DN52050_C3_G2	450	NACHT, LRR and PYD domains-containing protein 12 [Stylophora pistillata]
22	TRINITY_DN52656_C1_G4	750	NACHT, LRR and PYD domains-containing protein 12-like [Stylophora pistillata]
23	TRINITY_DN46826_C0_G1	319	NLR family CARD domain-containing protein 3-like isoform X1 [Stylophora pistillata]
24	TRINITY_DN54952_C8_G2	243	NLR family CARD domain-containing protein 4 [Stylophora pistillata]
25	TRINITY_DN52606_C0_G2	1161	Poly [ADP-ribose] polymerase 14 [Stylophora pistillata]
26	TRINITY_DN52606_C0_G1	976	poly [ADP-ribose] polymerase 14-like [Stylophora pistillata]
27	TRINITY_DN46017_C4_G5	295	PREDICTED: interferon-inducible GTPase 5-like [Acropora digitifera]
28	TRINITY_DN52397_C9_G3	556	probable ATP-dependent RNA helicase DDX60 [Stylophora pistillata]
29	TRINITY_DN33972_C0_G2	1509	Protein NLRC3 [Stylophora pistillata]
30	TRINITY_DN45184_C1_G1	1919	Protein NLRC5 [Stylophora pistillata]
31	TRINITY_DN36169_C4_G1	287	Proto-oncogene tyrosine-protein kinase receptor Ret [Stylophora pistillata]
32	TRINITY_DN47905_C1_G1	1680	Receptor-type tyrosine-protein phosphatase F [Stylophora pistillata]
33	TRINITY_DN48834_C2_G1	294	scavenger receptor cysteine-rich domain-containing group B protein-like [Stylophora pistillata]
34	TRINITY_DN45715_C0_G2	2388	stimulator of interferon genes protein-like isoform X1 [Stylophora pistillata]
35	TRINITY_DN46580_C1_G1	242	TNF receptor-associated factor 2 [Stylophora pistillata]
36	TRINITY_DN39348_C2_G1	1045	toll-like receptor 6 [Stylophora pistillata]
37	TRINITY_DN52736_C1_G1	6112	Transmembrane protein 63B [Stylophora pistillata]
38	TRINITY_DN38408_C1_G1	1695	uncharacterized protein LOC111319020 [Stylophora pistillata]
39	TRINITY_DN53637_C1_G1	329	uncharacterized protein LOC111323534 [Stylophora pistillata]
40	TRINITY_DN50833_C1_G1	4998	uncharacterized protein LOC111344502 [Stylophora pistillata]
41	TRINITY_DN33104_C0_G1	1281	uncharacterized protein LOC111344503 [Stylophora pistillata]
42	TRINITY_DN52804_C1_G1	659	uncharacterized protein LOC111344503 [Stylophora pistillata]
43	TRINITY_DN33974_C2_G1	785	uncharacterized protein LOC111346484 [Stylophora pistillata]
